# Supplementary material for: Machine learning classification models for fetal skeletal development performance prediction using maternal bone metabolic proteins in goats
Source: PeerJ. 2019 Oct 18;7:e7840. doi: 10.7717/peerj.7840 (PMC6802673; doi:10.7717/peerj.7840)
Supplement: Supplemental Information 1 [file peerj-07-7840-s001.xlsx]

## Sheet: FinalData
No.	PTH	BALP	BGLAP	INTP	TRAP	CTX-I	fw_aa	hw_aa	fw_at	hw_at	fw_ap	hw_ap	PTH_AA	BALP_AA	BGLAP_AA	INTP_AA	TRAP_AA	CTX-I_AA	PTH_TA	BALP_TA	BGLAP_TA	INTP_TA	TRAP_TA	CTX-I_TA	PTH_PA	BALP_PA	BGLAP_PA	INTP_PA	TRAP_PA	CTX-I_PA	F_w	H_w	F_class	H_class
1	461.165	2.13921	4.1827	0.570465	103.055	1.21236	-9.17	-6.68533	33.7016	31.9055	37.4085	32.7735	-388.466	-1.14174	-0.0954676	-0.0195911	51.1718	-1.012	-27.3036	-82.1572	-6.9237	-0.343842	16.816	-2.27639	-117.739	-77.0205	-6.78999	-0.554909	41.9165	-0.474279	80.09	72.14	Pos	Pos
2	1167.72	3.76192	4.39241	0.771842	69.1862	0.99455	0.28299	1.89354	-36.1184	-28.9375	-32.4115	-28.0695	318.086	0.480968	0.114251	0.181786	17.3035	-1.22981	588.41	-39.2028	-3.4047	-0.164078	-11.0787	-3.04439	588.814	-75.3978	-6.58027	-0.353532	8.04813	-0.692087	10.27	11.297	Neg	Neg
3	1000.47	3.55009	4.12199	0.549938	39.7164	0.757712	1.28299	0.766544	-35.1184	-30.0645	-31.6841	-26.0777	150.834	0.269141	-0.156178	-0.0401173	-12.1664	-1.46665	421.157	-39.4146	8.50206	0.0208794	13.7807	-2.16263	421.562	-75.6097	-6.8507	-0.575435	-21.4217	-0.928925	11.27	10.17	Neg	Neg
4	42.3047	83.9278	16.0287	0.734896	64.5759	1.63946	-1.53534	-2.87346	-30.7391	-29.495	-34.5025	-29.7177	-15.0548	-69.742	-1.05456	-0.656743	13.5184	-3.91691	-446.164	-0.368554	4.71263	-0.380789	12.2057	-1.63148	-536.599	4.76807	5.05606	-0.390478	3.43778	-0.0471719	8.45167	6.53	Neg	Neg
5	42.3047	83.9278	16.0287	0.734896	64.5759	1.63946	-2.008	-3.97733	40.8636	34.6135	44.2979	38.6003	-15.0548	-69.742	-1.05456	-0.656743	13.5184	-3.91691	-446.164	-0.368554	-1.83162	-0.309325	-5.54014	-2.04204	-536.599	4.76807	5.05606	-0.390478	3.43778	-0.0471719	87.252	74.848	Pos	Pos
6	36.6574	191.698	9.48449	0.806359	46.83	1.2289	5.77299	3.57654	-30.6284	-27.2545	-27.1941	-23.2677	-20.7021	38.028	-7.59881	-0.58528	-4.22746	-4.32748	-542.651	148.733	1.56097	-0.0753753	25.391	-2.01816	-542.246	112.538	-1.48819	-0.319015	-14.308	-0.457735	15.76	12.98	Neg	Neg
7	52.1282	256.441	9.08765	0.638641	76.1861	1.78393	0.28299	1.89354	-36.1184	-28.9375	-32.4115	-28.0695	-5.23125	102.771	-7.99565	-0.752998	25.1286	-3.77245	-436.34	172.145	-6.65839	-0.130684	-18.8657	1.65556	-526.775	177.281	-1.88503	-0.486733	15.048	0.097296	10.27	11.297	Neg	Neg
8	913.759	2.85263	4.65772	0.985	33.5044	4.9265	3.52	3.88467	53.5892	46.685	50.0985	43.3435	64.1277	-0.428322	0.379561	0.394944	-18.3783	2.70214	425.29	-81.4437	-7.04329	-0.473739	-6.37911	-2.21121	334.855	-76.3071	-6.31496	-0.140374	-27.6337	3.23986	92.78	82.71	Pos	Pos
9	1178.74	3.21538	4.27283	0.641945	45.9911	1.05973	-0.89201	-0.643456	-30.0958	-27.265	-33.5865	-30.6065	329.111	-0.065573	-0.00533673	0.0518891	-5.89168	-1.16463	690.273	-81.081	5.07997	1.16699	-11.0439	-2.62426	599.838	-75.9444	-6.69985	-0.483429	-15.147	-0.626903	9.095	8.76	Neg	Neg
10	41.952	8.89468	16.3961	2.28267	41.3262	0.646687	-1.35	2.71467	48.7192	45.515	45.2285	42.1735	-15.4074	-144.775	-0.687224	0.891031	-9.73127	-4.90969	-537.356	-34.07	-4.89949	-0.479016	-11.1353	-0.058743	-536.952	-70.2651	5.4234	1.1573	-19.8119	-1.03995	87.91	81.54	Pos	Pos
11	58.1821	3.2359	2.6272	0.235	39.6598	3.74335	-21.11	-17.2753	21.7616	21.3155	25.1959	25.3023	-791.449	-0.0450486	-1.65097	-0.355056	-12.223	1.51899	-521.126	-39.7288	47.533	0.626438	13.2635	15.9199	-520.722	-75.9238	-8.34548	-0.890374	-21.4783	2.05672	68.15	61.55	Pos	Pos
12	45.9921	318.606	55.0597	1.34045	64.0586	19.7219	5.77299	3.57654	-30.6284	-27.2545	-27.1941	-23.2677	-11.3674	164.936	37.9764	-0.0511851	13.0011	14.1656	-533.316	275.642	-3.01654	-0.220407	-2.27309	-2.18454	-532.912	239.447	44.087	0.21508	2.92051	18.0353	15.76	12.98	Neg	Neg
13	806.129	3.47784	4.51014	0.493609	48.522	1.61755	4.10799	0.186544	-25.0958	-26.435	-28.5865	-29.7765	-43.5026	0.196892	0.231979	-0.0964466	-3.36071	-0.606808	317.66	-80.8185	2.29583	-0.753684	-21.2728	7.72906	227.225	-75.6819	-6.46254	-0.631765	-12.616	-0.069084	14.095	9.59	Neg	Neg
14	68.49	124.734	13.6119	0.362	31.0974	11	-23.96	-20.1253	26.1092	22.675	22.6185	19.3335	11.1305	-28.9359	-3.47136	-1.02964	-19.9601	5.44362	-419.979	40.4375	-7.19413	-0.534836	3.79697	-2.58133	-510.414	45.5741	2.63926	-0.763374	-30.0407	9.31336	65.3	58.7	Pos	Pos
15	848.038	3.55009	4.12199	0.580848	56.1672	0.68961	1.28299	0.766544	-35.1184	-30.0645	-31.6841	-26.0777	-1.59352	0.269141	-0.156178	-0.00920781	4.2844	-1.53475	268.73	-39.4146	-2.83488	-0.199903	36.3605	-2.98504	269.134	-75.6097	-6.8507	-0.544526	-4.97094	-0.997027	11.27	10.17	Neg	Neg
16	1649.98	3.2834	4.69181	0.514113	87.1556	0.817056	-23.96	-20.1253	26.1092	22.675	22.6185	19.3335	800.353	0.00244952	0.413643	-0.0759424	35.2728	-1.4073	1070.68	-39.6813	-3.4047	-0.164078	-11.0787	-3.04439	1071.08	-75.8763	-6.28088	-0.61126	26.0175	-0.869581	65.3	58.7	Pos	Pos
17	1000.47	3.55009	4.12199	0.549938	39.7164	0.757712	1.28299	2.35654	-27.9208	-24.265	-31.4115	-27.6065	150.834	0.269141	-0.156178	-0.0401173	-12.1664	-1.46665	421.157	-39.4146	2.03646	-0.608016	-21.9382	7.53491	421.562	-75.6097	-6.8507	-0.575435	-21.4217	-0.928925	11.27	11.76	Neg	Neg
18	73.6102	57.6826	9.56315	0.106	28.8569	11.337	-3.57701	-2.35246	-39.9784	-33.1835	-36.2715	-32.3155	16.2508	-95.9871	-7.52016	-1.28564	-22.2006	5.78063	-414.858	-26.6137	-6.9237	-0.343842	16.816	-2.27639	-505.293	-21.4771	-1.40953	-1.01937	-32.2812	9.65037	6.41	7.051	Neg	Neg
19	1167.72	3.76192	4.39241	0.771842	69.1862	0.99455	-0.89201	-0.643456	-30.0958	-27.265	-33.5865	-30.6065	318.086	0.480968	0.114251	0.181786	17.3035	-1.22981	588.41	-39.2028	41.0436	1.52776	26.1581	-1.89463	588.814	-75.3978	-6.58027	-0.353532	8.04813	-0.692087	9.095	8.76	Neg	Neg
20	39.9523	428.416	48.5703	2.24177	76.9532	1.90747	0.28299	1.89354	-36.1184	-28.9375	-32.4115	-28.0695	-17.4072	274.747	31.487	0.850136	25.8957	-3.64891	-448.516	344.12	-7.19413	-0.365684	-7.39007	0.313651	-538.951	349.257	37.5976	1.1164	15.8152	0.220834	10.27	11.297	Neg	Neg
21	926.002	3.55009	4.12199	0.75	44.9801	3.58459	-1.35	2.71467	48.7192	45.515	45.2285	42.1735	76.3707	0.269141	-0.156178	0.159944	-6.90264	1.36023	437.533	-80.7463	46.3132	0.678567	1.43698	-2.14569	347.098	-75.6097	-6.8507	-0.375374	-16.158	1.89796	87.91	81.54	Pos	Pos
22	39.1582	194.009	57.6294	1.79425	53.8072	1.12526	0.498	-12.5253	43.3696	26.0655	47.0765	26.9335	-18.2013	40.3394	40.5461	0.402613	2.74966	-4.43112	-449.31	109.713	-7.19413	-0.565746	-12.6538	-2.51323	-539.745	114.849	46.6567	0.668878	-7.33093	-0.56138	89.758	66.3	Pos	Pos
23	1000.47	3.55009	4.12199	0.549938	39.7164	0.757712	-0.89201	-0.643456	-30.0958	-27.265	-33.5865	-30.6065	150.834	0.269141	-0.156178	-0.0401173	-12.1664	-1.46665	421.157	-39.4146	-3.35076	-0.327016	-11.7355	-0.541394	421.562	-75.6097	-6.8507	-0.575435	-21.4217	-0.928925	9.095	8.76	Neg	Neg
24	836.531	3.4722	4.17592	0.387	39.0596	3.2607	-1.35	2.71467	48.7192	45.515	45.2285	42.1735	-13.1003	0.191255	-0.102239	-0.203056	-12.8231	1.03634	257.223	-39.4925	-3.25386	-0.0720714	-4.80406	-2.74236	257.627	-75.6875	-6.79676	-0.738374	-22.0785	1.57407	87.91	81.54	Pos	Pos
25	1178.74	3.21538	4.27283	0.641945	45.9911	1.05973	1.53299	1.78654	-27.6708	-24.835	-31.4341	-25.0577	329.111	-0.065573	-0.00533673	0.0518891	-5.89168	-1.16463	690.273	-81.081	0.649287	-0.233184	-23.777	6.94939	599.838	-75.9444	-6.69985	-0.483429	-15.147	-0.626903	11.52	11.19	Neg	Neg
26	59.0714	95.9063	11.9654	0.8825	28.5932	10.2203	-3.56701	-5.55346	-32.7708	-32.175	-36.5341	-32.3977	1.71191	-57.7635	-5.1179	-0.509139	-22.4643	4.66396	-520.237	52.9417	8.8694	1.56865	-9.4689	-3.15541	-519.832	16.7466	0.99272	-0.242874	-32.5449	8.5337	6.42	3.85	Neg	Neg
27	41.952	8.89468	16.3961	2.28267	41.3262	0.646687	-21.11	-17.2753	21.7616	21.3155	25.4685	22.1835	-15.4074	-144.775	-0.687224	0.891031	-9.73127	-4.90969	-537.356	-34.07	1.73294	0.0634802	3.69701	-2.88624	-536.952	-70.2651	5.4234	1.1573	-19.8119	-1.03995	68.15	61.55	Pos	Pos
28	47.7122	28.769	9.25962	0.777496	54.4921	0.915856	1.53299	1.78654	-27.6708	-24.835	-31.4341	-25.0577	-9.64729	-124.901	-7.82368	-0.614142	3.43464	-4.64052	-531.596	-14.1957	-3.28323	-0.15809	16.9128	-2.82147	-531.191	-50.3907	-1.71306	-0.347877	-6.64595	-0.770781	11.52	11.19	Neg	Neg
29	845.654	3.50557	4.24345	0.555926	67.708	0.980626	-17.74	-13.0053	25.1316	25.5855	28.5659	29.5723	-3.97704	0.224625	-0.0347092	-0.0341298	15.8252	-1.24373	266.346	-39.4591	-6.25435	1.16313	8.77052	-2.71432	266.751	-75.6542	-6.72923	-0.569448	6.56987	-0.706011	71.52	65.82	Pos	Pos
30	47.6007	26.9794	1.27234	1.87715	59.5657	1.08777	-0.39701	-0.533456	-36.7984	-31.3645	-33.3641	-27.3777	-9.75881	-126.69	-15.811	0.485509	8.50815	-4.4686	-531.707	-15.9852	-3.0528	0.102984	-5.43969	-0.249165	-531.303	-52.1803	-9.70035	0.751774	-1.57244	-0.598863	9.59	8.87	Neg	Neg
31	664.712	3.59463	4.47388	0.817	45.3554	3.55293	2.60299	-2.99346	-33.7984	-33.8245	-30.0915	-32.9565	-184.92	0.313686	0.195718	0.226944	-6.52732	1.32857	85.4037	-39.37	15.3208	1.07721	-5.26812	-3.50603	85.808	-75.5651	-6.4988	-0.308374	-15.7827	1.86629	12.59	6.41	Neg	Neg
32	60.033	226.202	22.8475	1.79123	45.527	0.296066	4.10799	2.35654	-25.0958	-24.265	-28.5865	-27.6065	2.6735	72.5326	5.7642	0.399587	-5.53049	-5.26031	-428.436	141.906	-7.04329	-0.429675	-3.09014	-2.43557	-518.871	147.043	11.8748	0.665853	-15.6111	-1.39057	14.095	11.76	Neg	Neg
33	906.129	3.21538	4.27283	0.686009	49.28	0.835376	0.63799	0.941544	-35.7634	-29.8895	-32.3291	-25.9027	56.4973	-0.065573	-0.00533673	0.095953	-2.60271	-1.38898	417.66	-81.081	-6.63341	-0.219684	-14.623	1.70471	327.225	-75.9444	-6.69985	-0.439365	-11.858	-0.851261	10.625	10.345	Neg	Neg
34	476.4	3.6838	4.68271	0.896	37.7472	4.97565	-3.57701	-2.35246	-39.9784	-33.1835	-36.2715	-32.3155	-373.231	0.402855	0.404544	0.305944	-14.1356	2.75129	-12.0684	-80.6126	-7.04329	-0.529547	-2.99513	-2.03731	-102.503	-75.4759	-6.28997	-0.229374	-23.3909	3.28902	6.41	7.051	Neg	Neg
35	858.608	3.21538	4.27283	0.586137	49.3751	1.23363	3.10299	0.486544	-26.1008	-26.135	-29.8641	-26.3577	8.97645	-0.065573	-0.00533673	-0.00391857	-2.50771	-0.990728	370.139	-81.081	-6.96889	-0.664722	18.4115	-2.24152	279.704	-75.9444	-6.69985	-0.539237	-11.763	-0.453004	13.09	9.89	Neg	Neg
36	997.779	2.63198	4.34722	0.450962	70.7817	1.02943	1.53299	1.78654	-27.6708	-24.835	-31.4341	-25.0577	148.148	-0.648965	0.069056	-0.139094	18.8989	-1.19493	509.311	-81.6644	0.649287	-0.233184	-23.777	6.94939	418.876	-76.5278	-6.62546	-0.674412	9.64361	-0.657209	11.52	11.19	Neg	Neg
37	59.0714	95.9063	11.9654	0.8825	28.5932	10.2203	0.498	-12.5253	43.3696	26.0655	47.0765	26.9335	1.71191	-57.7635	-5.1179	-0.509139	-22.4643	4.66396	-520.237	52.9417	-3.34399	0.0689838	-12.4303	-0.0114477	-519.832	16.7466	0.99272	-0.242874	-32.5449	8.5337	89.758	66.3	Pos	Pos
38	415.675	2.13921	4.1827	0.783	38.3648	3.79065	-1.53534	-4.19346	-30.7391	-30.815	-34.5025	-31.0377	-433.957	-1.14174	-0.0954676	0.192944	-13.518	1.56629	-72.794	-82.1572	-7.07266	-0.559758	15.3378	-2.29032	-163.229	-77.0205	-6.78999	-0.342374	-22.7733	2.10401	8.45167	5.21	Neg	Neg
39	845.654	3.50557	4.24345	0.555926	67.708	0.980626	4.10799	0.186544	-25.0958	-26.435	-28.5865	-29.7765	-3.97704	0.224625	-0.0347092	-0.0341298	15.8252	-1.24373	266.346	-39.4591	1.56097	-0.0753753	25.391	-2.01816	266.751	-75.6542	-6.72923	-0.569448	6.56987	-0.706011	14.095	9.59	Neg	Neg
40	52.1282	256.441	9.08765	0.638641	76.1861	1.78393	-1.53534	-4.19346	-30.7391	-30.815	-34.5025	-31.0377	-5.23125	102.771	-7.99565	-0.752998	25.1286	-3.77245	-436.34	172.145	21.0575	2.13557	15.6537	-1.50423	-526.775	177.281	-1.88503	-0.486733	15.048	0.097296	8.45167	5.21	Neg	Neg
41	50.614	125.064	32.3736	3.25125	68.0238	1.76672	-2.008	-3.97733	40.8636	34.6135	44.2979	38.6003	-6.74547	-28.6057	15.2903	1.85961	16.9663	-3.78966	-437.855	40.7677	0.263886	-0.917684	-31.0507	7.34496	-528.29	45.9044	21.401	2.12588	6.88576	0.0800815	87.252	74.848	Pos	Pos
42	63.3721	25.0479	11.58	0.198	21.3195	10.6159	-1.53534	-4.19346	-30.7391	-30.815	-34.5025	-31.0377	6.0126	-128.622	-5.5033	-1.19364	-29.738	5.05953	-425.097	-59.2485	-6.80145	-0.541814	9.60387	-2.32732	-515.532	-54.1119	0.607319	-0.927374	-39.8186	8.92927	8.45167	5.21	Neg	Neg
43	858.385	3.62806	4.51467	0.573871	61.9741	0.943622	-17.74	-13.0053	25.1316	25.5855	28.5659	29.5723	8.75339	0.347111	0.236505	-0.0161852	10.0913	-1.28074	279.077	-39.3366	41.0436	1.52776	26.1581	-1.89463	279.481	-75.5317	-6.45801	-0.551503	0.835964	-0.743015	71.52	65.82	Pos	Pos
44	39.9523	428.416	48.5703	2.24177	76.9532	1.90747	-2.68	0.274667	47.3892	43.075	43.6259	42.8523	-17.4072	274.747	31.487	0.850136	25.8957	-3.64891	-448.516	344.12	-1.50903	0.0938988	0.852061	-2.52234	-538.951	349.257	37.5976	1.1164	15.8152	0.220834	86.58	79.1	Pos	Pos
45	119.694	211.012	9.80709	1.20958	53.2222	0.748608	-0.89201	0.601044	-37.2934	-30.23	-33.5865	-29.362	62.3342	57.342	-7.27622	-0.182056	2.16474	-4.80777	-368.775	126.715	-7.04329	-0.429675	-3.09014	-2.43557	-459.21	131.852	-1.16559	0.0842092	-7.91585	-0.938029	9.095	10.0045	Neg	Neg
46	906.129	3.21538	4.27283	0.686009	49.28	0.835376	3.10299	0.486544	-26.1008	-26.135	-29.8641	-26.3577	56.4973	-0.065573	-0.00533673	0.095953	-2.60271	-1.38898	417.66	-81.081	4.71263	-0.380789	12.2057	-1.63148	327.225	-75.9444	-6.69985	-0.439365	-11.858	-0.851261	13.09	9.89	Neg	Neg
47	42.3047	83.9278	16.0287	0.734896	64.5759	1.63946	0.28299	1.89354	-36.1184	-28.9375	-32.4115	-28.0695	-15.0548	-69.742	-1.05456	-0.656743	13.5184	-3.91691	-446.164	-0.368554	0.263886	-0.917684	-31.0507	7.34496	-536.599	4.76807	5.05606	-0.390478	3.43778	-0.0471719	10.27	11.297	Neg	Neg
48	63.3721	25.0479	11.58	0.198	21.3195	10.6159	1.53299	1.78654	-27.6708	-24.835	-31.4341	-25.0577	6.0126	-128.622	-5.5033	-1.19364	-29.738	5.05953	-425.097	-59.2485	-6.65839	-0.130684	-18.8657	1.65556	-515.532	-54.1119	0.607319	-0.927374	-39.8186	8.92927	11.52	11.19	Neg	Neg
49	913.759	2.85263	4.65772	0.985	33.5044	4.9265	1.28299	2.35654	-27.9208	-24.265	-31.4115	-27.6065	64.1277	-0.428322	0.379561	0.394944	-18.3783	2.70214	425.29	-81.4437	-6.80597	-0.622075	-3.84813	-1.65339	334.855	-76.3071	-6.31496	-0.140374	-27.6337	3.23986	11.27	11.76	Neg	Neg
50	806.129	3.47784	4.51014	0.493609	48.522	1.61755	-23.96	-20.1253	18.9116	18.4655	22.6185	19.3335	-43.5026	0.196892	0.231979	-0.0964466	-3.36071	-0.606808	317.66	-80.8185	-10.0438	0.761463	7.19547	-2.18317	227.225	-75.6819	-6.46254	-0.631765	-12.616	-0.069084	65.3	58.7	Pos	Pos
51	47.6007	26.9794	1.27234	1.87715	59.5657	1.08777	3.52	3.88467	53.5892	46.685	50.0985	43.3435	-9.75881	-126.69	-15.811	0.485509	8.50815	-4.4686	-531.707	-15.9852	-3.45856	-0.461016	-12.1256	1.18059	-531.303	-52.1803	-9.70035	0.751774	-1.57244	-0.598863	92.78	82.71	Pos	Pos
52	709.621	2.73096	4.06812	0.253	38.6695	4.98268	-9.17	-6.68533	33.7016	31.9055	37.4085	32.7735	-140.01	-0.549985	-0.210039	-0.337056	-13.2133	2.75832	130.313	-40.2337	-4.14618	-0.251329	-11.1353	-0.058743	130.718	-76.4288	-6.90456	-0.872374	-22.4686	3.29605	80.09	72.14	Pos	Pos
53	486.071	1.91045	3.3805	0.462688	39.6598	3.74335	13.85	21.6147	63.9192	64.415	60.1559	64.1923	-363.561	-1.3705	-0.897665	-0.127368	-12.223	1.51899	-93.2374	-41.0542	-3.01202	-0.338016	-13.5176	0.974359	-92.833	-77.2493	-7.59218	-0.662686	-21.4783	2.05672	103.11	100.44	Pos	Pos
54	860.279	3.62806	4.51467	0.376	37.2776	4.77646	0.63799	0.941544	-35.7634	-29.8895	-32.3291	-25.9027	10.6477	0.347111	0.236505	-0.214056	-14.6052	2.5521	280.971	-39.3366	-3.01654	-0.220407	-2.27309	-2.18454	281.375	-75.5317	-6.45801	-0.749374	-23.8605	3.08982	10.625	10.345	Neg	Neg
55	806.129	3.47784	4.51014	0.493609	48.522	1.61755	1.77299	1.86654	-27.4308	-24.755	-30.9215	-28.0965	-43.5026	0.196892	0.231979	-0.0964466	-3.36071	-0.606808	317.66	-80.8185	11.5314	0.675542	-6.84317	-2.97488	227.225	-75.6819	-6.46254	-0.631765	-12.616	-0.069084	11.76	11.27	Neg	Neg
56	60.033	226.202	22.8475	1.79123	45.527	0.296066	-5.27701	-4.92346	-34.4808	-31.545	-38.2441	-31.7677	2.6735	72.5326	5.7642	0.399587	-5.53049	-5.26031	-428.436	141.906	-1.75297	-1.00968	-23.5132	8.06607	-518.871	147.043	11.8748	0.665853	-15.6111	-1.39057	4.71	4.48	Neg	Neg
57	73.6102	57.6826	9.56315	0.106	28.8569	11.337	0.63799	0.941544	-35.7634	-29.8895	-32.3291	-25.9027	16.2508	-95.9871	-7.52016	-1.28564	-22.2006	5.78063	-414.858	-26.6137	5.07997	1.16699	-11.0439	-2.62426	-505.293	-21.4771	-1.40953	-1.01937	-32.2812	9.65037	10.625	10.345	Neg	Neg
58	41.952	8.89468	16.3961	2.28267	41.3262	0.646687	1.53299	1.78654	-27.6708	-24.835	-31.4341	-25.0577	-15.4074	-144.775	-0.687224	0.891031	-9.73127	-4.90969	-537.356	-34.07	-3.25386	-0.0720714	-4.80406	-2.74236	-536.952	-70.2651	5.4234	1.1573	-19.8119	-1.03995	11.52	11.19	Neg	Neg
59	1178.74	3.21538	4.27283	0.641945	45.9911	1.05973	5.77299	3.57654	-30.6284	-27.2545	-27.1941	-23.2677	329.111	-0.065573	-0.00533673	0.0518891	-5.89168	-1.16463	690.273	-81.081	5.07997	1.16699	-11.0439	-2.62426	599.838	-75.9444	-6.69985	-0.483429	-15.147	-0.626903	15.76	12.98	Neg	Neg
60	41.952	8.89468	16.3961	2.28267	41.3262	0.646687	0.63799	0.941544	-35.7634	-29.8895	-32.3291	-25.9027	-15.4074	-144.775	-0.687224	0.891031	-9.73127	-4.90969	-537.356	-34.07	-3.25386	-0.0720714	-4.80406	-2.74236	-536.952	-70.2651	5.4234	1.1573	-19.8119	-1.03995	10.625	10.345	Neg	Neg
61	1178.74	3.21538	4.27283	0.641945	45.9911	1.05973	1.53299	1.78654	-27.6708	-24.835	-31.4341	-25.0577	329.111	-0.065573	-0.00533673	0.0518891	-5.89168	-1.16463	690.273	-81.081	-6.62431	-0.753684	-12.8464	0.230964	599.838	-75.9444	-6.69985	-0.483429	-15.147	-0.626903	11.52	11.19	Neg	Neg
62	812.08	3.2834	4.69181	0.362	39.5238	3.50191	13.85	21.6147	63.9192	64.415	60.1559	64.1923	-37.5509	0.00244952	0.413643	-0.228056	-12.3589	1.27755	232.772	-39.6813	-4.14618	-0.251329	-11.1353	-0.058743	233.177	-75.8763	-6.28088	-0.763374	-21.6143	1.81527	103.11	100.44	Pos	Pos
63	486.071	1.91045	3.3805	0.462688	39.6598	3.74335	-9.17	-6.68533	40.8992	36.115	37.1359	35.8923	-363.561	-1.3705	-0.897665	-0.127368	-12.223	1.51899	-93.2374	-41.0542	24.847	2.53724	17.2287	-2.03538	-92.833	-77.2493	-7.59218	-0.662686	-21.4783	2.05672	80.09	72.14	Pos	Pos
64	50.614	125.064	32.3736	3.25125	68.0238	1.76672	0.63799	0.941544	-35.7634	-29.8895	-32.3291	-25.9027	-6.74547	-28.6057	15.2903	1.85961	16.9663	-3.78966	-437.855	40.7677	5.07997	1.16699	-11.0439	-2.62426	-528.29	45.9044	21.401	2.12588	6.88576	0.0800815	10.625	10.345	Neg	Neg
65	41.952	8.89468	16.3961	2.28267	41.3262	0.646687	-9.17	-6.68533	40.8992	36.115	37.1359	35.8923	-15.4074	-144.775	-0.687224	0.891031	-9.73127	-4.90969	-537.356	-34.07	-3.4047	-0.164078	-11.0787	-3.04439	-536.952	-70.2651	5.4234	1.1573	-19.8119	-1.03995	80.09	72.14	Pos	Pos
66	1000.47	3.55009	4.12199	0.549938	39.7164	0.757712	4.10799	0.186544	-25.0958	-26.435	-28.5865	-29.7765	150.834	0.269141	-0.156178	-0.0401173	-12.1664	-1.46665	421.157	-39.4146	-3.4047	-0.164078	-11.0787	-3.04439	421.562	-75.6097	-6.8507	-0.575435	-21.4217	-0.928925	14.095	9.59	Neg	Neg
67	1000.47	3.55009	4.12199	0.549938	39.7164	0.757712	0.28299	1.89354	-36.1184	-28.9375	-32.4115	-28.0695	150.834	0.269141	-0.156178	-0.0401173	-12.1664	-1.46665	421.157	-39.4146	-2.86896	-0.0593333	-2.27309	-2.58974	421.562	-75.6097	-6.8507	-0.575435	-21.4217	-0.928925	10.27	11.297	Neg	Neg
68	921.884	2.85263	4.65772	0.654683	48.522	1.21236	-3.56701	-5.55346	-32.7708	-32.175	-36.5341	-32.3977	72.2528	-0.428322	0.379561	0.0646272	-3.36071	-1.012	433.415	-81.4437	-6.80597	-0.336684	-12.6914	0.901913	342.98	-76.3071	-6.31496	-0.470691	-12.616	-0.474279	6.42	3.85	Neg	Neg
69	1108.99	3.47784	4.51014	0.779	39.6788	4.17286	1.28299	0.766544	-35.1184	-30.0645	-31.6841	-26.0777	259.359	0.196892	0.231979	0.188944	-12.204	1.9485	620.522	-80.8185	-6.63341	-0.219684	-14.623	1.70471	530.087	-75.6819	-6.46254	-0.346374	-21.4593	2.48622	11.27	10.17	Neg	Neg
70	476.4	3.6838	4.68271	0.896	37.7472	4.97565	-21.11	-17.2753	21.7616	21.3155	25.4685	22.1835	-373.231	0.402855	0.404544	0.305944	-14.1356	2.75129	-12.0684	-80.6126	-6.63341	-0.219684	-14.623	1.70471	-102.503	-75.4759	-6.28997	-0.229374	-23.3909	3.28902	68.15	61.55	Pos	Pos
71	476.4	3.6838	4.68271	0.896	37.7472	4.97565	1.53299	1.78654	-27.6708	-24.835	-31.4341	-25.0577	-373.231	0.402855	0.404544	0.305944	-14.1356	2.75129	-12.0684	-80.6126	-7.34653	-0.685116	9.32656	-2.02311	-102.503	-75.4759	-6.28997	-0.229374	-23.3909	3.28902	11.52	11.19	Neg	Neg
72	976.34	6.44306	3.96959	0.430568	61.6967	1.24784	3.10299	0.486544	-26.1008	-26.135	-29.8641	-26.3577	126.709	3.16211	-0.308574	-0.159487	9.81399	-0.976525	487.871	-77.8533	0.268915	-0.893684	-13.775	7.71336	397.436	-72.7167	-7.00309	-0.694805	0.558653	-0.438802	13.09	9.89	Neg	Neg
73	68.4908	69.1548	11.585	0.222	38.5952	10.9843	-1.22701	-0.308456	-30.4308	-26.93	-33.9215	-30.2715	11.1313	-84.515	-5.49827	-1.16964	-12.4623	5.42793	-419.978	-15.1416	-2.22846	-0.477043	23.816	-1.48701	-510.413	-10.0049	0.612348	-0.903374	-22.5429	9.29767	8.76	9.095	Neg	Neg
74	52.1282	256.441	9.08765	0.638641	76.1861	1.78393	-9.26	-1.42533	33.6116	37.1655	37.3185	38.0335	-5.23125	102.771	-7.99565	-0.752998	25.1286	-3.77245	-436.34	172.145	-7.13342	-0.54522	50.6844	-2.05859	-526.775	177.281	-1.88503	-0.486733	15.048	0.097296	80	77.4	Pos	Pos
75	461.165	2.13921	4.1827	0.570465	103.055	1.21236	-2.68	0.274667	40.1916	38.8655	43.8985	39.7335	-388.466	-1.14174	-0.0954676	-0.0195911	51.1718	-1.012	-27.3036	-82.1572	-6.62431	-0.753684	-12.8464	0.230964	-117.739	-77.0205	-6.78999	-0.554909	41.9165	-0.474279	86.58	79.1	Pos	Pos
76	812.08	3.2834	4.69181	0.362	39.5238	3.50191	-14.96	-11.4653	35.1092	31.335	31.3459	31.1123	-37.5509	0.00244952	0.413643	-0.228056	-12.3589	1.27755	232.772	-39.6813	-3.13427	0.0578257	18.3911	-2.80755	233.177	-75.8763	-6.28088	-0.763374	-21.6143	1.81527	74.3	67.36	Pos	Pos
77	1167.72	3.76192	4.39241	0.771842	69.1862	0.99455	3.52	3.88467	53.5892	46.685	50.0985	43.3435	318.086	0.480968	0.114251	0.181786	17.3035	-1.22981	588.41	-39.2028	4.43872	0.168484	-22.202	6.41824	588.814	-75.3978	-6.58027	-0.353532	8.04813	-0.692087	92.78	82.71	Pos	Pos
78	59.0714	95.9063	11.9654	0.8825	28.5932	10.2203	0.10799	1.70104	-36.2934	-29.13	-32.5865	-28.262	1.71191	-57.7635	-5.1179	-0.509139	-22.4643	4.66396	-520.237	52.9417	4.05332	-0.516016	-29.4756	6.81381	-519.832	16.7466	0.99272	-0.242874	-32.5449	8.5337	10.095	11.1045	Neg	Neg
79	63.3721	25.0479	11.58	0.198	21.3195	10.6159	1.28299	4.69154	-27.9208	-21.93	-31.4115	-25.2715	6.0126	-128.622	-5.5033	-1.19364	-29.738	5.05953	-425.097	-59.2485	-7.04329	-0.429675	-3.09014	-2.43557	-515.532	-54.1119	0.607319	-0.927374	-39.8186	8.92927	11.27	14.095	Neg	Neg
80	906.129	3.21538	4.27283	0.686009	49.28	0.835376	-9.17	-6.68533	40.8992	36.115	37.1359	35.8923	56.4973	-0.065573	-0.00533673	0.095953	-2.60271	-1.38898	417.66	-81.081	-10.5836	5.15689	27.0106	-0.0290796	327.225	-75.9444	-6.69985	-0.439365	-11.858	-0.851261	80.09	72.14	Pos	Pos
81	57.9883	64.1974	0.732512	6.27257	79.3807	3.24186	-0.39701	-0.533456	-36.7984	-31.3645	-33.3641	-27.3777	0.628841	-89.4724	-16.3508	4.88093	28.3232	-2.31451	-430.48	-20.099	-6.84223	-0.575859	-6.19308	-2.1175	-520.915	-14.9624	-10.2402	5.1472	18.2426	1.55523	9.59	8.87	Neg	Neg
82	861.182	3.59463	4.47388	0.539825	46.1771	1.15344	2.42299	0.691544	-33.9784	-30.1395	-30.2715	-29.2715	11.5505	0.313686	0.195718	-0.0502304	-5.70565	-1.07092	281.874	-39.37	1.73294	0.0634802	3.69701	-2.88624	282.278	-75.5651	-6.4988	-0.585548	-14.961	-0.533195	12.41	10.095	Neg	Neg
83	47.7122	28.769	9.25962	0.777496	54.4921	0.915856	-0.89201	-0.643456	-30.0958	-27.265	-33.5865	-30.6065	-9.64729	-124.901	-7.82368	-0.614142	3.43464	-4.64052	-531.596	-14.1957	-3.55709	-0.283448	10.9016	-2.55426	-531.191	-50.3907	-1.71306	-0.347877	-6.64595	-0.770781	9.095	8.76	Neg	Neg
84	976.34	6.44306	3.96959	0.430568	61.6967	1.24784	13.85	21.6147	63.9192	64.415	60.4285	61.0735	126.709	3.16211	-0.308574	-0.159487	9.81399	-0.976525	487.871	-77.8533	-10.5836	5.15689	27.0106	-0.0290796	397.436	-72.7167	-7.00309	-0.694805	0.558653	-0.438802	103.11	100.44	Pos	Pos
85	57.9883	64.1974	0.732512	6.27257	79.3807	3.24186	-9.26	-1.42533	33.6116	37.1655	37.3185	38.0335	0.628841	-89.4724	-16.3508	4.88093	28.3232	-2.31451	-430.48	-20.099	-7.04329	-0.429675	-3.09014	-2.43557	-520.915	-14.9624	-10.2402	5.1472	18.2426	1.55523	80	77.4	Pos	Pos
86	906.129	3.21538	4.27283	0.686009	49.28	0.835376	-17.74	-13.0053	25.1316	25.5855	28.5659	29.5723	56.4973	-0.065573	-0.00533673	0.095953	-2.60271	-1.38898	417.66	-81.081	-10.5836	5.15689	27.0106	-0.0290796	327.225	-75.9444	-6.69985	-0.439365	-11.858	-0.851261	71.52	65.82	Pos	Pos
87	57.9883	64.1974	0.732512	6.27257	79.3807	3.24186	-1.35	2.71467	48.7192	45.515	45.2285	42.1735	0.628841	-89.4724	-16.3508	4.88093	28.3232	-2.31451	-430.48	-20.099	37.2542	1.12609	24.5831	-1.36347	-520.915	-14.9624	-10.2402	5.1472	18.2426	1.55523	87.91	81.54	Pos	Pos
88	39.9523	428.416	48.5703	2.24177	76.9532	1.90747	1.53299	1.78654	-27.6708	-24.835	-31.4341	-25.0577	-17.4072	274.747	31.487	0.850136	25.8957	-3.64891	-448.516	344.12	-7.13342	-0.54522	50.6844	-2.05859	-538.951	349.257	37.5976	1.1164	15.8152	0.220834	11.52	11.19	Neg	Neg
89	461.165	2.13921	4.1827	0.570465	103.055	1.21236	-9.17	-6.68533	40.8992	36.115	37.1359	35.8923	-388.466	-1.14174	-0.0954676	-0.0195911	51.1718	-1.012	-27.3036	-82.1572	-6.96889	-0.664722	18.4115	-2.24152	-117.739	-77.0205	-6.78999	-0.554909	41.9165	-0.474279	80.09	72.14	Pos	Pos
90	997.779	2.63198	4.34722	0.450962	70.7817	1.02943	0.28299	1.89354	-36.1184	-28.9375	-32.4115	-28.0695	148.148	-0.648965	0.069056	-0.139094	18.8989	-1.19493	509.311	-81.6644	-6.84223	-0.298684	-7.01474	0.281988	418.876	-76.5278	-6.62546	-0.674412	9.64361	-0.657209	10.27	11.297	Neg	Neg
91	664.712	3.59463	4.47388	0.817	45.3554	3.55293	3.52	3.88467	46.3916	42.4755	50.0985	43.3435	-184.92	0.313686	0.195718	0.226944	-6.52732	1.32857	85.4037	-39.37	1.56097	-0.0753753	25.391	-2.01816	85.808	-75.5651	-6.4988	-0.308374	-15.7827	1.86629	92.78	82.71	Pos	Pos
92	52.1282	256.441	9.08765	0.638641	76.1861	1.78393	-1.22701	-0.308456	-30.4308	-26.93	-33.9215	-30.2715	-5.23125	102.771	-7.99565	-0.752998	25.1286	-3.77245	-436.34	172.145	-6.9237	-0.343842	16.816	-2.27639	-526.775	177.281	-1.88503	-0.486733	15.048	0.097296	8.76	9.095	Neg	Neg
93	1167.72	3.76192	4.39241	0.771842	69.1862	0.99455	-9.17	-6.68533	33.7016	31.9055	37.4085	32.7735	318.086	0.480968	0.114251	0.181786	17.3035	-1.22981	588.41	-39.2028	-3.13427	0.0578257	18.3911	-2.80755	588.814	-75.3978	-6.58027	-0.353532	8.04813	-0.692087	80.09	72.14	Pos	Pos
94	1167.72	3.76192	4.39241	0.771842	69.1862	0.99455	1.77299	1.86654	-27.4308	-24.755	-30.9215	-28.0965	318.086	0.480968	0.114251	0.181786	17.3035	-1.22981	588.41	-39.2028	-3.34399	0.0689838	-12.4303	-0.0114477	588.814	-75.3978	-6.58027	-0.353532	8.04813	-0.692087	11.76	11.27	Neg	Neg
95	415.675	2.13921	4.1827	0.783	38.3648	3.79065	2.60299	-2.99346	-33.7984	-33.8245	-30.0915	-32.9565	-433.957	-1.14174	-0.0954676	0.192944	-13.518	1.56629	-72.794	-82.1572	-6.65839	-0.461001	-3.84813	-2.05859	-163.229	-77.0205	-6.78999	-0.342374	-22.7733	2.10401	12.59	6.41	Neg	Neg
96	921.884	2.85263	4.65772	0.654683	48.522	1.21236	-1.53534	-4.19346	-30.7391	-30.815	-34.5025	-31.0377	72.2528	-0.428322	0.379561	0.0646272	-3.36071	-1.012	433.415	-81.4437	-0.676114	-0.634184	-27.4042	9.76213	342.98	-76.3071	-6.31496	-0.470691	-12.616	-0.474279	8.45167	5.21	Neg	Neg
97	60.6515	191.285	10.64	0.4815	24.966	13.0331	3.52	3.88467	53.5892	46.685	49.8259	46.4623	3.292	37.6149	-6.4433	-0.910139	-26.0915	7.47669	-518.656	148.32	-3.4047	-0.164078	-11.0787	-3.04439	-518.252	112.125	-0.332681	-0.643874	-36.1721	11.3464	92.78	82.71	Pos	Pos
98	1000.47	3.55009	4.12199	0.549938	39.7164	0.757712	-2.16701	-2.98346	-31.3708	-29.605	-35.1341	-29.8277	150.834	0.269141	-0.156178	-0.0401173	-12.1664	-1.46665	421.157	-39.4146	-3.13427	0.0578257	18.3911	-2.80755	421.562	-75.6097	-6.8507	-0.575435	-21.4217	-0.928925	7.82	6.42	Neg	Neg
99	1167.72	3.76192	4.39241	0.771842	69.1862	0.99455	-0.89201	-0.643456	-30.0958	-27.265	-33.5865	-30.6065	318.086	0.480968	0.114251	0.181786	17.3035	-1.22981	588.41	-39.2028	4.05835	-0.492016	-12.1999	7.18221	588.814	-75.3978	-6.58027	-0.353532	8.04813	-0.692087	9.095	8.76	Neg	Neg
100	68.4908	69.1548	11.585	0.222	38.5952	10.9843	-21.11	-17.2753	21.7616	21.3155	25.1959	25.3023	11.1313	-84.515	-5.49827	-1.16964	-12.4623	5.42793	-419.978	-15.1416	-6.80145	-0.541814	9.60387	-2.32732	-510.413	-10.0049	0.612348	-0.903374	-22.5429	9.29767	68.15	61.55	Pos	Pos
101	858.385	3.62806	4.51467	0.573871	61.9741	0.943622	1.53299	1.78654	-27.6708	-24.835	-31.4341	-25.0577	8.75339	0.347111	0.236505	-0.0161852	10.0913	-1.28074	279.077	-39.3366	-3.4047	0.0359838	-5.81502	-0.217502	279.481	-75.5317	-6.45801	-0.551503	0.835964	-0.743015	11.52	11.19	Neg	Neg
102	926.002	3.55009	4.12199	0.75	44.9801	3.58459	3.52	3.88467	53.5892	46.685	50.0985	43.3435	76.3707	0.269141	-0.156178	0.159944	-6.90264	1.36023	437.533	-80.7463	-7.04329	-0.529547	-2.99513	-2.03731	347.098	-75.6097	-6.8507	-0.375374	-16.158	1.89796	92.78	82.71	Pos	Pos
103	858.608	3.21538	4.27283	0.586137	49.3751	1.23363	-1.53534	-2.87346	-30.7391	-29.495	-34.5025	-29.7177	8.97645	-0.065573	-0.00533673	-0.00391857	-2.50771	-0.990728	370.139	-81.081	-1.75297	-1.00968	-23.5132	8.06607	279.704	-75.9444	-6.69985	-0.539237	-11.763	-0.453004	8.45167	6.53	Neg	Neg
104	73.6102	57.6826	9.56315	0.106	28.8569	11.337	-1.35	2.71467	48.7192	45.515	45.2285	42.1735	16.2508	-95.9871	-7.52016	-1.28564	-22.2006	5.78063	-414.858	-26.6137	5.07997	1.16699	-11.0439	-2.62426	-505.293	-21.4771	-1.40953	-1.01937	-32.2812	9.65037	87.91	81.54	Pos	Pos
105	41.952	8.89468	16.3961	2.28267	41.3262	0.646687	-2.83701	-2.48346	-32.0408	-29.105	-35.8041	-29.3277	-15.4074	-144.775	-0.687224	0.891031	-9.73127	-4.90969	-537.356	-34.07	-3.01654	0.0649838	-11.1164	0.37076	-536.952	-70.2651	5.4234	1.1573	-19.8119	-1.03995	7.15	6.92	Neg	Neg
106	1108.99	3.47784	4.51014	0.779	39.6788	4.17286	-0.39701	-0.533456	-36.7984	-31.3645	-33.3641	-27.3777	259.359	0.196892	0.231979	0.188944	-12.204	1.9485	620.522	-80.8185	0.268915	-0.893684	-13.775	7.71336	530.087	-75.6819	-6.46254	-0.346374	-21.4593	2.48622	9.59	8.87	Neg	Neg
107	68.4908	69.1548	11.585	0.222	38.5952	10.9843	-1.35	2.71467	48.7192	45.515	45.2285	42.1735	11.1313	-84.515	-5.49827	-1.16964	-12.4623	5.42793	-419.978	-15.1416	-7.07266	-0.712684	-19.3021	-0.130588	-510.413	-10.0049	0.612348	-0.903374	-22.5429	9.29767	87.91	81.54	Pos	Pos
108	586.628	3.50557	4.24345	0.403	33.0681	3.14036	-9.26	-1.42533	33.6116	37.1655	37.3185	38.0335	-263.004	0.224625	-0.0347092	-0.187056	-18.8147	0.915995	7.31968	-39.4591	8.50206	0.0208794	13.7807	-2.16263	7.72402	-75.6542	-6.72923	-0.722374	-28.07	1.45372	80	77.4	Pos	Pos
109	42.3047	83.9278	16.0287	0.734896	64.5759	1.63946	-14.96	-11.4653	35.1092	31.335	31.3459	31.1123	-15.0548	-69.742	-1.05456	-0.656743	13.5184	-3.91691	-446.164	-0.368554	-6.63341	-0.541814	9.60387	-2.32732	-536.599	4.76807	5.05606	-0.390478	3.43778	-0.0471719	74.3	67.36	Pos	Pos
110	914.424	3.6838	4.68271	0.573871	61.9741	0.943622	-5.27701	-4.92346	-34.4808	-31.545	-38.2441	-31.7677	64.7931	0.402855	0.404544	-0.0161852	10.0913	-1.28074	335.116	-39.2809	-3.01654	-0.220407	-2.27309	-2.18454	335.521	-75.4759	-6.28997	-0.551503	0.835964	-0.743015	4.71	4.48	Neg	Neg
111	806.129	3.47784	4.51014	0.493609	48.522	1.61755	-1.22701	-0.308456	-30.4308	-26.93	-33.9215	-30.2715	-43.5026	0.196892	0.231979	-0.0964466	-3.36071	-0.606808	317.66	-80.8185	-7.07266	-0.559758	15.3378	-2.29032	227.225	-75.6819	-6.46254	-0.631765	-12.616	-0.069084	8.76	9.095	Neg	Neg
112	845.654	3.50557	4.24345	0.555926	67.708	0.980626	-0.39701	1.14554	-36.7984	-29.6855	-33.0915	-28.8175	-3.97704	0.224625	-0.0347092	-0.0341298	15.8252	-1.24373	266.346	-39.4591	-3.28323	-0.15809	16.9128	-2.82147	266.751	-75.6542	-6.72923	-0.569448	6.56987	-0.706011	9.59	10.549	Neg	Neg
113	845.654	3.50557	4.24345	0.555926	67.708	0.980626	1.77299	3.53254	-34.6284	-27.2985	-30.9215	-26.4305	-3.97704	0.224625	-0.0347092	-0.0341298	15.8252	-1.24373	266.346	-39.4591	-2.83488	-0.352016	-11.2713	-0.300189	266.751	-75.6542	-6.72923	-0.569448	6.56987	-0.706011	11.76	12.936	Neg	Neg
114	812.08	3.2834	4.69181	0.362	39.5238	3.50191	-3.57701	-2.35246	-39.9784	-33.1835	-36.2715	-32.3155	-37.5509	0.00244952	0.413643	-0.228056	-12.3589	1.27755	232.772	-39.6813	24.847	2.53724	17.2287	-2.03538	233.177	-75.8763	-6.28088	-0.763374	-21.6143	1.81527	6.41	7.051	Neg	Neg
115	50.614	125.064	32.3736	3.25125	68.0238	1.76672	-21.11	-17.2753	21.7616	21.3155	25.1959	25.3023	-6.74547	-28.6057	15.2903	1.85961	16.9663	-3.78966	-437.855	40.7677	-6.84223	-0.298684	-7.01474	0.281988	-528.29	45.9044	21.401	2.12588	6.88576	0.0800815	68.15	61.55	Pos	Pos
116	664.712	3.59463	4.47388	0.817	45.3554	3.55293	-1.22701	0.866544	-30.4308	-25.755	-33.9215	-29.0965	-184.92	0.313686	0.195718	0.226944	-6.52732	1.32857	85.4037	-39.37	-3.01654	-0.220407	-2.27309	-2.18454	85.808	-75.5651	-6.4988	-0.308374	-15.7827	1.86629	8.76	10.27	Neg	Neg
117	806.129	3.47784	4.51014	0.493609	48.522	1.61755	1.77299	3.53254	-34.6284	-27.2985	-30.9215	-26.4305	-43.5026	0.196892	0.231979	-0.0964466	-3.36071	-0.606808	317.66	-80.8185	37.2542	1.12609	24.5831	-1.36347	227.225	-75.6819	-6.46254	-0.631765	-12.616	-0.069084	11.76	12.936	Neg	Neg
118	39.9523	428.416	48.5703	2.24177	76.9532	1.90747	-1.35	2.71467	48.7192	45.515	45.2285	42.1735	-17.4072	274.747	31.487	0.850136	25.8957	-3.64891	-448.516	344.12	0.268915	-0.893684	-13.775	7.71336	-538.951	349.257	37.5976	1.1164	15.8152	0.220834	87.91	81.54	Pos	Pos
119	68.4908	69.1548	11.585	0.222	38.5952	10.9843	0.10799	-0.0434559	-36.2934	-30.8745	-32.8591	-26.8877	11.1313	-84.515	-5.49827	-1.16964	-12.4623	5.42793	-419.978	-15.1416	-6.80597	-0.622075	-3.84813	-1.65339	-510.413	-10.0049	0.612348	-0.903374	-22.5429	9.29767	10.095	9.36	Neg	Neg
120	806.129	3.47784	4.51014	0.493609	48.522	1.61755	-9.26	-1.42533	33.6116	37.1655	37.3185	38.0335	-43.5026	0.196892	0.231979	-0.0964466	-3.36071	-0.606808	317.66	-80.8185	-1.75297	-1.00968	-23.5132	8.06607	227.225	-75.6819	-6.46254	-0.631765	-12.616	-0.069084	80	77.4	Pos	Pos
121	73.6102	57.6826	9.56315	0.106	28.8569	11.337	3.10299	0.486544	-26.1008	-26.135	-29.8641	-26.3577	16.2508	-95.9871	-7.52016	-1.28564	-22.2006	5.78063	-414.858	-26.6137	-6.80597	-0.622075	-3.84813	-1.65339	-505.293	-21.4771	-1.40953	-1.01937	-32.2812	9.65037	13.09	9.89	Neg	Neg
122	806.129	3.47784	4.51014	0.493609	48.522	1.61755	0.10799	1.70104	-36.2934	-29.13	-32.5865	-28.262	-43.5026	0.196892	0.231979	-0.0964466	-3.36071	-0.606808	317.66	-80.8185	-6.84223	-0.298684	-7.01474	0.281988	227.225	-75.6819	-6.46254	-0.631765	-12.616	-0.069084	10.095	11.1045	Neg	Neg
123	664.712	3.59463	4.47388	0.817	45.3554	3.55293	-21.11	-17.2753	21.7616	21.3155	25.1959	25.3023	-184.92	0.313686	0.195718	0.226944	-6.52732	1.32857	85.4037	-39.37	-3.34399	-0.143552	52.2594	-2.58974	85.808	-75.5651	-6.4988	-0.308374	-15.7827	1.86629	68.15	61.55	Pos	Pos
124	461.165	2.13921	4.1827	0.570465	103.055	1.21236	3.52	3.88467	53.5892	46.685	49.8259	46.4623	-388.466	-1.14174	-0.0954676	-0.0195911	51.1718	-1.012	-27.3036	-82.1572	-1.99264	-0.127684	-22.2732	7.89988	-117.739	-77.0205	-6.78999	-0.554909	41.9165	-0.474279	92.78	82.71	Pos	Pos
125	68.4189	71.3403	9.32347	0.988	30.097	11.1708	3.52	3.88467	53.5892	46.685	50.0985	43.3435	11.0594	-82.3295	-7.75983	-0.403639	-20.9605	5.61445	-510.889	28.3756	-6.25435	1.16313	8.77052	-2.71432	-510.485	-7.81945	-1.64921	-0.137374	-31.0411	9.48419	92.78	82.71	Pos	Pos
126	47.6007	26.9794	1.27234	1.87715	59.5657	1.08777	-9.17	-6.68533	33.7016	31.9055	37.4085	32.7735	-9.75881	-126.69	-15.811	0.485509	8.50815	-4.4686	-531.707	-15.9852	-3.25386	-0.0280074	-1.51509	-2.96672	-531.303	-52.1803	-9.70035	0.751774	-1.57244	-0.598863	80.09	72.14	Pos	Pos
127	906.129	3.21538	4.27283	0.686009	49.28	0.835376	-0.39701	1.14554	-36.7984	-29.6855	-33.0915	-28.8175	56.4973	-0.065573	-0.00533673	0.095953	-2.60271	-1.38898	417.66	-81.081	-6.63341	-0.219684	-14.623	1.70471	327.225	-75.9444	-6.69985	-0.439365	-11.858	-0.851261	9.59	10.549	Neg	Neg
128	476.4	3.6838	4.68271	0.896	37.7472	4.97565	3.52	3.88467	53.5892	46.685	49.8259	46.4623	-373.231	0.402855	0.404544	0.305944	-14.1356	2.75129	-12.0684	-80.6126	-7.04329	-0.429675	-3.09014	-2.43557	-102.503	-75.4759	-6.28997	-0.229374	-23.3909	3.28902	92.78	82.71	Pos	Pos
129	906.129	3.21538	4.27283	0.686009	49.28	0.835376	2.42299	0.691544	-33.9784	-30.1395	-30.2715	-29.2715	56.4973	-0.065573	-0.00533673	0.095953	-2.60271	-1.38898	417.66	-81.081	-2.76533	1.12609	-0.794136	-1.91372	327.225	-75.9444	-6.69985	-0.439365	-11.858	-0.851261	12.41	10.095	Neg	Neg
130	39.175	446.552	8.55078	2.24177	51.576	1.35723	5.77299	3.57654	-30.6284	-27.2545	-27.1941	-23.2677	-18.1845	292.882	-8.53252	0.850136	0.518542	-4.19915	-449.294	362.255	-6.62431	-0.601571	34.7854	-2.45389	-539.729	367.392	-2.4219	1.1164	-9.56205	-0.329408	15.76	12.98	Neg	Neg
131	1649.98	3.2834	4.69181	0.514113	87.1556	0.817056	3.52	3.88467	53.5892	46.685	49.8259	46.4623	800.353	0.00244952	0.413643	-0.0759424	35.2728	-1.4073	1070.68	-39.6813	1.79679	0.273984	-20.6982	7.36873	1071.08	-75.8763	-6.28088	-0.61126	26.0175	-0.869581	92.78	82.71	Pos	Pos
132	68.4189	71.3403	9.32347	0.988	30.097	11.1708	-1.22701	-0.308456	-30.4308	-26.93	-33.9215	-30.2715	11.0594	-82.3295	-7.75983	-0.403639	-20.9605	5.61445	-510.889	28.3756	1.95781	0.0923429	-3.96509	-2.57319	-510.485	-7.81945	-1.64921	-0.137374	-31.0411	9.48419	8.76	9.095	Neg	Neg
133	36.6574	191.698	9.48449	0.806359	46.83	1.2289	-2.83701	-2.48346	-32.0408	-29.105	-35.8041	-29.3277	-20.7021	38.028	-7.59881	-0.58528	-4.22746	-4.32748	-542.651	148.733	8.8694	1.56865	-9.4689	-3.15541	-542.246	112.538	-1.48819	-0.319015	-14.308	-0.457735	7.15	6.92	Neg	Neg
134	41.952	8.89468	16.3961	2.28267	41.3262	0.646687	-1.57701	-0.152456	-37.9784	-30.9835	-34.2715	-30.1155	-15.4074	-144.775	-0.687224	0.891031	-9.73127	-4.90969	-537.356	-34.07	-3.13427	0.0578257	18.3911	-2.80755	-536.952	-70.2651	5.4234	1.1573	-19.8119	-1.03995	8.41	9.251	Neg	Neg
135	1167.72	3.76192	4.39241	0.771842	69.1862	0.99455	7.04	13.4747	49.9116	52.0655	53.6185	52.9335	318.086	0.480968	0.114251	0.181786	17.3035	-1.22981	588.41	-39.2028	-3.25386	0.0881594	-9.10855	-2.6651	588.814	-75.3978	-6.58027	-0.353532	8.04813	-0.692087	96.3	92.3	Pos	Pos
136	764.966	3.21538	4.27283	0.802176	41.6866	1.13699	-1.53534	-4.19346	-30.7391	-30.815	-34.5025	-31.0377	-84.6647	-0.065573	-0.00533673	0.21212	-10.1962	-1.08737	276.498	-81.081	-6.63341	-0.541814	9.60387	-2.32732	186.063	-75.9444	-6.69985	-0.323198	-19.4515	-0.549644	8.45167	5.21	Neg	Neg
137	914.424	3.6838	4.68271	0.573871	61.9741	0.943622	-0.89201	0.601044	-37.2934	-30.23	-33.5865	-29.362	64.7931	0.402855	0.404544	-0.0161852	10.0913	-1.28074	335.116	-39.2809	-3.34399	-0.143552	52.2594	-2.58974	335.521	-75.4759	-6.28997	-0.551503	0.835964	-0.743015	9.095	10.0045	Neg	Neg
138	461.165	2.13921	4.1827	0.570465	103.055	1.21236	-1.53534	-2.87346	-30.7391	-29.495	-34.5025	-29.7177	-388.466	-1.14174	-0.0954676	-0.0195911	51.1718	-1.012	-27.3036	-82.1572	-7.04329	-0.529547	-2.99513	-2.03731	-117.739	-77.0205	-6.78999	-0.554909	41.9165	-0.474279	8.45167	6.53	Neg	Neg
139	858.608	3.21538	4.27283	0.586137	49.3751	1.23363	7.04	13.4747	49.9116	52.0655	53.6185	52.9335	8.97645	-0.065573	-0.00533673	-0.00391857	-2.50771	-0.990728	370.139	-81.081	-7.19413	-0.565746	-12.6538	-2.51323	279.704	-75.9444	-6.69985	-0.539237	-11.763	-0.453004	96.3	92.3	Pos	Pos
140	1000.47	3.55009	4.12199	0.549938	39.7164	0.757712	-1.53534	-4.19346	-30.7391	-30.815	-34.5025	-31.0377	150.834	0.269141	-0.156178	-0.0401173	-12.1664	-1.46665	421.157	-39.4146	-6.25435	1.16313	8.77052	-2.71432	421.562	-75.6097	-6.8507	-0.575435	-21.4217	-0.928925	8.45167	5.21	Neg	Neg
141	47.6007	26.9794	1.27234	1.87715	59.5657	1.08777	0.498	-12.5253	43.3696	26.0655	47.0765	26.9335	-9.75881	-126.69	-15.811	0.485509	8.50815	-4.4686	-531.707	-15.9852	-3.34399	0.0689838	-12.4303	-0.0114477	-531.303	-52.1803	-9.70035	0.751774	-1.57244	-0.598863	89.758	66.3	Pos	Pos
142	415.675	2.13921	4.1827	0.783	38.3648	3.79065	-1.22701	0.866544	-30.4308	-25.755	-33.9215	-29.0965	-433.957	-1.14174	-0.0954676	0.192944	-13.518	1.56629	-72.794	-82.1572	2.29583	-0.753684	-21.2728	7.72906	-163.229	-77.0205	-6.78999	-0.342374	-22.7733	2.10401	8.76	10.27	Neg	Neg
143	68.49	124.734	13.6119	0.362	31.0974	11	1.28299	2.35654	-27.9208	-24.265	-31.4115	-27.6065	11.1305	-28.9359	-3.47136	-1.02964	-19.9601	5.44362	-419.979	40.4375	11.5314	0.675542	-6.84317	-2.97488	-510.414	45.5741	2.63926	-0.763374	-30.0407	9.31336	11.27	11.76	Neg	Neg
144	60.033	226.202	22.8475	1.79123	45.527	0.296066	-2.83701	-2.48346	-32.0408	-29.105	-35.8041	-29.3277	2.6735	72.5326	5.7642	0.399587	-5.53049	-5.26031	-428.436	141.906	-7.34653	-0.685116	9.32656	-2.02311	-518.871	147.043	11.8748	0.665853	-15.6111	-1.39057	7.15	6.92	Neg	Neg
145	976.34	6.44306	3.96959	0.430568	61.6967	1.24784	-21.11	-17.2753	21.7616	21.3155	25.4685	22.1835	126.709	3.16211	-0.308574	-0.159487	9.81399	-0.976525	487.871	-77.8533	-7.19413	-0.565746	-12.6538	-2.51323	397.436	-72.7167	-7.00309	-0.694805	0.558653	-0.438802	68.15	61.55	Pos	Pos
146	1000.47	3.55009	4.12199	0.549938	39.7164	0.757712	-3.57701	0.941544	-39.9784	-29.8895	-36.5441	-25.9027	150.834	0.269141	-0.156178	-0.0401173	-12.1664	-1.46665	421.157	-39.4146	-3.25386	-0.0280074	-1.51509	-2.96672	421.562	-75.6097	-6.8507	-0.575435	-21.4217	-0.928925	6.41	10.345	Neg	Neg
147	906.129	3.21538	4.27283	0.686009	49.28	0.835376	-2.68	0.274667	47.3892	43.075	43.8985	39.7335	56.4973	-0.065573	-0.00533673	0.095953	-2.60271	-1.38898	417.66	-81.081	-1.99264	-0.127684	-22.2732	7.89988	327.225	-75.9444	-6.69985	-0.439365	-11.858	-0.851261	86.58	79.1	Pos	Pos
148	68.4189	71.3403	9.32347	0.988	30.097	11.1708	-3.57701	-2.35246	-39.9784	-33.1835	-36.2715	-32.3155	11.0594	-82.3295	-7.75983	-0.403639	-20.9605	5.61445	-510.889	28.3756	41.0436	1.52776	26.1581	-1.89463	-510.485	-7.81945	-1.64921	-0.137374	-31.0411	9.48419	6.41	7.051	Neg	Neg
149	39.9523	428.416	48.5703	2.24177	76.9532	1.90747	0.28299	1.89354	-36.1184	-28.9375	-32.4115	-28.0695	-17.4072	274.747	31.487	0.850136	25.8957	-3.64891	-448.516	344.12	-7.13342	-0.332684	-14.0054	0.519705	-538.951	349.257	37.5976	1.1164	15.8152	0.220834	10.27	11.297	Neg	Neg
150	415.675	2.13921	4.1827	0.783	38.3648	3.79065	13.85	21.6147	63.9192	64.415	60.1559	64.1923	-433.957	-1.14174	-0.0954676	0.192944	-13.518	1.56629	-72.794	-82.1572	-10.5836	5.15689	27.0106	-0.0290796	-163.229	-77.0205	-6.78999	-0.342374	-22.7733	2.10401	103.11	100.44	Pos	Pos
151	57.9883	64.1974	0.732512	6.27257	79.3807	3.24186	13.85	21.6147	63.9192	64.415	60.4285	61.0735	0.628841	-89.4724	-16.3508	4.88093	28.3232	-2.31451	-430.48	-20.099	-7.13342	-0.54522	50.6844	-2.05859	-520.915	-14.9624	-10.2402	5.1472	18.2426	1.55523	103.11	100.44	Pos	Pos
152	461.165	2.13921	4.1827	0.570465	103.055	1.21236	-1.53534	-4.19346	-30.7391	-30.815	-34.5025	-31.0377	-388.466	-1.14174	-0.0954676	-0.0195911	51.1718	-1.012	-27.3036	-82.1572	-6.63341	-0.541814	9.60387	-2.32732	-117.739	-77.0205	-6.78999	-0.554909	41.9165	-0.474279	8.45167	5.21	Neg	Neg
153	914.424	3.6838	4.68271	0.573871	61.9741	0.943622	1.28299	2.35654	-27.9208	-24.265	-31.4115	-27.6065	64.7931	0.402855	0.404544	-0.0161852	10.0913	-1.28074	335.116	-39.2809	-2.84398	-0.140146	11.1789	-2.85847	335.521	-75.4759	-6.28997	-0.551503	0.835964	-0.743015	11.27	11.76	Neg	Neg
154	972.256	3.6838	4.68271	0.573871	61.9741	0.943622	3.52	3.88467	53.5892	46.685	49.8259	46.4623	122.624	0.402855	0.404544	-0.0161852	10.0913	-1.28074	392.948	-39.2809	3.11332	-0.232516	-25.8292	9.23097	393.352	-75.4759	-6.28997	-0.551503	0.835964	-0.743015	92.78	82.71	Pos	Pos
155	60.6515	191.285	10.64	0.4815	24.966	13.0331	-21.11	-17.2753	21.7616	21.3155	25.4685	22.1835	3.292	37.6149	-6.4433	-0.910139	-26.0915	7.47669	-518.656	148.32	6.08526	-0.352016	-19.6978	7.1979	-518.252	112.125	-0.332681	-0.643874	-36.1721	11.3464	68.15	61.55	Pos	Pos
156	68.49	124.734	13.6119	0.362	31.0974	11	-2.68	0.274667	40.1916	38.8655	43.8985	39.7335	11.1305	-28.9359	-3.47136	-1.02964	-19.9601	5.44362	-419.979	40.4375	-0.676114	-0.634184	-27.4042	9.76213	-510.414	45.5741	2.63926	-0.763374	-30.0407	9.31336	86.58	79.1	Pos	Pos
157	60.6515	191.285	10.64	0.4815	24.966	13.0331	-0.89201	-0.643456	-30.0958	-27.265	-33.5865	-30.6065	3.292	37.6149	-6.4433	-0.910139	-26.0915	7.47669	-518.656	148.32	1.79679	0.273984	-20.6982	7.36873	-518.252	112.125	-0.332681	-0.643874	-36.1721	11.3464	9.095	8.76	Neg	Neg
158	68.4189	71.3403	9.32347	0.988	30.097	11.1708	-1.57701	-0.152456	-37.9784	-30.9835	-34.2715	-30.1155	11.0594	-82.3295	-7.75983	-0.403639	-20.9605	5.61445	-510.889	28.3756	-3.13427	0.154484	-6.13055	-0.813659	-510.485	-7.81945	-1.64921	-0.137374	-31.0411	9.48419	8.41	9.251	Neg	Neg
159	815.759	3.76192	4.39241	0.8685	44.6646	2.98844	0.498	-12.5253	43.3696	26.0655	47.0765	26.9335	-33.872	0.480968	0.114251	0.278444	-7.21818	0.764078	236.451	-39.2028	-3.55709	-0.0483815	13.2635	-2.05503	236.856	-75.3978	-6.58027	-0.256874	-16.4735	1.3018	89.758	66.3	Pos	Pos
160	1189.54	1.74754	3.96959	0.665635	64.0586	1.74707	-0.39701	-0.533456	-36.7984	-31.3645	-33.3641	-27.3777	339.912	-1.53341	-0.308574	0.0755789	12.1758	-0.477291	701.075	-82.5488	-7.07266	-0.712684	-19.3021	-0.130588	610.64	-77.4122	-7.00309	-0.459739	2.92051	0.0604322	9.59	8.87	Neg	Neg
161	586.628	3.50557	4.24345	0.403	33.0681	3.14036	-23.96	-20.1253	18.9116	18.4655	22.6185	19.3335	-263.004	0.224625	-0.0347092	-0.187056	-18.8147	0.915995	7.31968	-39.4591	-3.0528	0.102984	-5.43969	-0.249165	7.72402	-75.6542	-6.72923	-0.722374	-28.07	1.45372	65.3	58.7	Pos	Pos
162	664.712	3.59463	4.47388	0.817	45.3554	3.55293	3.10299	0.486544	-26.1008	-26.135	-29.8641	-26.3577	-184.92	0.313686	0.195718	0.226944	-6.52732	1.32857	85.4037	-39.37	-3.13427	0.0578257	18.3911	-2.80755	85.808	-75.5651	-6.4988	-0.308374	-15.7827	1.86629	13.09	9.89	Neg	Neg
163	1167.72	3.76192	4.39241	0.771842	69.1862	0.99455	-0.89201	0.601044	-37.2934	-30.23	-33.5865	-29.362	318.086	0.480968	0.114251	0.181786	17.3035	-1.22981	588.41	-39.2028	24.847	2.53724	17.2287	-2.03538	588.814	-75.3978	-6.58027	-0.353532	8.04813	-0.692087	9.095	10.0045	Neg	Neg
164	50.614	125.064	32.3736	3.25125	68.0238	1.76672	-1.53534	-2.87346	-30.7391	-29.495	-34.5025	-29.7177	-6.74547	-28.6057	15.2903	1.85961	16.9663	-3.78966	-437.855	40.7677	-7.04329	-0.429675	-3.09014	-2.43557	-528.29	45.9044	21.401	2.12588	6.88576	0.0800815	8.45167	6.53	Neg	Neg
165	906.129	3.21538	4.27283	0.686009	49.28	0.835376	-0.89201	0.601044	-37.2934	-30.23	-33.5865	-29.362	56.4973	-0.065573	-0.00533673	0.095953	-2.60271	-1.38898	417.66	-81.081	11.5314	0.675542	-6.84317	-2.97488	327.225	-75.9444	-6.69985	-0.439365	-11.858	-0.851261	9.095	10.0045	Neg	Neg
166	60.033	226.202	22.8475	1.79123	45.527	0.296066	-1.35	2.71467	48.7192	45.515	45.2285	42.1735	2.6735	72.5326	5.7642	0.399587	-5.53049	-5.26031	-428.436	141.906	-6.80597	-0.336684	-12.6914	0.901913	-518.871	147.043	11.8748	0.665853	-15.6111	-1.39057	87.91	81.54	Pos	Pos
167	1108.99	3.47784	4.51014	0.779	39.6788	4.17286	-5.27701	-4.92346	-34.4808	-31.545	-38.2441	-31.7677	259.359	0.196892	0.231979	0.188944	-12.204	1.9485	620.522	-80.8185	-7.13342	-0.54522	50.6844	-2.05859	530.087	-75.6819	-6.46254	-0.346374	-21.4593	2.48622	4.71	4.48	Neg	Neg
168	461.165	2.13921	4.1827	0.570465	103.055	1.21236	-9.26	-1.42533	33.6116	37.1655	37.3185	38.0335	-388.466	-1.14174	-0.0954676	-0.0195911	51.1718	-1.012	-27.3036	-82.1572	-6.84223	-0.298684	-7.01474	0.281988	-117.739	-77.0205	-6.78999	-0.554909	41.9165	-0.474279	80	77.4	Pos	Pos
169	664.712	3.59463	4.47388	0.817	45.3554	3.55293	-0.89201	-0.643456	-30.0958	-27.265	-33.5865	-30.6065	-184.92	0.313686	0.195718	0.226944	-6.52732	1.32857	85.4037	-39.37	-3.13427	0.154484	-6.13055	-0.813659	85.808	-75.5651	-6.4988	-0.308374	-15.7827	1.86629	9.095	8.76	Neg	Neg
170	815.759	3.76192	4.39241	0.8685	44.6646	2.98844	-0.89201	-0.643456	-30.0958	-27.265	-33.5865	-30.6065	-33.872	0.480968	0.114251	0.278444	-7.21818	0.764078	236.451	-39.2028	41.0436	1.52776	26.1581	-1.89463	236.856	-75.3978	-6.58027	-0.256874	-16.4735	1.3018	9.095	8.76	Neg	Neg
171	39.9523	428.416	48.5703	2.24177	76.9532	1.90747	4.10799	2.35654	-25.0958	-24.265	-28.5865	-27.6065	-17.4072	274.747	31.487	0.850136	25.8957	-3.64891	-448.516	344.12	-7.93562	-0.652997	-12.7104	0.47241	-538.951	349.257	37.5976	1.1164	15.8152	0.220834	14.095	11.76	Neg	Neg
172	486.071	1.91045	3.3805	0.462688	39.6598	3.74335	-5.27701	-4.92346	-34.4808	-31.545	-38.2441	-31.7677	-363.561	-1.3705	-0.897665	-0.127368	-12.223	1.51899	-93.2374	-41.0542	-2.86896	0.270984	-17.2907	1.1244	-92.833	-77.2493	-7.59218	-0.662686	-21.4783	2.05672	4.71	4.48	Neg	Neg
173	913.759	2.85263	4.65772	0.985	33.5044	4.9265	1.53299	1.78654	-27.6708	-24.835	-31.4341	-25.0577	64.1277	-0.428322	0.379561	0.394944	-18.3783	2.70214	425.29	-81.4437	11.5314	0.675542	-6.84317	-2.97488	334.855	-76.3071	-6.31496	-0.140374	-27.6337	3.23986	11.52	11.19	Neg	Neg
174	60.033	226.202	22.8475	1.79123	45.527	0.296066	-1.22701	0.866544	-30.4308	-25.755	-33.9215	-29.0965	2.6735	72.5326	5.7642	0.399587	-5.53049	-5.26031	-428.436	141.906	-2.22846	-0.477043	23.816	-1.48701	-518.871	147.043	11.8748	0.665853	-15.6111	-1.39057	8.76	10.27	Neg	Neg
175	52.1282	256.441	9.08765	0.638641	76.1861	1.78393	1.28299	2.35654	-27.9208	-24.265	-31.4115	-27.6065	-5.23125	102.771	-7.99565	-0.752998	25.1286	-3.77245	-436.34	172.145	2.29583	-0.753684	-21.2728	7.72906	-526.775	177.281	-1.88503	-0.486733	15.048	0.097296	11.27	11.76	Neg	Neg
176	68.49	124.734	13.6119	0.362	31.0974	11	-1.57701	-0.152456	-37.9784	-30.9835	-34.2715	-30.1155	11.1305	-28.9359	-3.47136	-1.02964	-19.9601	5.44362	-419.979	40.4375	-6.62431	-0.753684	-12.8464	0.230964	-510.414	45.5741	2.63926	-0.763374	-30.0407	9.31336	8.41	9.251	Neg	Neg
177	812.08	3.2834	4.69181	0.362	39.5238	3.50191	-9.17	-6.68533	33.7016	31.9055	37.4085	32.7735	-37.5509	0.00244952	0.413643	-0.228056	-12.3589	1.27755	232.772	-39.6813	-4.14618	-0.251329	-11.1353	-0.058743	233.177	-75.8763	-6.28088	-0.763374	-21.6143	1.81527	80.09	72.14	Pos	Pos
178	486.071	1.91045	3.3805	0.462688	39.6598	3.74335	-3.56701	-5.55346	-32.7708	-32.175	-36.5341	-32.3977	-363.561	-1.3705	-0.897665	-0.127368	-12.223	1.51899	-93.2374	-41.0542	1.0241	1.52776	0.780911	-2.44487	-92.833	-77.2493	-7.59218	-0.662686	-21.4783	2.05672	6.42	3.85	Neg	Neg
179	39.175	446.552	8.55078	2.24177	51.576	1.35723	-17.74	-13.0053	25.1316	25.5855	28.5659	29.5723	-18.1845	292.882	-8.53252	0.850136	0.518542	-4.19915	-449.294	362.255	-7.04329	-0.313509	-10.6836	-2.13395	-539.729	367.392	-2.4219	1.1164	-9.56205	-0.329408	71.52	65.82	Pos	Pos
180	764.966	3.21538	4.27283	0.802176	41.6866	1.13699	-2.008	-3.97733	40.8636	34.6135	44.2979	38.6003	-84.6647	-0.065573	-0.00533673	0.21212	-10.1962	-1.08737	276.498	-81.081	-6.9237	-0.247184	-7.7056	-0.282506	186.063	-75.9444	-6.69985	-0.323198	-19.4515	-0.549644	87.252	74.848	Pos	Pos
181	815.759	3.76192	4.39241	0.8685	44.6646	2.98844	2.60299	-2.99346	-33.7984	-33.8245	-30.0915	-32.9565	-33.872	0.480968	0.114251	0.278444	-7.21818	0.764078	236.451	-39.2028	1.73294	0.0634802	3.69701	-2.88624	236.856	-75.3978	-6.58027	-0.256874	-16.4735	1.3018	12.59	6.41	Neg	Neg
182	47.7122	28.769	9.25962	0.777496	54.4921	0.915856	-2.68	0.274667	47.3892	43.075	43.6259	42.8523	-9.64729	-124.901	-7.82368	-0.614142	3.43464	-4.64052	-531.596	-14.1957	-3.55709	-0.0483815	13.2635	-2.05503	-531.191	-50.3907	-1.71306	-0.347877	-6.64595	-0.770781	86.58	79.1	Pos	Pos
183	1189.54	1.74754	3.96959	0.665635	64.0586	1.74707	0.28299	-0.308456	-28.9208	-26.93	-32.4115	-30.2715	339.912	-1.53341	-0.308574	0.0755789	12.1758	-0.477291	701.075	-82.5488	-7.14019	-0.541814	9.60387	-2.32732	610.64	-77.4122	-7.00309	-0.459739	2.92051	0.0604322	10.27	9.095	Neg	Neg
184	961.35	3.4722	4.17592	0.573871	61.9741	0.943622	0.28299	1.89354	-36.1184	-28.9375	-32.4115	-28.0695	111.719	0.191255	-0.102239	-0.0161852	10.0913	-1.28074	382.042	-39.4925	-2.86896	0.270984	-17.2907	1.1244	382.447	-75.6875	-6.79676	-0.551503	0.835964	-0.743015	10.27	11.297	Neg	Neg
185	913.759	2.85263	4.65772	0.985	33.5044	4.9265	-9.17	-6.68533	33.7016	31.9055	37.4085	32.7735	64.1277	-0.428322	0.379561	0.394944	-18.3783	2.70214	425.29	-81.4437	-7.19413	-0.365684	-7.39007	0.313651	334.855	-76.3071	-6.31496	-0.140374	-27.6337	3.23986	80.09	72.14	Pos	Pos
186	926.002	3.55009	4.12199	0.75	44.9801	3.58459	5.77299	3.57654	-30.6284	-27.2545	-27.1941	-23.2677	76.3707	0.269141	-0.156178	0.159944	-6.90264	1.36023	437.533	-80.7463	-7.07266	-0.712684	-19.3021	-0.130588	347.098	-75.6097	-6.8507	-0.375374	-16.158	1.89796	15.76	12.98	Neg	Neg
187	586.628	3.50557	4.24345	0.403	33.0681	3.14036	3.52	3.88467	46.3916	42.4755	50.0985	43.3435	-263.004	0.224625	-0.0347092	-0.187056	-18.8147	0.915995	7.31968	-39.4591	-3.55709	-0.283448	10.9016	-2.55426	7.72402	-75.6542	-6.72923	-0.722374	-28.07	1.45372	92.78	82.71	Pos	Pos
188	976.34	6.44306	3.96959	0.430568	61.6967	1.24784	-2.16701	-2.98346	-31.3708	-29.605	-35.1341	-29.8277	126.709	3.16211	-0.308574	-0.159487	9.81399	-0.976525	487.871	-77.8533	-4.41183	-0.157088	48.3931	-2.73197	397.436	-72.7167	-7.00309	-0.694805	0.558653	-0.438802	7.82	6.42	Neg	Neg
189	53.1645	168.975	6.90429	0.958597	100.763	0.538971	-2.68	0.274667	47.3892	43.075	43.6259	42.8523	-4.19502	15.3055	-10.179	-0.433042	49.7058	-5.01741	-526.143	126.011	-3.4047	0.0359838	-5.81502	-0.217502	-525.739	89.8155	-4.06839	-0.166777	39.6252	-1.14767	86.58	79.1	Pos	Pos
190	926.002	3.55009	4.12199	0.75	44.9801	3.58459	-0.89201	0.601044	-37.2934	-30.23	-33.5865	-29.362	76.3707	0.269141	-0.156178	0.159944	-6.90264	1.36023	437.533	-80.7463	-0.676114	-0.634184	-27.4042	9.76213	347.098	-75.6097	-6.8507	-0.375374	-16.158	1.89796	9.095	10.0045	Neg	Neg
191	60.6515	191.285	10.64	0.4815	24.966	13.0331	2.60299	-2.99346	-33.7984	-33.8245	-30.0915	-32.9565	3.292	37.6149	-6.4433	-0.910139	-26.0915	7.47669	-518.656	148.32	8.8694	1.56865	-9.4689	-3.15541	-518.252	112.125	-0.332681	-0.643874	-36.1721	11.3464	12.59	6.41	Neg	Neg
192	41.952	8.89468	16.3961	2.28267	41.3262	0.646687	1.53299	1.78654	-27.6708	-24.835	-31.4341	-25.0577	-15.4074	-144.775	-0.687224	0.891031	-9.73127	-4.90969	-537.356	-34.07	-3.01654	-0.220407	-2.27309	-2.18454	-536.952	-70.2651	5.4234	1.1573	-19.8119	-1.03995	11.52	11.19	Neg	Neg
193	806.129	3.47784	4.51014	0.493609	48.522	1.61755	1.53299	1.78654	-27.6708	-24.835	-31.4341	-25.0577	-43.5026	0.196892	0.231979	-0.0964466	-3.36071	-0.606808	317.66	-80.8185	-7.13342	-0.54522	50.6844	-2.05859	227.225	-75.6819	-6.46254	-0.631765	-12.616	-0.069084	11.52	11.19	Neg	Neg
194	461.165	2.13921	4.1827	0.570465	103.055	1.21236	-23.96	-20.1253	26.1092	22.675	22.6185	19.3335	-388.466	-1.14174	-0.0954676	-0.0195911	51.1718	-1.012	-27.3036	-82.1572	37.2542	1.12609	24.5831	-1.36347	-117.739	-77.0205	-6.78999	-0.554909	41.9165	-0.474279	65.3	58.7	Pos	Pos
195	39.9523	428.416	48.5703	2.24177	76.9532	1.90747	-9.26	-1.42533	33.6116	37.1655	37.3185	38.0335	-17.4072	274.747	31.487	0.850136	25.8957	-3.64891	-448.516	344.12	-2.05649	-0.338188	2.12196	-2.35509	-538.951	349.257	37.5976	1.1164	15.8152	0.220834	80	77.4	Pos	Pos
196	47.7122	28.769	9.25962	0.777496	54.4921	0.915856	-0.39701	-0.533456	-36.7984	-31.3645	-33.3641	-27.3777	-9.64729	-124.901	-7.82368	-0.614142	3.43464	-4.64052	-531.596	-14.1957	-3.01654	-0.220407	-2.27309	-2.18454	-531.191	-50.3907	-1.71306	-0.347877	-6.64595	-0.770781	9.59	8.87	Neg	Neg
197	806.129	3.47784	4.51014	0.493609	48.522	1.61755	1.53299	1.78654	-27.6708	-24.835	-31.4341	-25.0577	-43.5026	0.196892	0.231979	-0.0964466	-3.36071	-0.606808	317.66	-80.8185	-6.96889	-0.664722	18.4115	-2.24152	227.225	-75.6819	-6.46254	-0.631765	-12.616	-0.069084	11.52	11.19	Neg	Neg
198	997.779	2.63198	4.34722	0.450962	70.7817	1.02943	-9.17	-6.68533	40.8992	36.115	37.1359	35.8923	148.148	-0.648965	0.069056	-0.139094	18.8989	-1.19493	509.311	-81.6644	11.5314	0.675542	-6.84317	-2.97488	418.876	-76.5278	-6.62546	-0.674412	9.64361	-0.657209	80.09	72.14	Pos	Pos
199	60.033	226.202	22.8475	1.79123	45.527	0.296066	13.85	21.6147	56.7216	60.2055	60.4285	61.0735	2.6735	72.5326	5.7642	0.399587	-5.53049	-5.26031	-428.436	141.906	-0.676114	-0.634184	-27.4042	9.76213	-518.871	147.043	11.8748	0.665853	-15.6111	-1.39057	103.11	100.44	Pos	Pos
200	60.6515	191.285	10.64	0.4815	24.966	13.0331	-3.57701	0.941544	-39.9784	-29.8895	-36.5441	-25.9027	3.292	37.6149	-6.4433	-0.910139	-26.0915	7.47669	-518.656	148.32	4.43872	0.168484	-22.202	6.41824	-518.252	112.125	-0.332681	-0.643874	-36.1721	11.3464	6.41	10.345	Neg	Neg
201	59.0714	95.9063	11.9654	0.8825	28.5932	10.2203	-21.11	-17.2753	21.7616	21.3155	25.4685	22.1835	1.71191	-57.7635	-5.1179	-0.509139	-22.4643	4.66396	-520.237	52.9417	-3.35076	-0.327016	-11.7355	-0.541394	-519.832	16.7466	0.99272	-0.242874	-32.5449	8.5337	68.15	61.55	Pos	Pos
202	836.531	3.4722	4.17592	0.387	39.0596	3.2607	3.52	3.88467	53.5892	46.685	50.0985	43.3435	-13.1003	0.191255	-0.102239	-0.203056	-12.8231	1.03634	257.223	-39.4925	4.05835	-0.492016	-12.1999	7.18221	257.627	-75.6875	-6.79676	-0.738374	-22.0785	1.57407	92.78	82.71	Pos	Pos
203	68.4908	69.1548	11.585	0.222	38.5952	10.9843	-2.008	-3.97733	40.8636	34.6135	44.2979	38.6003	11.1313	-84.515	-5.49827	-1.16964	-12.4623	5.42793	-419.978	-15.1416	0.649287	-0.233184	-23.777	6.94939	-510.413	-10.0049	0.612348	-0.903374	-22.5429	9.29767	87.252	74.848	Pos	Pos
204	59.0714	95.9063	11.9654	0.8825	28.5932	10.2203	-1.22701	-0.308456	-30.4308	-26.93	-33.9215	-30.2715	1.71191	-57.7635	-5.1179	-0.509139	-22.4643	4.66396	-520.237	52.9417	-3.01654	-0.220407	-2.27309	-2.18454	-519.832	16.7466	0.99272	-0.242874	-32.5449	8.5337	8.76	9.095	Neg	Neg
205	806.129	3.47784	4.51014	0.493609	48.522	1.61755	13.85	21.6147	63.9192	64.415	60.4285	61.0735	-43.5026	0.196892	0.231979	-0.0964466	-3.36071	-0.606808	317.66	-80.8185	-7.19413	-0.365684	-7.39007	0.313651	227.225	-75.6819	-6.46254	-0.631765	-12.616	-0.069084	103.11	100.44	Pos	Pos
206	926.002	3.55009	4.12199	0.75	44.9801	3.58459	4.10799	2.35654	-25.0958	-24.265	-28.5865	-27.6065	76.3707	0.269141	-0.156178	0.159944	-6.90264	1.36023	437.533	-80.7463	-8.68892	-0.880684	-12.7104	0.47241	347.098	-75.6097	-6.8507	-0.375374	-16.158	1.89796	14.095	11.76	Neg	Neg
207	58.1821	3.2359	2.6272	0.235	39.6598	3.74335	-14.96	-11.4653	35.1092	31.335	31.3459	31.1123	-791.449	-0.0450486	-1.65097	-0.355056	-12.223	1.51899	-521.126	-39.7288	-2.84398	0.181984	-13.0479	1.17356	-520.722	-75.9238	-8.34548	-0.890374	-21.4783	2.05672	74.3	67.36	Pos	Pos
208	476.4	3.6838	4.68271	0.896	37.7472	4.97565	-9.17	-6.68533	40.8992	36.115	37.1359	35.8923	-373.231	0.402855	0.404544	0.305944	-14.1356	2.75129	-12.0684	-80.6126	-1.75297	-1.00968	-23.5132	8.06607	-102.503	-75.4759	-6.28997	-0.229374	-23.3909	3.28902	80.09	72.14	Pos	Pos
209	73.6102	57.6826	9.56315	0.106	28.8569	11.337	2.42299	0.691544	-33.9784	-30.1395	-30.2715	-29.2715	16.2508	-95.9871	-7.52016	-1.28564	-22.2006	5.78063	-414.858	-26.6137	-6.63341	-0.541814	9.60387	-2.32732	-505.293	-21.4771	-1.40953	-1.01937	-32.2812	9.65037	12.41	10.095	Neg	Neg
210	914.424	3.6838	4.68271	0.573871	61.9741	0.943622	-1.57701	-0.152456	-37.9784	-30.9835	-34.2715	-30.1155	64.7931	0.402855	0.404544	-0.0161852	10.0913	-1.28074	335.116	-39.2809	-3.0528	0.102984	-5.43969	-0.249165	335.521	-75.4759	-6.28997	-0.551503	0.835964	-0.743015	8.41	9.251	Neg	Neg
211	664.712	3.59463	4.47388	0.817	45.3554	3.55293	-1.53534	-2.87346	-30.7391	-29.495	-34.5025	-29.7177	-184.92	0.313686	0.195718	0.226944	-6.52732	1.32857	85.4037	-39.37	1.73294	0.0634802	3.69701	-2.88624	85.808	-75.5651	-6.4988	-0.308374	-15.7827	1.86629	8.45167	6.53	Neg	Neg
212	47.7122	28.769	9.25962	0.777496	54.4921	0.915856	0.10799	1.70104	-36.2934	-29.13	-32.5865	-28.262	-9.64729	-124.901	-7.82368	-0.614142	3.43464	-4.64052	-531.596	-14.1957	-4.14618	-0.251329	-11.1353	-0.058743	-531.191	-50.3907	-1.71306	-0.347877	-6.64595	-0.770781	10.095	11.1045	Neg	Neg
213	486.071	1.91045	3.3805	0.462688	39.6598	3.74335	0.10799	-0.0434559	-36.2934	-30.8745	-32.8591	-26.8877	-363.561	-1.3705	-0.897665	-0.127368	-12.223	1.51899	-93.2374	-41.0542	-3.25386	0.0881594	-9.10855	-2.6651	-92.833	-77.2493	-7.59218	-0.662686	-21.4783	2.05672	10.095	9.36	Neg	Neg
214	764.966	3.21538	4.27283	0.802176	41.6866	1.13699	13.85	21.6147	63.9192	64.415	60.4285	61.0735	-84.6647	-0.065573	-0.00533673	0.21212	-10.1962	-1.08737	276.498	-81.081	-6.80145	-0.739684	-15.0926	1.50551	186.063	-75.9444	-6.69985	-0.323198	-19.4515	-0.549644	103.11	100.44	Pos	Pos
215	860.279	3.62806	4.51467	0.376	37.2776	4.77646	-3.56701	-5.55346	-32.7708	-32.175	-36.5341	-32.3977	10.6477	0.347111	0.236505	-0.214056	-14.6052	2.5521	280.971	-39.3366	-2.84398	0.181984	-13.0479	1.17356	281.375	-75.5317	-6.45801	-0.749374	-23.8605	3.08982	6.42	3.85	Neg	Neg
216	476.4	3.6838	4.68271	0.896	37.7472	4.97565	13.85	21.6147	63.9192	64.415	60.4285	61.0735	-373.231	0.402855	0.404544	0.305944	-14.1356	2.75129	-12.0684	-80.6126	-6.80145	-0.739684	-15.0926	1.50551	-102.503	-75.4759	-6.28997	-0.229374	-23.3909	3.28902	103.11	100.44	Pos	Pos
217	860.279	3.62806	4.51467	0.376	37.2776	4.77646	0.10799	-0.0434559	-36.2934	-30.8745	-32.8591	-26.8877	10.6477	0.347111	0.236505	-0.214056	-14.6052	2.5521	280.971	-39.3366	-3.01202	-0.140146	11.1789	-2.85847	281.375	-75.5317	-6.45801	-0.749374	-23.8605	3.08982	10.095	9.36	Neg	Neg
218	858.385	3.62806	4.51467	0.573871	61.9741	0.943622	1.77299	1.86654	-27.4308	-24.755	-30.9215	-28.0965	8.75339	0.347111	0.236505	-0.0161852	10.0913	-1.28074	279.077	-39.3366	-3.4047	0.0359838	-5.81502	-0.217502	279.481	-75.5317	-6.45801	-0.551503	0.835964	-0.743015	11.76	11.27	Neg	Neg
219	926.002	3.55009	4.12199	0.75	44.9801	3.58459	1.77299	3.53254	-34.6284	-27.2985	-30.9215	-26.4305	76.3707	0.269141	-0.156178	0.159944	-6.90264	1.36023	437.533	-80.7463	-6.62431	-0.753684	-12.8464	0.230964	347.098	-75.6097	-6.8507	-0.375374	-16.158	1.89796	11.76	12.936	Neg	Neg
220	812.08	3.2834	4.69181	0.362	39.5238	3.50191	-2.16701	-2.98346	-31.3708	-29.605	-35.1341	-29.8277	-37.5509	0.00244952	0.413643	-0.228056	-12.3589	1.27755	232.772	-39.6813	4.05835	-0.492016	-12.1999	7.18221	233.177	-75.8763	-6.28088	-0.763374	-21.6143	1.81527	7.82	6.42	Neg	Neg
221	68.4908	69.1548	11.585	0.222	38.5952	10.9843	0.10799	1.70104	-36.2934	-29.13	-32.5865	-28.262	11.1313	-84.515	-5.49827	-1.16964	-12.4623	5.42793	-419.978	-15.1416	-6.62431	-0.601571	34.7854	-2.45389	-510.413	-10.0049	0.612348	-0.903374	-22.5429	9.29767	10.095	11.1045	Neg	Neg
222	1649.98	3.2834	4.69181	0.514113	87.1556	0.817056	5.77299	3.57654	-30.6284	-27.2545	-27.1941	-23.2677	800.353	0.00244952	0.413643	-0.0759424	35.2728	-1.4073	1070.68	-39.6813	-3.25386	-0.0720714	-4.80406	-2.74236	1071.08	-75.8763	-6.28088	-0.61126	26.0175	-0.869581	15.76	12.98	Neg	Neg
223	1178.74	3.21538	4.27283	0.641945	45.9911	1.05973	-23.96	-20.1253	26.1092	22.675	22.6185	19.3335	329.111	-0.065573	-0.00533673	0.0518891	-5.89168	-1.16463	690.273	-81.081	-7.13342	-0.611084	15.3378	-2.05859	599.838	-75.9444	-6.69985	-0.483429	-15.147	-0.626903	65.3	58.7	Pos	Pos
224	925.662	2.13921	4.1827	0.5046	67.708	1.21236	-9.17	-6.68533	33.7016	31.9055	37.4085	32.7735	76.0313	-1.14174	-0.0954676	-0.0854553	15.8252	-1.012	346.355	-40.8255	-3.28323	-0.311016	-17.7271	-0.661741	346.759	-77.0205	-6.78999	-0.620773	6.56987	-0.474279	80.09	72.14	Pos	Pos
225	586.628	3.50557	4.24345	0.403	33.0681	3.14036	-23.96	-20.1253	26.1092	22.675	22.6185	19.3335	-263.004	0.224625	-0.0347092	-0.187056	-18.8147	0.915995	7.31968	-39.4591	-2.83488	-0.199903	36.3605	-2.98504	7.72402	-75.6542	-6.72923	-0.722374	-28.07	1.45372	65.3	58.7	Pos	Pos
226	1649.98	3.2834	4.69181	0.514113	87.1556	0.817056	0.10799	1.70104	-36.2934	-29.13	-32.5865	-28.262	800.353	0.00244952	0.413643	-0.0759424	35.2728	-1.4073	1070.68	-39.6813	-3.4047	-0.164078	-11.0787	-3.04439	1071.08	-75.8763	-6.28088	-0.61126	26.0175	-0.869581	10.095	11.1045	Neg	Neg
227	1000.47	3.55009	4.12199	0.549938	39.7164	0.757712	3.52	3.88467	46.3916	42.4755	50.0985	43.3435	150.834	0.269141	-0.156178	-0.0401173	-12.1664	-1.46665	421.157	-39.4146	1.79679	0.273984	-20.6982	7.36873	421.562	-75.6097	-6.8507	-0.575435	-21.4217	-0.928925	92.78	82.71	Pos	Pos
228	68.4189	71.3403	9.32347	0.988	30.097	11.1708	-2.16701	-2.98346	-31.3708	-29.605	-35.1341	-29.8277	11.0594	-82.3295	-7.75983	-0.403639	-20.9605	5.61445	-510.889	28.3756	1.73294	0.0634802	3.69701	-2.88624	-510.485	-7.81945	-1.64921	-0.137374	-31.0411	9.48419	7.82	6.42	Neg	Neg
229	47.7122	28.769	9.25962	0.777496	54.4921	0.915856	-0.89201	0.601044	-37.2934	-30.23	-33.5865	-29.362	-9.64729	-124.901	-7.82368	-0.614142	3.43464	-4.64052	-531.596	-14.1957	-3.17946	-0.263054	19.9866	-2.77267	-531.191	-50.3907	-1.71306	-0.347877	-6.64595	-0.770781	9.095	10.0045	Neg	Neg
230	997.779	2.63198	4.34722	0.450962	70.7817	1.02943	0.498	-12.5253	43.3696	26.0655	47.0765	26.9335	148.148	-0.648965	0.069056	-0.139094	18.8989	-1.19493	509.311	-81.6644	-7.04329	-0.529547	-2.99513	-2.03731	418.876	-76.5278	-6.62546	-0.674412	9.64361	-0.657209	89.758	66.3	Pos	Pos
231	858.608	3.21538	4.27283	0.586137	49.3751	1.23363	-3.57701	-2.35246	-39.9784	-33.1835	-36.2715	-32.3155	8.97645	-0.065573	-0.00533673	-0.00391857	-2.50771	-0.990728	370.139	-81.081	-10.5836	5.15689	27.0106	-0.0290796	279.704	-75.9444	-6.69985	-0.539237	-11.763	-0.453004	6.41	7.051	Neg	Neg
232	57.9883	64.1974	0.732512	6.27257	79.3807	3.24186	0.28299	-0.308456	-28.9208	-26.93	-32.4115	-30.2715	0.628841	-89.4724	-16.3508	4.88093	28.3232	-2.31451	-430.48	-20.099	-7.13342	-0.332684	-14.0054	0.519705	-520.915	-14.9624	-10.2402	5.1472	18.2426	1.55523	10.27	9.095	Neg	Neg
233	415.675	2.13921	4.1827	0.783	38.3648	3.79065	0.63799	0.941544	-35.7634	-29.8895	-32.3291	-25.9027	-433.957	-1.14174	-0.0954676	0.192944	-13.518	1.56629	-72.794	-82.1572	-7.04329	-0.429675	-3.09014	-2.43557	-163.229	-77.0205	-6.78999	-0.342374	-22.7733	2.10401	10.625	10.345	Neg	Neg
234	906.129	3.21538	4.27283	0.686009	49.28	0.835376	3.52	3.88467	53.5892	46.685	49.8259	46.4623	56.4973	-0.065573	-0.00533673	0.095953	-2.60271	-1.38898	417.66	-81.081	-6.80597	-0.622075	-3.84813	-1.65339	327.225	-75.9444	-6.69985	-0.439365	-11.858	-0.851261	92.78	82.71	Pos	Pos
235	806.129	3.47784	4.51014	0.493609	48.522	1.61755	0.28299	1.89354	-36.1184	-28.9375	-32.4115	-28.0695	-43.5026	0.196892	0.231979	-0.0964466	-3.36071	-0.606808	317.66	-80.8185	-7.13342	-0.332684	-14.0054	0.519705	227.225	-75.6819	-6.46254	-0.631765	-12.616	-0.069084	10.27	11.297	Neg	Neg
236	415.675	2.13921	4.1827	0.783	38.3648	3.79065	-0.89201	-0.643456	-30.0958	-27.265	-33.5865	-30.6065	-433.957	-1.14174	-0.0954676	0.192944	-13.518	1.56629	-72.794	-82.1572	-6.65839	-0.461001	-3.84813	-2.05859	-163.229	-77.0205	-6.78999	-0.342374	-22.7733	2.10401	9.095	8.76	Neg	Neg
237	921.884	2.85263	4.65772	0.654683	48.522	1.21236	0.10799	1.70104	-36.2934	-29.13	-32.5865	-28.262	72.2528	-0.428322	0.379561	0.0646272	-3.36071	-1.012	433.415	-81.4437	-1.75297	-1.00968	-23.5132	8.06607	342.98	-76.3071	-6.31496	-0.470691	-12.616	-0.474279	10.095	11.1045	Neg	Neg
238	73.6102	57.6826	9.56315	0.106	28.8569	11.337	-1.35	2.71467	48.7192	45.515	45.2285	42.1735	16.2508	-95.9871	-7.52016	-1.28564	-22.2006	5.78063	-414.858	-26.6137	46.3132	0.678567	1.43698	-2.14569	-505.293	-21.4771	-1.40953	-1.01937	-32.2812	9.65037	87.91	81.54	Pos	Pos
239	39.1582	194.009	57.6294	1.79425	53.8072	1.12526	-1.22701	-0.308456	-30.4308	-26.93	-33.9215	-30.2715	-18.2013	40.3394	40.5461	0.402613	2.74966	-4.43112	-449.31	109.713	-8.68892	-0.880684	-12.7104	0.47241	-539.745	114.849	46.6567	0.668878	-7.33093	-0.56138	8.76	9.095	Neg	Neg
240	58.1821	3.2359	2.6272	0.235	39.6598	3.74335	-9.17	-6.68533	40.8992	36.115	37.1359	35.8923	-791.449	-0.0450486	-1.65097	-0.355056	-12.223	1.51899	-521.126	-39.7288	4.05332	-0.516016	-29.4756	6.81381	-520.722	-75.9238	-8.34548	-0.890374	-21.4783	2.05672	80.09	72.14	Pos	Pos
241	63.3721	25.0479	11.58	0.198	21.3195	10.6159	-3.57701	-2.35246	-39.9784	-33.1835	-36.2715	-32.3155	6.0126	-128.622	-5.5033	-1.19364	-29.738	5.05953	-425.097	-59.2485	-7.07266	-0.712684	-19.3021	-0.130588	-515.532	-54.1119	0.607319	-0.927374	-39.8186	8.92927	6.41	7.051	Neg	Neg
242	586.628	3.50557	4.24345	0.403	33.0681	3.14036	-1.35	2.71467	48.7192	45.515	45.2285	42.1735	-263.004	0.224625	-0.0347092	-0.187056	-18.8147	0.915995	7.31968	-39.4591	-3.25386	0.0881594	-9.10855	-2.6651	7.72402	-75.6542	-6.72923	-0.722374	-28.07	1.45372	87.91	81.54	Pos	Pos
243	764.966	3.21538	4.27283	0.802176	41.6866	1.13699	-1.22701	-0.308456	-30.4308	-26.93	-33.9215	-30.2715	-84.6647	-0.065573	-0.00533673	0.21212	-10.1962	-1.08737	276.498	-81.081	-6.63341	-0.541814	9.60387	-2.32732	186.063	-75.9444	-6.69985	-0.323198	-19.4515	-0.549644	8.76	9.095	Neg	Neg
244	914.424	3.6838	4.68271	0.573871	61.9741	0.943622	-0.39701	-0.533456	-36.7984	-31.3645	-33.3641	-27.3777	64.7931	0.402855	0.404544	-0.0161852	10.0913	-1.28074	335.116	-39.2809	3.11332	-0.232516	-25.8292	9.23097	335.521	-75.4759	-6.28997	-0.551503	0.835964	-0.743015	9.59	8.87	Neg	Neg
245	60.6515	191.285	10.64	0.4815	24.966	13.0331	-21.11	-17.2753	21.7616	21.3155	25.1959	25.3023	3.292	37.6149	-6.4433	-0.910139	-26.0915	7.47669	-518.656	148.32	-3.45856	-0.461016	-12.1256	1.18059	-518.252	112.125	-0.332681	-0.643874	-36.1721	11.3464	68.15	61.55	Pos	Pos
246	709.621	2.73096	4.06812	0.253	38.6695	4.98268	-21.11	-17.2753	21.7616	21.3155	25.1959	25.3023	-140.01	-0.549985	-0.210039	-0.337056	-13.2133	2.75832	130.313	-40.2337	1.0241	1.52776	0.780911	-2.44487	130.718	-76.4288	-6.90456	-0.872374	-22.4686	3.29605	68.15	61.55	Pos	Pos
247	39.175	446.552	8.55078	2.24177	51.576	1.35723	0.28299	1.89354	-36.1184	-28.9375	-32.4115	-28.0695	-18.1845	292.882	-8.53252	0.850136	0.518542	-4.19915	-449.294	362.255	-6.80145	-0.739684	-15.0926	1.50551	-539.729	367.392	-2.4219	1.1164	-9.56205	-0.329408	10.27	11.297	Neg	Neg
248	860.279	3.62806	4.51467	0.376	37.2776	4.77646	1.28299	0.766544	-35.1184	-30.0645	-31.6841	-26.0777	10.6477	0.347111	0.236505	-0.214056	-14.6052	2.5521	280.971	-39.3366	-3.01202	-0.338016	-13.5176	0.974359	281.375	-75.5317	-6.45801	-0.749374	-23.8605	3.08982	11.27	10.17	Neg	Neg
249	860.279	3.62806	4.51467	0.376	37.2776	4.77646	1.77299	1.86654	-27.4308	-24.755	-30.9215	-28.0965	10.6477	0.347111	0.236505	-0.214056	-14.6052	2.5521	280.971	-39.3366	-2.86896	0.270984	-17.2907	1.1244	281.375	-75.5317	-6.45801	-0.749374	-23.8605	3.08982	11.76	11.27	Neg	Neg
250	913.759	2.85263	4.65772	0.985	33.5044	4.9265	1.77299	1.86654	-27.4308	-24.755	-30.9215	-28.0965	64.1277	-0.428322	0.379561	0.394944	-18.3783	2.70214	425.29	-81.4437	21.0575	2.13557	15.6537	-1.50423	334.855	-76.3071	-6.31496	-0.140374	-27.6337	3.23986	11.76	11.27	Neg	Neg
251	50.614	125.064	32.3736	3.25125	68.0238	1.76672	-0.39701	-0.533456	-36.7984	-31.3645	-33.3641	-27.3777	-6.74547	-28.6057	15.2903	1.85961	16.9663	-3.78966	-437.855	40.7677	-1.83162	-0.309325	-5.54014	-2.04204	-528.29	45.9044	21.401	2.12588	6.88576	0.0800815	9.59	8.87	Neg	Neg
252	36.6574	191.698	9.48449	0.806359	46.83	1.2289	3.52	3.88467	46.3916	42.4755	50.0985	43.3435	-20.7021	38.028	-7.59881	-0.58528	-4.22746	-4.32748	-542.651	148.733	8.8694	1.56865	-9.4689	-3.15541	-542.246	112.538	-1.48819	-0.319015	-14.308	-0.457735	92.78	82.71	Pos	Pos
253	41.952	8.89468	16.3961	2.28267	41.3262	0.646687	0.498	-12.5253	43.3696	26.0655	47.0765	26.9335	-15.4074	-144.775	-0.687224	0.891031	-9.73127	-4.90969	-537.356	-34.07	1.56097	-0.0753753	25.391	-2.01816	-536.952	-70.2651	5.4234	1.1573	-19.8119	-1.03995	89.758	66.3	Pos	Pos
254	52.1282	256.441	9.08765	0.638641	76.1861	1.78393	5.77299	3.57654	-30.6284	-27.2545	-27.1941	-23.2677	-5.23125	102.771	-7.99565	-0.752998	25.1286	-3.77245	-436.34	172.145	37.2542	1.12609	24.5831	-1.36347	-526.775	177.281	-1.88503	-0.486733	15.048	0.097296	15.76	12.98	Neg	Neg
255	39.9523	428.416	48.5703	2.24177	76.9532	1.90747	0.10799	1.70104	-36.2934	-29.13	-32.5865	-28.262	-17.4072	274.747	31.487	0.850136	25.8957	-3.64891	-448.516	344.12	-6.84223	-0.298684	-7.01474	0.281988	-538.951	349.257	37.5976	1.1164	15.8152	0.220834	10.095	11.1045	Neg	Neg
256	664.712	3.59463	4.47388	0.817	45.3554	3.55293	103.54	34.3447	146.412	72.9355	149.846	76.9223	-184.92	0.313686	0.195718	0.226944	-6.52732	1.32857	85.4037	-39.37	-2.86896	-0.0593333	-2.27309	-2.58974	85.808	-75.5651	-6.4988	-0.308374	-15.7827	1.86629	192.8	113.17	Pos	Pos
257	921.884	2.85263	4.65772	0.654683	48.522	1.21236	0.63799	0.941544	-35.7634	-29.8895	-32.3291	-25.9027	72.2528	-0.428322	0.379561	0.0646272	-3.36071	-1.012	433.415	-81.4437	-7.04329	-0.529547	-2.99513	-2.03731	342.98	-76.3071	-6.31496	-0.470691	-12.616	-0.474279	10.625	10.345	Neg	Neg
258	858.608	3.21538	4.27283	0.586137	49.3751	1.23363	-0.89201	0.601044	-37.2934	-30.23	-33.5865	-29.362	8.97645	-0.065573	-0.00533673	-0.00391857	-2.50771	-0.990728	370.139	-81.081	-2.05649	-0.338188	2.12196	-2.35509	279.704	-75.9444	-6.69985	-0.539237	-11.763	-0.453004	9.095	10.0045	Neg	Neg
259	47.7122	28.769	9.25962	0.777496	54.4921	0.915856	-1.53534	-4.19346	-30.7391	-30.815	-34.5025	-31.0377	-9.64729	-124.901	-7.82368	-0.614142	3.43464	-4.64052	-531.596	-14.1957	-0.622395	0.24458	49.9681	-3.26313	-531.191	-50.3907	-1.71306	-0.347877	-6.64595	-0.770781	8.45167	5.21	Neg	Neg
260	53.1645	168.975	6.90429	0.958597	100.763	0.538971	7.04	13.4747	49.9116	52.0655	53.6185	52.9335	-4.19502	15.3055	-10.179	-0.433042	49.7058	-5.01741	-526.143	126.011	4.43872	0.168484	-22.202	6.41824	-525.739	89.8155	-4.06839	-0.166777	39.6252	-1.14767	96.3	92.3	Pos	Pos
261	59.0714	95.9063	11.9654	0.8825	28.5932	10.2203	-1.53534	-4.19346	-30.7391	-30.815	-34.5025	-31.0377	1.71191	-57.7635	-5.1179	-0.509139	-22.4643	4.66396	-520.237	52.9417	2.2804	0.495567	2.42711	-3.05349	-519.832	16.7466	0.99272	-0.242874	-32.5449	8.5337	8.45167	5.21	Neg	Neg
262	119.694	211.012	9.80709	1.20958	53.2222	0.748608	-1.57701	-0.152456	-37.9784	-30.9835	-34.2715	-30.1155	62.3342	57.342	-7.27622	-0.182056	2.16474	-4.80777	-368.775	126.715	-7.19413	-0.565746	-12.6538	-2.51323	-459.21	131.852	-1.16559	0.0842092	-7.91585	-0.938029	8.41	9.251	Neg	Neg
263	1000.47	3.55009	4.12199	0.549938	39.7164	0.757712	0.498	-12.5253	43.3696	26.0655	47.0765	26.9335	150.834	0.269141	-0.156178	-0.0401173	-12.1664	-1.46665	421.157	-39.4146	-3.25386	-0.0720714	-4.80406	-2.74236	421.562	-75.6097	-6.8507	-0.575435	-21.4217	-0.928925	89.758	66.3	Pos	Pos
264	1178.74	3.21538	4.27283	0.641945	45.9911	1.05973	-0.89201	0.601044	-37.2934	-30.23	-33.5865	-29.362	329.111	-0.065573	-0.00533673	0.0518891	-5.89168	-1.16463	690.273	-81.081	-7.19413	-0.565746	-12.6538	-2.51323	599.838	-75.9444	-6.69985	-0.483429	-15.147	-0.626903	9.095	10.0045	Neg	Neg
265	1000.47	3.55009	4.12199	0.549938	39.7164	0.757712	0.28299	-0.308456	-28.9208	-26.93	-32.4115	-30.2715	150.834	0.269141	-0.156178	-0.0401173	-12.1664	-1.46665	421.157	-39.4146	-3.25386	-0.0720714	-4.80406	-2.74236	421.562	-75.6097	-6.8507	-0.575435	-21.4217	-0.928925	10.27	9.095	Neg	Neg
266	1178.74	3.21538	4.27283	0.641945	45.9911	1.05973	-2.68	0.274667	47.3892	43.075	43.6259	42.8523	329.111	-0.065573	-0.00533673	0.0518891	-5.89168	-1.16463	690.273	-81.081	-7.07266	-0.559758	15.3378	-2.29032	599.838	-75.9444	-6.69985	-0.483429	-15.147	-0.626903	86.58	79.1	Pos	Pos
267	845.654	3.50557	4.24345	0.555926	67.708	0.980626	-1.35	2.71467	48.7192	45.515	45.2285	42.1735	-3.97704	0.224625	-0.0347092	-0.0341298	15.8252	-1.24373	266.346	-39.4591	-2.86896	-0.0593333	-2.27309	-2.58974	266.751	-75.6542	-6.72923	-0.569448	6.56987	-0.706011	87.91	81.54	Pos	Pos
268	921.884	2.85263	4.65772	0.654683	48.522	1.21236	-2.008	-3.97733	40.8636	34.6135	44.2979	38.6003	72.2528	-0.428322	0.379561	0.0646272	-3.36071	-1.012	433.415	-81.4437	0.263886	-0.917684	-31.0507	7.34496	342.98	-76.3071	-6.31496	-0.470691	-12.616	-0.474279	87.252	74.848	Pos	Pos
269	63.3721	25.0479	11.58	0.198	21.3195	10.6159	0.28299	1.89354	-36.1184	-28.9375	-32.4115	-28.0695	6.0126	-128.622	-5.5033	-1.19364	-29.738	5.05953	-425.097	-59.2485	-7.04329	-0.529547	-2.99513	-2.03731	-515.532	-54.1119	0.607319	-0.927374	-39.8186	8.92927	10.27	11.297	Neg	Neg
270	858.608	3.21538	4.27283	0.586137	49.3751	1.23363	-0.39701	1.14554	-36.7984	-29.6855	-33.0915	-28.8175	8.97645	-0.065573	-0.00533673	-0.00391857	-2.50771	-0.990728	370.139	-81.081	-6.80145	-0.739684	-15.0926	1.50551	279.704	-75.9444	-6.69985	-0.539237	-11.763	-0.453004	9.59	10.549	Neg	Neg
271	860.279	3.62806	4.51467	0.376	37.2776	4.77646	7.04	13.4747	49.9116	52.0655	53.6185	52.9335	10.6477	0.347111	0.236505	-0.214056	-14.6052	2.5521	280.971	-39.3366	-0.622395	0.24458	49.9681	-3.26313	281.375	-75.5317	-6.45801	-0.749374	-23.8605	3.08982	96.3	92.3	Pos	Pos
272	53.1645	168.975	6.90429	0.958597	100.763	0.538971	-23.96	-20.1253	26.1092	22.675	22.6185	19.3335	-4.19502	15.3055	-10.179	-0.433042	49.7058	-5.01741	-526.143	126.011	-3.25386	-0.127879	-1.42008	-2.56846	-525.739	89.8155	-4.06839	-0.166777	39.6252	-1.14767	65.3	58.7	Pos	Pos
273	858.608	3.21538	4.27283	0.586137	49.3751	1.23363	3.52	3.88467	53.5892	46.685	50.0985	43.3435	8.97645	-0.065573	-0.00533673	-0.00391857	-2.50771	-0.990728	370.139	-81.081	-6.62431	-0.753684	-12.8464	0.230964	279.704	-75.9444	-6.69985	-0.539237	-11.763	-0.453004	92.78	82.71	Pos	Pos
274	812.08	3.2834	4.69181	0.362	39.5238	3.50191	-1.22701	0.866544	-30.4308	-25.755	-33.9215	-29.0965	-37.5509	0.00244952	0.413643	-0.228056	-12.3589	1.27755	232.772	-39.6813	-2.84398	-0.140146	11.1789	-2.85847	233.177	-75.8763	-6.28088	-0.763374	-21.6143	1.81527	8.76	10.27	Neg	Neg
275	914.424	3.6838	4.68271	0.573871	61.9741	0.943622	1.53299	1.78654	-27.6708	-24.835	-31.4341	-25.0577	64.7931	0.402855	0.404544	-0.0161852	10.0913	-1.28074	335.116	-39.2809	-3.01654	0.0649838	-11.1164	0.37076	335.521	-75.4759	-6.28997	-0.551503	0.835964	-0.743015	11.52	11.19	Neg	Neg
276	1108.99	3.47784	4.51014	0.779	39.6788	4.17286	0.498	-12.5253	43.3696	26.0655	47.0765	26.9335	259.359	0.196892	0.231979	0.188944	-12.204	1.9485	620.522	-80.8185	-6.9237	-0.247184	-7.7056	-0.282506	530.087	-75.6819	-6.46254	-0.346374	-21.4593	2.48622	89.758	66.3	Pos	Pos
277	815.759	3.76192	4.39241	0.8685	44.6646	2.98844	103.54	34.3447	146.412	72.9355	149.846	76.9223	-33.872	0.480968	0.114251	0.278444	-7.21818	0.764078	236.451	-39.2028	-3.01202	-0.140146	11.1789	-2.85847	236.856	-75.3978	-6.58027	-0.256874	-16.4735	1.3018	192.8	113.17	Pos	Pos
278	858.385	3.62806	4.51467	0.573871	61.9741	0.943622	-0.89201	0.601044	-37.2934	-30.23	-33.5865	-29.362	8.75339	0.347111	0.236505	-0.0161852	10.0913	-1.28074	279.077	-39.3366	-3.4047	0.0359838	-5.81502	-0.217502	279.481	-75.5317	-6.45801	-0.551503	0.835964	-0.743015	9.095	10.0045	Neg	Neg
279	926.002	3.55009	4.12199	0.75	44.9801	3.58459	-0.39701	1.14554	-36.7984	-29.6855	-33.0915	-28.8175	76.3707	0.269141	-0.156178	0.159944	-6.90264	1.36023	437.533	-80.7463	-2.22846	-0.477043	23.816	-1.48701	347.098	-75.6097	-6.8507	-0.375374	-16.158	1.89796	9.59	10.549	Neg	Neg
280	52.1282	256.441	9.08765	0.638641	76.1861	1.78393	2.60299	-2.99346	-33.7984	-33.8245	-30.0915	-32.9565	-5.23125	102.771	-7.99565	-0.752998	25.1286	-3.77245	-436.34	172.145	-7.04329	-0.473739	-6.37911	-2.21121	-526.775	177.281	-1.88503	-0.486733	15.048	0.097296	12.59	6.41	Neg	Neg
281	1178.74	3.21538	4.27283	0.641945	45.9911	1.05973	-1.53534	-2.87346	-30.7391	-29.495	-34.5025	-29.7177	329.111	-0.065573	-0.00533673	0.0518891	-5.89168	-1.16463	690.273	-81.081	-6.63341	-0.541814	9.60387	-2.32732	599.838	-75.9444	-6.69985	-0.483429	-15.147	-0.626903	8.45167	6.53	Neg	Neg
282	914.424	3.6838	4.68271	0.573871	61.9741	0.943622	4.10799	0.186544	-25.0958	-26.435	-28.5865	-29.7765	64.7931	0.402855	0.404544	-0.0161852	10.0913	-1.28074	335.116	-39.2809	3.11627	-0.165016	-16.2859	7.62641	335.521	-75.4759	-6.28997	-0.551503	0.835964	-0.743015	14.095	9.59	Neg	Neg
283	83.037	119.51	10.643	0.549	34.5092	11.4285	-14.96	-11.4653	35.1092	31.335	31.3459	31.1123	25.6775	-34.1593	-6.44035	-0.842639	-16.5483	5.87213	-496.271	76.5458	1.95781	0.0923429	-3.96509	-2.57319	-495.867	40.3507	-0.329725	-0.576374	-26.6289	9.74187	74.3	67.36	Pos	Pos
284	36.6574	191.698	9.48449	0.806359	46.83	1.2289	-9.17	-6.68533	40.8992	36.115	37.1359	35.8923	-20.7021	38.028	-7.59881	-0.58528	-4.22746	-4.32748	-542.651	148.733	8.8694	1.56865	-9.4689	-3.15541	-542.246	112.538	-1.48819	-0.319015	-14.308	-0.457735	80.09	72.14	Pos	Pos
285	41.952	8.89468	16.3961	2.28267	41.3262	0.646687	1.77299	3.53254	-34.6284	-27.2985	-30.9215	-26.4305	-15.4074	-144.775	-0.687224	0.891031	-9.73127	-4.90969	-537.356	-34.07	1.56097	-0.0753753	25.391	-2.01816	-536.952	-70.2651	5.4234	1.1573	-19.8119	-1.03995	11.76	12.936	Neg	Neg
286	52.1282	256.441	9.08765	0.638641	76.1861	1.78393	-0.39701	-0.533456	-36.7984	-31.3645	-33.3641	-27.3777	-5.23125	102.771	-7.99565	-0.752998	25.1286	-3.77245	-436.34	172.145	11.5314	0.675542	-6.84317	-2.97488	-526.775	177.281	-1.88503	-0.486733	15.048	0.097296	9.59	8.87	Neg	Neg
287	60.033	226.202	22.8475	1.79123	45.527	0.296066	-1.22701	-0.308456	-30.4308	-26.93	-33.9215	-30.2715	2.6735	72.5326	5.7642	0.399587	-5.53049	-5.26031	-428.436	141.906	-7.93562	-0.652997	-12.7104	0.47241	-518.871	147.043	11.8748	0.665853	-15.6111	-1.39057	8.76	9.095	Neg	Neg
288	486.071	1.91045	3.3805	0.462688	39.6598	3.74335	1.53299	1.78654	-27.6708	-24.835	-31.4341	-25.0577	-363.561	-1.3705	-0.897665	-0.127368	-12.223	1.51899	-93.2374	-41.0542	-3.13427	0.0578257	18.3911	-2.80755	-92.833	-77.2493	-7.59218	-0.662686	-21.4783	2.05672	11.52	11.19	Neg	Neg
289	1167.72	3.76192	4.39241	0.771842	69.1862	0.99455	0.28299	-0.308456	-28.9208	-26.93	-32.4115	-30.2715	318.086	0.480968	0.114251	0.181786	17.3035	-1.22981	588.41	-39.2028	-6.79417	5.55855	28.5856	-0.560233	588.814	-75.3978	-6.58027	-0.353532	8.04813	-0.692087	10.27	9.095	Neg	Neg
290	57.9883	64.1974	0.732512	6.27257	79.3807	3.24186	0.10799	1.70104	-36.2934	-29.13	-32.5865	-28.262	0.628841	-89.4724	-16.3508	4.88093	28.3232	-2.31451	-430.48	-20.099	-7.04329	-0.313509	-10.6836	-2.13395	-520.915	-14.9624	-10.2402	5.1472	18.2426	1.55523	10.095	11.1045	Neg	Neg
291	764.966	3.21538	4.27283	0.802176	41.6866	1.13699	0.10799	1.70104	-36.2934	-29.13	-32.5865	-28.262	-84.6647	-0.065573	-0.00533673	0.21212	-10.1962	-1.08737	276.498	-81.081	21.0575	2.13557	15.6537	-1.50423	186.063	-75.9444	-6.69985	-0.323198	-19.4515	-0.549644	10.095	11.1045	Neg	Neg
292	50.614	125.064	32.3736	3.25125	68.0238	1.76672	13.85	21.6147	63.9192	64.415	60.4285	61.0735	-6.74547	-28.6057	15.2903	1.85961	16.9663	-3.78966	-437.855	40.7677	-7.13342	-0.54522	50.6844	-2.05859	-528.29	45.9044	21.401	2.12588	6.88576	0.0800815	103.11	100.44	Pos	Pos
293	461.165	2.13921	4.1827	0.570465	103.055	1.21236	3.52	3.88467	53.5892	46.685	50.0985	43.3435	-388.466	-1.14174	-0.0954676	-0.0195911	51.1718	-1.012	-27.3036	-82.1572	-4.41183	-0.157088	48.3931	-2.73197	-117.739	-77.0205	-6.78999	-0.554909	41.9165	-0.474279	92.78	82.71	Pos	Pos
294	53.1645	168.975	6.90429	0.958597	100.763	0.538971	3.52	3.88467	46.3916	42.4755	50.0985	43.3435	-4.19502	15.3055	-10.179	-0.433042	49.7058	-5.01741	-526.143	126.011	2.2804	0.495567	2.42711	-3.05349	-525.739	89.8155	-4.06839	-0.166777	39.6252	-1.14767	92.78	82.71	Pos	Pos
295	119.694	211.012	9.80709	1.20958	53.2222	0.748608	5.77299	3.57654	-30.6284	-27.2545	-27.1941	-23.2677	62.3342	57.342	-7.27622	-0.182056	2.16474	-4.80777	-368.775	126.715	-6.80145	-0.541814	9.60387	-2.32732	-459.21	131.852	-1.16559	0.0842092	-7.91585	-0.938029	15.76	12.98	Neg	Neg
296	858.385	3.62806	4.51467	0.573871	61.9741	0.943622	4.10799	0.186544	-25.0958	-26.435	-28.5865	-29.7765	8.75339	0.347111	0.236505	-0.0161852	10.0913	-1.28074	279.077	-39.3366	-3.4047	0.0359838	-5.81502	-0.217502	279.481	-75.5317	-6.45801	-0.551503	0.835964	-0.743015	14.095	9.59	Neg	Neg
297	926.002	3.55009	4.12199	0.75	44.9801	3.58459	-1.53534	-2.87346	-30.7391	-29.495	-34.5025	-29.7177	76.3707	0.269141	-0.156178	0.159944	-6.90264	1.36023	437.533	-80.7463	-2.76533	1.12609	-0.794136	-1.91372	347.098	-75.6097	-6.8507	-0.375374	-16.158	1.89796	8.45167	6.53	Neg	Neg
298	39.175	446.552	8.55078	2.24177	51.576	1.35723	-0.89201	-0.643456	-30.0958	-27.265	-33.5865	-30.6065	-18.1845	292.882	-8.53252	0.850136	0.518542	-4.19915	-449.294	362.255	-6.80145	-0.739684	-15.0926	1.50551	-539.729	367.392	-2.4219	1.1164	-9.56205	-0.329408	9.095	8.76	Neg	Neg
299	860.279	3.62806	4.51467	0.376	37.2776	4.77646	-1.53534	-2.87346	-30.7391	-29.495	-34.5025	-29.7177	10.6477	0.347111	0.236505	-0.214056	-14.6052	2.5521	280.971	-39.3366	-2.84398	-0.140146	11.1789	-2.85847	281.375	-75.5317	-6.45801	-0.749374	-23.8605	3.08982	8.45167	6.53	Neg	Neg
300	972.256	3.6838	4.68271	0.573871	61.9741	0.943622	-1.57701	-0.152456	-37.9784	-30.9835	-34.2715	-30.1155	122.624	0.402855	0.404544	-0.0161852	10.0913	-1.28074	392.948	-39.2809	-3.25386	-0.0720714	-4.80406	-2.74236	393.352	-75.4759	-6.28997	-0.551503	0.835964	-0.743015	8.41	9.251	Neg	Neg
301	1178.74	3.21538	4.27283	0.641945	45.9911	1.05973	-23.96	-20.1253	18.9116	18.4655	22.6185	19.3335	329.111	-0.065573	-0.00533673	0.0518891	-5.89168	-1.16463	690.273	-81.081	-6.80597	-0.622075	-3.84813	-1.65339	599.838	-75.9444	-6.69985	-0.483429	-15.147	-0.626903	65.3	58.7	Pos	Pos
302	806.129	3.47784	4.51014	0.493609	48.522	1.61755	-2.68	0.274667	40.1916	38.8655	43.8985	39.7335	-43.5026	0.196892	0.231979	-0.0964466	-3.36071	-0.606808	317.66	-80.8185	-1.83162	-0.309325	-5.54014	-2.04204	227.225	-75.6819	-6.46254	-0.631765	-12.616	-0.069084	86.58	79.1	Pos	Pos
303	36.6574	191.698	9.48449	0.806359	46.83	1.2289	-0.39701	1.14554	-36.7984	-29.6855	-33.0915	-28.8175	-20.7021	38.028	-7.59881	-0.58528	-4.22746	-4.32748	-542.651	148.733	1.79679	0.273984	-20.6982	7.36873	-542.246	112.538	-1.48819	-0.319015	-14.308	-0.457735	9.59	10.549	Neg	Neg
304	68.4189	71.3403	9.32347	0.988	30.097	11.1708	-2.68	0.274667	47.3892	43.075	43.6259	42.8523	11.0594	-82.3295	-7.75983	-0.403639	-20.9605	5.61445	-510.889	28.3756	-3.34399	0.0689838	-12.4303	-0.0114477	-510.485	-7.81945	-1.64921	-0.137374	-31.0411	9.48419	86.58	79.1	Pos	Pos
305	415.675	2.13921	4.1827	0.783	38.3648	3.79065	1.53299	1.78654	-27.6708	-24.835	-31.4341	-25.0577	-433.957	-1.14174	-0.0954676	0.192944	-13.518	1.56629	-72.794	-82.1572	-7.14019	-0.728684	-13.3106	-0.0102409	-163.229	-77.0205	-6.78999	-0.342374	-22.7733	2.10401	11.52	11.19	Neg	Neg
306	836.531	3.4722	4.17592	0.387	39.0596	3.2607	3.52	3.88467	53.5892	46.685	49.8259	46.4623	-13.1003	0.191255	-0.102239	-0.203056	-12.8231	1.03634	257.223	-39.4925	-3.13427	0.154484	-6.13055	-0.813659	257.627	-75.6875	-6.79676	-0.738374	-22.0785	1.57407	92.78	82.71	Pos	Pos
307	815.759	3.76192	4.39241	0.8685	44.6646	2.98844	-5.27701	-4.92346	-34.4808	-31.545	-38.2441	-31.7677	-33.872	0.480968	0.114251	0.278444	-7.21818	0.764078	236.451	-39.2028	3.11332	-0.232516	-25.8292	9.23097	236.856	-75.3978	-6.58027	-0.256874	-16.4735	1.3018	4.71	4.48	Neg	Neg
308	60.6515	191.285	10.64	0.4815	24.966	13.0331	3.52	3.88467	46.3916	42.4755	50.0985	43.3435	3.292	37.6149	-6.4433	-0.910139	-26.0915	7.47669	-518.656	148.32	-3.01654	0.0649838	-11.1164	0.37076	-518.252	112.125	-0.332681	-0.643874	-36.1721	11.3464	92.78	82.71	Pos	Pos
309	1108.99	3.47784	4.51014	0.779	39.6788	4.17286	7.04	13.4747	49.9116	52.0655	53.6185	52.9335	259.359	0.196892	0.231979	0.188944	-12.204	1.9485	620.522	-80.8185	-0.676114	-0.634184	-27.4042	9.76213	530.087	-75.6819	-6.46254	-0.346374	-21.4593	2.48622	96.3	92.3	Pos	Pos
310	60.6515	191.285	10.64	0.4815	24.966	13.0331	0.28299	1.89354	-36.1184	-28.9375	-32.4115	-28.0695	3.292	37.6149	-6.4433	-0.910139	-26.0915	7.47669	-518.656	148.32	6.08526	-0.352016	-19.6978	7.1979	-518.252	112.125	-0.332681	-0.643874	-36.1721	11.3464	10.27	11.297	Neg	Neg
311	68.49	124.734	13.6119	0.362	31.0974	11	3.10299	0.486544	-26.1008	-26.135	-29.8641	-26.3577	11.1305	-28.9359	-3.47136	-1.02964	-19.9601	5.44362	-419.979	40.4375	-7.13342	-0.332684	-14.0054	0.519705	-510.414	45.5741	2.63926	-0.763374	-30.0407	9.31336	13.09	9.89	Neg	Neg
312	415.675	2.13921	4.1827	0.783	38.3648	3.79065	-0.39701	-0.533456	-36.7984	-31.3645	-33.3641	-27.3777	-433.957	-1.14174	-0.0954676	0.192944	-13.518	1.56629	-72.794	-82.1572	-7.14019	-0.728684	-13.3106	-0.0102409	-163.229	-77.0205	-6.78999	-0.342374	-22.7733	2.10401	9.59	8.87	Neg	Neg
313	836.531	3.4722	4.17592	0.387	39.0596	3.2607	-5.27701	-4.92346	-34.4808	-31.545	-38.2441	-31.7677	-13.1003	0.191255	-0.102239	-0.203056	-12.8231	1.03634	257.223	-39.4925	24.847	2.53724	17.2287	-2.03538	257.627	-75.6875	-6.79676	-0.738374	-22.0785	1.57407	4.71	4.48	Neg	Neg
314	50.614	125.064	32.3736	3.25125	68.0238	1.76672	-9.17	-6.68533	40.8992	36.115	37.1359	35.8923	-6.74547	-28.6057	15.2903	1.85961	16.9663	-3.78966	-437.855	40.7677	-6.65839	-0.130684	-18.8657	1.65556	-528.29	45.9044	21.401	2.12588	6.88576	0.0800815	80.09	72.14	Pos	Pos
315	913.759	2.85263	4.65772	0.985	33.5044	4.9265	1.28299	0.766544	-35.1184	-30.0645	-31.6841	-26.0777	64.1277	-0.428322	0.379561	0.394944	-18.3783	2.70214	425.29	-81.4437	-1.75297	-1.00968	-23.5132	8.06607	334.855	-76.3071	-6.31496	-0.140374	-27.6337	3.23986	11.27	10.17	Neg	Neg
316	73.6102	57.6826	9.56315	0.106	28.8569	11.337	-1.57701	-0.152456	-37.9784	-30.9835	-34.2715	-30.1155	16.2508	-95.9871	-7.52016	-1.28564	-22.2006	5.78063	-414.858	-26.6137	-7.19413	-0.534836	3.79697	-2.58133	-505.293	-21.4771	-1.40953	-1.01937	-32.2812	9.65037	8.41	9.251	Neg	Neg
317	848.038	3.55009	4.12199	0.580848	56.1672	0.68961	-0.89201	-0.643456	-30.0958	-27.265	-33.5865	-30.6065	-1.59352	0.269141	-0.156178	-0.00920781	4.2844	-1.53475	268.73	-39.4146	-3.0528	-0.174191	-4.61803	-2.64865	269.134	-75.6097	-6.8507	-0.544526	-4.97094	-0.997027	9.095	8.76	Neg	Neg
318	861.182	3.59463	4.47388	0.539825	46.1771	1.15344	-9.26	-1.42533	33.6116	37.1655	37.3185	38.0335	11.5505	0.313686	0.195718	-0.0502304	-5.70565	-1.07092	281.874	-39.37	-3.35076	-0.140146	11.1789	-2.85847	282.278	-75.5651	-6.4988	-0.585548	-14.961	-0.533195	80	77.4	Pos	Pos
319	961.35	3.4722	4.17592	0.573871	61.9741	0.943622	-2.68	0.274667	47.3892	43.075	43.8985	39.7335	111.719	0.191255	-0.102239	-0.0161852	10.0913	-1.28074	382.042	-39.4925	-3.0528	0.102984	-5.43969	-0.249165	382.447	-75.6875	-6.79676	-0.551503	0.835964	-0.743015	86.58	79.1	Pos	Pos
320	664.712	3.59463	4.47388	0.817	45.3554	3.55293	3.52	3.88467	53.5892	46.685	50.0985	43.3435	-184.92	0.313686	0.195718	0.226944	-6.52732	1.32857	85.4037	-39.37	1.56097	-0.0753753	25.391	-2.01816	85.808	-75.5651	-6.4988	-0.308374	-15.7827	1.86629	92.78	82.71	Pos	Pos
321	52.1282	256.441	9.08765	0.638641	76.1861	1.78393	3.10299	0.486544	-26.1008	-26.135	-29.8641	-26.3577	-5.23125	102.771	-7.99565	-0.752998	25.1286	-3.77245	-436.34	172.145	-7.19413	-0.565746	-12.6538	-2.51323	-526.775	177.281	-1.88503	-0.486733	15.048	0.097296	13.09	9.89	Neg	Neg
322	1000.47	3.55009	4.12199	0.549938	39.7164	0.757712	13.85	21.6147	63.9192	64.415	60.1559	64.1923	150.834	0.269141	-0.156178	-0.0401173	-12.1664	-1.46665	421.157	-39.4146	50.1027	1.08024	3.01203	-2.67684	421.562	-75.6097	-6.8507	-0.575435	-21.4217	-0.928925	103.11	100.44	Pos	Pos
323	39.1582	194.009	57.6294	1.79425	53.8072	1.12526	0.10799	1.70104	-36.2934	-29.13	-32.5865	-28.262	-18.2013	40.3394	40.5461	0.402613	2.74966	-4.43112	-449.31	109.713	-0.676114	-0.634184	-27.4042	9.76213	-539.745	114.849	46.6567	0.668878	-7.33093	-0.56138	10.095	11.1045	Neg	Neg
324	60.6515	191.285	10.64	0.4815	24.966	13.0331	-1.53534	-4.19346	-30.7391	-30.815	-34.5025	-31.0377	3.292	37.6149	-6.4433	-0.910139	-26.0915	7.47669	-518.656	148.32	-3.34399	0.0689838	-12.4303	-0.0114477	-518.252	112.125	-0.332681	-0.643874	-36.1721	11.3464	8.45167	5.21	Neg	Neg
325	415.675	2.13921	4.1827	0.783	38.3648	3.79065	3.52	3.88467	53.5892	46.685	49.8259	46.4623	-433.957	-1.14174	-0.0954676	0.192944	-13.518	1.56629	-72.794	-82.1572	0.649287	-0.233184	-23.777	6.94939	-163.229	-77.0205	-6.78999	-0.342374	-22.7733	2.10401	92.78	82.71	Pos	Pos
326	59.0714	95.9063	11.9654	0.8825	28.5932	10.2203	4.10799	2.35654	-25.0958	-24.265	-28.5865	-27.6065	1.71191	-57.7635	-5.1179	-0.509139	-22.4643	4.66396	-520.237	52.9417	-3.28323	-0.311016	-17.7271	-0.661741	-519.832	16.7466	0.99272	-0.242874	-32.5449	8.5337	14.095	11.76	Neg	Neg
327	586.628	3.50557	4.24345	0.403	33.0681	3.14036	-1.22701	0.866544	-30.4308	-25.755	-33.9215	-29.0965	-263.004	0.224625	-0.0347092	-0.187056	-18.8147	0.915995	7.31968	-39.4591	-2.86896	0.270984	-17.2907	1.1244	7.72402	-75.6542	-6.72923	-0.722374	-28.07	1.45372	8.76	10.27	Neg	Neg
328	913.759	2.85263	4.65772	0.985	33.5044	4.9265	0.28299	1.89354	-36.1184	-28.9375	-32.4115	-28.0695	64.1277	-0.428322	0.379561	0.394944	-18.3783	2.70214	425.29	-81.4437	-2.05649	-0.338188	2.12196	-2.35509	334.855	-76.3071	-6.31496	-0.140374	-27.6337	3.23986	10.27	11.297	Neg	Neg
329	47.7122	28.769	9.25962	0.777496	54.4921	0.915856	-1.22701	0.866544	-30.4308	-25.755	-33.9215	-29.0965	-9.64729	-124.901	-7.82368	-0.614142	3.43464	-4.64052	-531.596	-14.1957	1.0241	1.52776	0.780911	-2.44487	-531.191	-50.3907	-1.71306	-0.347877	-6.64595	-0.770781	8.76	10.27	Neg	Neg
330	39.175	446.552	8.55078	2.24177	51.576	1.35723	-1.35	2.71467	48.7192	45.515	45.2285	42.1735	-18.1845	292.882	-8.53252	0.850136	0.518542	-4.19915	-449.294	362.255	-6.80145	-0.739684	-15.0926	1.50551	-539.729	367.392	-2.4219	1.1164	-9.56205	-0.329408	87.91	81.54	Pos	Pos
331	860.279	3.62806	4.51467	0.376	37.2776	4.77646	-0.89201	0.601044	-37.2934	-30.23	-33.5865	-29.362	10.6477	0.347111	0.236505	-0.214056	-14.6052	2.5521	280.971	-39.3366	-3.28323	-0.15809	16.9128	-2.82147	281.375	-75.5317	-6.45801	-0.749374	-23.8605	3.08982	9.095	10.0045	Neg	Neg
332	845.654	3.50557	4.24345	0.555926	67.708	0.980626	-2.68	0.274667	40.1916	38.8655	43.8985	39.7335	-3.97704	0.224625	-0.0347092	-0.0341298	15.8252	-1.24373	266.346	-39.4591	-3.34399	-0.143552	52.2594	-2.58974	266.751	-75.6542	-6.72923	-0.569448	6.56987	-0.706011	86.58	79.1	Pos	Pos
333	461.165	2.13921	4.1827	0.570465	103.055	1.21236	1.77299	1.86654	-27.4308	-24.755	-30.9215	-28.0965	-388.466	-1.14174	-0.0954676	-0.0195911	51.1718	-1.012	-27.3036	-82.1572	-8.68892	-0.880684	-12.7104	0.47241	-117.739	-77.0205	-6.78999	-0.554909	41.9165	-0.474279	11.76	11.27	Neg	Neg
334	58.1821	3.2359	2.6272	0.235	39.6598	3.74335	-0.89201	0.601044	-37.2934	-30.23	-33.5865	-29.362	-791.449	-0.0450486	-1.65097	-0.355056	-12.223	1.51899	-521.126	-39.7288	-3.17946	-0.263054	19.9866	-2.77267	-520.722	-75.9238	-8.34548	-0.890374	-21.4783	2.05672	9.095	10.0045	Neg	Neg
335	997.779	2.63198	4.34722	0.450962	70.7817	1.02943	-3.56701	-5.55346	-32.7708	-32.175	-36.5341	-32.3977	148.148	-0.648965	0.069056	-0.139094	18.8989	-1.19493	509.311	-81.6644	-6.9237	-0.247184	-7.7056	-0.282506	418.876	-76.5278	-6.62546	-0.674412	9.64361	-0.657209	6.42	3.85	Neg	Neg
336	815.759	3.76192	4.39241	0.8685	44.6646	2.98844	7.04	13.4747	49.9116	52.0655	53.6185	52.9335	-33.872	0.480968	0.114251	0.278444	-7.21818	0.764078	236.451	-39.2028	-3.34399	0.0689838	-12.4303	-0.0114477	236.856	-75.3978	-6.58027	-0.256874	-16.4735	1.3018	96.3	92.3	Pos	Pos
337	415.675	2.13921	4.1827	0.783	38.3648	3.79065	1.53299	1.78654	-27.6708	-24.835	-31.4341	-25.0577	-433.957	-1.14174	-0.0954676	0.192944	-13.518	1.56629	-72.794	-82.1572	-7.04329	-0.529547	-2.99513	-2.03731	-163.229	-77.0205	-6.78999	-0.342374	-22.7733	2.10401	11.52	11.19	Neg	Neg
338	858.608	3.21538	4.27283	0.586137	49.3751	1.23363	-0.39701	-0.533456	-36.7984	-31.3645	-33.3641	-27.3777	8.97645	-0.065573	-0.00533673	-0.00391857	-2.50771	-0.990728	370.139	-81.081	-1.83162	-0.309325	-5.54014	-2.04204	279.704	-75.9444	-6.69985	-0.539237	-11.763	-0.453004	9.59	8.87	Neg	Neg
339	36.6574	191.698	9.48449	0.806359	46.83	1.2289	2.42299	0.691544	-33.9784	-30.1395	-30.2715	-29.2715	-20.7021	38.028	-7.59881	-0.58528	-4.22746	-4.32748	-542.651	148.733	-3.55709	-0.0483815	13.2635	-2.05503	-542.246	112.538	-1.48819	-0.319015	-14.308	-0.457735	12.41	10.095	Neg	Neg
340	1189.54	1.74754	3.96959	0.665635	64.0586	1.74707	-1.35	2.71467	48.7192	45.515	45.2285	42.1735	339.912	-1.53341	-0.308574	0.0755789	12.1758	-0.477291	701.075	-82.5488	-1.50903	0.0938988	0.852061	-2.52234	610.64	-77.4122	-7.00309	-0.459739	2.92051	0.0604322	87.91	81.54	Pos	Pos
341	119.694	211.012	9.80709	1.20958	53.2222	0.748608	-0.39701	1.14554	-36.7984	-29.6855	-33.0915	-28.8175	62.3342	57.342	-7.27622	-0.182056	2.16474	-4.80777	-368.775	126.715	-6.80145	-0.739684	-15.0926	1.50551	-459.21	131.852	-1.16559	0.0842092	-7.91585	-0.938029	9.59	10.549	Neg	Neg
342	860.279	3.62806	4.51467	0.376	37.2776	4.77646	-17.74	-13.0053	25.1316	25.5855	28.5659	29.5723	10.6477	0.347111	0.236505	-0.214056	-14.6052	2.5521	280.971	-39.3366	-3.34399	-0.143552	52.2594	-2.58974	281.375	-75.5317	-6.45801	-0.749374	-23.8605	3.08982	71.52	65.82	Pos	Pos
343	461.165	2.13921	4.1827	0.570465	103.055	1.21236	-2.68	0.274667	47.3892	43.075	43.8985	39.7335	-388.466	-1.14174	-0.0954676	-0.0195911	51.1718	-1.012	-27.3036	-82.1572	-4.41183	-0.157088	48.3931	-2.73197	-117.739	-77.0205	-6.78999	-0.554909	41.9165	-0.474279	86.58	79.1	Pos	Pos
344	53.1645	168.975	6.90429	0.958597	100.763	0.538971	0.10799	1.70104	-36.2934	-29.13	-32.5865	-28.262	-4.19502	15.3055	-10.179	-0.433042	49.7058	-5.01741	-526.143	126.011	-3.4047	-0.164078	-11.0787	-3.04439	-525.739	89.8155	-4.06839	-0.166777	39.6252	-1.14767	10.095	11.1045	Neg	Neg
345	1000.47	3.55009	4.12199	0.549938	39.7164	0.757712	-2.68	0.274667	47.3892	43.075	43.6259	42.8523	150.834	0.269141	-0.156178	-0.0401173	-12.1664	-1.46665	421.157	-39.4146	-2.86896	-0.0593333	-2.27309	-2.58974	421.562	-75.6097	-6.8507	-0.575435	-21.4217	-0.928925	86.58	79.1	Pos	Pos
346	921.884	2.85263	4.65772	0.654683	48.522	1.21236	0.28299	1.89354	-36.1184	-28.9375	-32.4115	-28.0695	72.2528	-0.428322	0.379561	0.0646272	-3.36071	-1.012	433.415	-81.4437	-6.96889	-0.664722	18.4115	-2.24152	342.98	-76.3071	-6.31496	-0.470691	-12.616	-0.474279	10.27	11.297	Neg	Neg
347	997.779	2.63198	4.34722	0.450962	70.7817	1.02943	-2.68	0.274667	40.1916	38.8655	43.8985	39.7335	148.148	-0.648965	0.069056	-0.139094	18.8989	-1.19493	509.311	-81.6644	-7.14019	-0.541814	9.60387	-2.32732	418.876	-76.5278	-6.62546	-0.674412	9.64361	-0.657209	86.58	79.1	Pos	Pos
348	961.35	3.4722	4.17592	0.573871	61.9741	0.943622	-23.96	-20.1253	18.9116	18.4655	22.6185	19.3335	111.719	0.191255	-0.102239	-0.0161852	10.0913	-1.28074	382.042	-39.4925	24.847	2.53724	17.2287	-2.03538	382.447	-75.6875	-6.79676	-0.551503	0.835964	-0.743015	65.3	58.7	Pos	Pos
349	50.614	125.064	32.3736	3.25125	68.0238	1.76672	-0.89201	0.601044	-37.2934	-30.23	-33.5865	-29.362	-6.74547	-28.6057	15.2903	1.85961	16.9663	-3.78966	-437.855	40.7677	0.649287	-0.233184	-23.777	6.94939	-528.29	45.9044	21.401	2.12588	6.88576	0.0800815	9.095	10.0045	Neg	Neg
350	59.0714	95.9063	11.9654	0.8825	28.5932	10.2203	-1.35	2.71467	48.7192	45.515	45.2285	42.1735	1.71191	-57.7635	-5.1179	-0.509139	-22.4643	4.66396	-520.237	52.9417	-3.34399	-0.143552	52.2594	-2.58974	-519.832	16.7466	0.99272	-0.242874	-32.5449	8.5337	87.91	81.54	Pos	Pos
351	461.165	2.13921	4.1827	0.570465	103.055	1.21236	-1.35	2.71467	48.7192	45.515	45.2285	42.1735	-388.466	-1.14174	-0.0954676	-0.0195911	51.1718	-1.012	-27.3036	-82.1572	21.0575	2.13557	15.6537	-1.50423	-117.739	-77.0205	-6.78999	-0.554909	41.9165	-0.474279	87.91	81.54	Pos	Pos
352	50.614	125.064	32.3736	3.25125	68.0238	1.76672	2.42299	0.691544	-33.9784	-30.1395	-30.2715	-29.2715	-6.74547	-28.6057	15.2903	1.85961	16.9663	-3.78966	-437.855	40.7677	-7.04329	-0.313509	-10.6836	-2.13395	-528.29	45.9044	21.401	2.12588	6.88576	0.0800815	12.41	10.095	Neg	Neg
353	764.966	3.21538	4.27283	0.802176	41.6866	1.13699	1.28299	0.766544	-35.1184	-30.0645	-31.6841	-26.0777	-84.6647	-0.065573	-0.00533673	0.21212	-10.1962	-1.08737	276.498	-81.081	21.0575	2.13557	15.6537	-1.50423	186.063	-75.9444	-6.69985	-0.323198	-19.4515	-0.549644	11.27	10.17	Neg	Neg
354	50.614	125.064	32.3736	3.25125	68.0238	1.76672	0.10799	-0.0434559	-36.2934	-30.8745	-32.8591	-26.8877	-6.74547	-28.6057	15.2903	1.85961	16.9663	-3.78966	-437.855	40.7677	-7.34653	-0.685116	9.32656	-2.02311	-528.29	45.9044	21.401	2.12588	6.88576	0.0800815	10.095	9.36	Neg	Neg
355	976.34	6.44306	3.96959	0.430568	61.6967	1.24784	0.63799	0.941544	-35.7634	-29.8895	-32.3291	-25.9027	126.709	3.16211	-0.308574	-0.159487	9.81399	-0.976525	487.871	-77.8533	-6.80597	-0.336684	-12.6914	0.901913	397.436	-72.7167	-7.00309	-0.694805	0.558653	-0.438802	10.625	10.345	Neg	Neg
356	1108.99	3.47784	4.51014	0.779	39.6788	4.17286	103.54	34.3447	146.412	72.9355	149.846	76.9223	259.359	0.196892	0.231979	0.188944	-12.204	1.9485	620.522	-80.8185	-7.04329	-0.313509	-10.6836	-2.13395	530.087	-75.6819	-6.46254	-0.346374	-21.4593	2.48622	192.8	113.17	Pos	Pos
357	764.966	3.21538	4.27283	0.802176	41.6866	1.13699	-0.89201	0.601044	-37.2934	-30.23	-33.5865	-29.362	-84.6647	-0.065573	-0.00533673	0.21212	-10.1962	-1.08737	276.498	-81.081	-7.07266	-0.712684	-19.3021	-0.130588	186.063	-75.9444	-6.69985	-0.323198	-19.4515	-0.549644	9.095	10.0045	Neg	Neg
358	586.628	3.50557	4.24345	0.403	33.0681	3.14036	-0.89201	-0.643456	-30.0958	-27.265	-33.5865	-30.6065	-263.004	0.224625	-0.0347092	-0.187056	-18.8147	0.915995	7.31968	-39.4591	-4.89949	-0.479016	-11.1353	-0.058743	7.72402	-75.6542	-6.72923	-0.722374	-28.07	1.45372	9.095	8.76	Neg	Neg
359	58.1821	3.2359	2.6272	0.235	39.6598	3.74335	-0.39701	-0.533456	-36.7984	-31.3645	-33.3641	-27.3777	-791.449	-0.0450486	-1.65097	-0.355056	-12.223	1.51899	-521.126	-39.7288	-2.83488	-0.199903	36.3605	-2.98504	-520.722	-75.9238	-8.34548	-0.890374	-21.4783	2.05672	9.59	8.87	Neg	Neg
360	1649.98	3.2834	4.69181	0.514113	87.1556	0.817056	-1.53534	-4.19346	-30.7391	-30.815	-34.5025	-31.0377	800.353	0.00244952	0.413643	-0.0759424	35.2728	-1.4073	1070.68	-39.6813	24.847	2.53724	17.2287	-2.03538	1071.08	-75.8763	-6.28088	-0.61126	26.0175	-0.869581	8.45167	5.21	Neg	Neg
361	50.614	125.064	32.3736	3.25125	68.0238	1.76672	-1.53534	-4.19346	-30.7391	-30.815	-34.5025	-31.0377	-6.74547	-28.6057	15.2903	1.85961	16.9663	-3.78966	-437.855	40.7677	-6.80597	-0.336684	-12.6914	0.901913	-528.29	45.9044	21.401	2.12588	6.88576	0.0800815	8.45167	5.21	Neg	Neg
362	1108.99	3.47784	4.51014	0.779	39.6788	4.17286	13.85	21.6147	56.7216	60.2055	60.4285	61.0735	259.359	0.196892	0.231979	0.188944	-12.204	1.9485	620.522	-80.8185	-7.07266	-0.712684	-19.3021	-0.130588	530.087	-75.6819	-6.46254	-0.346374	-21.4593	2.48622	103.11	100.44	Pos	Pos
363	586.628	3.50557	4.24345	0.403	33.0681	3.14036	1.28299	4.69154	-27.9208	-21.93	-31.4115	-25.2715	-263.004	0.224625	-0.0347092	-0.187056	-18.8147	0.915995	7.31968	-39.4591	-3.13427	0.154484	-6.13055	-0.813659	7.72402	-75.6542	-6.72923	-0.722374	-28.07	1.45372	11.27	14.095	Neg	Neg
364	815.759	3.76192	4.39241	0.8685	44.6646	2.98844	-2.68	0.274667	47.3892	43.075	43.8985	39.7335	-33.872	0.480968	0.114251	0.278444	-7.21818	0.764078	236.451	-39.2028	3.11627	-0.165016	-16.2859	7.62641	236.856	-75.3978	-6.58027	-0.256874	-16.4735	1.3018	86.58	79.1	Pos	Pos
365	83.037	119.51	10.643	0.549	34.5092	11.4285	1.53299	1.78654	-27.6708	-24.835	-31.4341	-25.0577	25.6775	-34.1593	-6.44035	-0.842639	-16.5483	5.87213	-496.271	76.5458	-2.86896	-0.0593333	-2.27309	-2.58974	-495.867	40.3507	-0.329725	-0.576374	-26.6289	9.74187	11.52	11.19	Neg	Neg
366	921.884	2.85263	4.65772	0.654683	48.522	1.21236	-0.89201	0.601044	-37.2934	-30.23	-33.5865	-29.362	72.2528	-0.428322	0.379561	0.0646272	-3.36071	-1.012	433.415	-81.4437	37.2542	1.12609	24.5831	-1.36347	342.98	-76.3071	-6.31496	-0.470691	-12.616	-0.474279	9.095	10.0045	Neg	Neg
367	39.9523	428.416	48.5703	2.24177	76.9532	1.90747	-1.53534	-4.19346	-30.7391	-30.815	-34.5025	-31.0377	-17.4072	274.747	31.487	0.850136	25.8957	-3.64891	-448.516	344.12	-7.14019	-0.541814	9.60387	-2.32732	-538.951	349.257	37.5976	1.1164	15.8152	0.220834	8.45167	5.21	Neg	Neg
368	961.35	3.4722	4.17592	0.573871	61.9741	0.943622	-2.68	0.274667	40.1916	38.8655	43.8985	39.7335	111.719	0.191255	-0.102239	-0.0161852	10.0913	-1.28074	382.042	-39.4925	-0.622395	0.24458	49.9681	-3.26313	382.447	-75.6875	-6.79676	-0.551503	0.835964	-0.743015	86.58	79.1	Pos	Pos
369	53.1645	168.975	6.90429	0.958597	100.763	0.538971	-1.53534	-4.19346	-30.7391	-30.815	-34.5025	-31.0377	-4.19502	15.3055	-10.179	-0.433042	49.7058	-5.01741	-526.143	126.011	1.79679	0.273984	-20.6982	7.36873	-525.739	89.8155	-4.06839	-0.166777	39.6252	-1.14767	8.45167	5.21	Neg	Neg
370	68.4189	71.3403	9.32347	0.988	30.097	11.1708	0.28299	1.89354	-36.1184	-28.9375	-32.4115	-28.0695	11.0594	-82.3295	-7.75983	-0.403639	-20.9605	5.61445	-510.889	28.3756	-3.17946	-0.263054	19.9866	-2.77267	-510.485	-7.81945	-1.64921	-0.137374	-31.0411	9.48419	10.27	11.297	Neg	Neg
371	997.779	2.63198	4.34722	0.450962	70.7817	1.02943	-23.96	-20.1253	26.1092	22.675	22.6185	19.3335	148.148	-0.648965	0.069056	-0.139094	18.8989	-1.19493	509.311	-81.6644	37.2542	1.12609	24.5831	-1.36347	418.876	-76.5278	-6.62546	-0.674412	9.64361	-0.657209	65.3	58.7	Pos	Pos
372	39.9523	428.416	48.5703	2.24177	76.9532	1.90747	-2.008	-3.97733	40.8636	34.6135	44.2979	38.6003	-17.4072	274.747	31.487	0.850136	25.8957	-3.64891	-448.516	344.12	-7.04329	-0.529547	-2.99513	-2.03731	-538.951	349.257	37.5976	1.1164	15.8152	0.220834	87.252	74.848	Pos	Pos
373	858.608	3.21538	4.27283	0.586137	49.3751	1.23363	-0.89201	-0.643456	-30.0958	-27.265	-33.5865	-30.6065	8.97645	-0.065573	-0.00533673	-0.00391857	-2.50771	-0.990728	370.139	-81.081	-7.24799	-0.862684	-13.7007	1.71174	279.704	-75.9444	-6.69985	-0.539237	-11.763	-0.453004	9.095	8.76	Neg	Neg
374	709.621	2.73096	4.06812	0.253	38.6695	4.98268	3.52	3.88467	46.3916	42.4755	50.0985	43.3435	-140.01	-0.549985	-0.210039	-0.337056	-13.2133	2.75832	130.313	-40.2337	-2.84398	-0.140146	11.1789	-2.85847	130.718	-76.4288	-6.90456	-0.872374	-22.4686	3.29605	92.78	82.71	Pos	Pos
375	914.424	3.6838	4.68271	0.573871	61.9741	0.943622	-2.68	0.274667	47.3892	43.075	43.6259	42.8523	64.7931	0.402855	0.404544	-0.0161852	10.0913	-1.28074	335.116	-39.2809	-3.28323	-0.15809	16.9128	-2.82147	335.521	-75.4759	-6.28997	-0.551503	0.835964	-0.743015	86.58	79.1	Pos	Pos
376	845.654	3.50557	4.24345	0.555926	67.708	0.980626	13.85	21.6147	63.9192	64.415	60.1559	64.1923	-3.97704	0.224625	-0.0347092	-0.0341298	15.8252	-1.24373	266.346	-39.4591	1.56097	-0.0753753	25.391	-2.01816	266.751	-75.6542	-6.72923	-0.569448	6.56987	-0.706011	103.11	100.44	Pos	Pos
377	52.1282	256.441	9.08765	0.638641	76.1861	1.78393	-3.56701	-5.55346	-32.7708	-32.175	-36.5341	-32.3977	-5.23125	102.771	-7.99565	-0.752998	25.1286	-3.77245	-436.34	172.145	-0.676114	-0.634184	-27.4042	9.76213	-526.775	177.281	-1.88503	-0.486733	15.048	0.097296	6.42	3.85	Neg	Neg
378	60.6515	191.285	10.64	0.4815	24.966	13.0331	-1.57701	-0.152456	-37.9784	-30.9835	-34.2715	-30.1155	3.292	37.6149	-6.4433	-0.910139	-26.0915	7.47669	-518.656	148.32	-3.17946	-0.263054	19.9866	-2.77267	-518.252	112.125	-0.332681	-0.643874	-36.1721	11.3464	8.41	9.251	Neg	Neg
379	997.779	2.63198	4.34722	0.450962	70.7817	1.02943	2.42299	0.691544	-33.9784	-30.1395	-30.2715	-29.2715	148.148	-0.648965	0.069056	-0.139094	18.8989	-1.19493	509.311	-81.6644	-7.04329	-0.429675	-3.09014	-2.43557	418.876	-76.5278	-6.62546	-0.674412	9.64361	-0.657209	12.41	10.095	Neg	Neg
380	906.129	3.21538	4.27283	0.686009	49.28	0.835376	1.28299	2.35654	-27.9208	-24.265	-31.4115	-27.6065	56.4973	-0.065573	-0.00533673	0.095953	-2.60271	-1.38898	417.66	-81.081	-6.62431	-0.601571	34.7854	-2.45389	327.225	-75.9444	-6.69985	-0.439365	-11.858	-0.851261	11.27	11.76	Neg	Neg
381	1649.98	3.2834	4.69181	0.514113	87.1556	0.817056	-0.39701	-0.533456	-36.7984	-31.3645	-33.3641	-27.3777	800.353	0.00244952	0.413643	-0.0759424	35.2728	-1.4073	1070.68	-39.6813	-0.622395	0.24458	49.9681	-3.26313	1071.08	-75.8763	-6.28088	-0.61126	26.0175	-0.869581	9.59	8.87	Neg	Neg
382	53.1645	168.975	6.90429	0.958597	100.763	0.538971	1.28299	0.766544	-35.1184	-30.0645	-31.6841	-26.0777	-4.19502	15.3055	-10.179	-0.433042	49.7058	-5.01741	-526.143	126.011	47.533	0.626438	13.2635	15.9199	-525.739	89.8155	-4.06839	-0.166777	39.6252	-1.14767	11.27	10.17	Neg	Neg
383	45.9921	318.606	55.0597	1.34045	64.0586	19.7219	4.10799	2.35654	-25.0958	-24.265	-28.5865	-27.6065	-11.3674	164.936	37.9764	-0.0511851	13.0011	14.1656	-533.316	275.642	3.11332	-0.232516	-25.8292	9.23097	-532.912	239.447	44.087	0.21508	2.92051	18.0353	14.095	11.76	Neg	Neg
384	60.6515	191.285	10.64	0.4815	24.966	13.0331	-0.39701	-0.533456	-36.7984	-31.3645	-33.3641	-27.3777	3.292	37.6149	-6.4433	-0.910139	-26.0915	7.47669	-518.656	148.32	-3.25386	-0.0280074	-1.51509	-2.96672	-518.252	112.125	-0.332681	-0.643874	-36.1721	11.3464	9.59	8.87	Neg	Neg
385	906.129	3.21538	4.27283	0.686009	49.28	0.835376	-0.39701	-0.533456	-36.7984	-31.3645	-33.3641	-27.3777	56.4973	-0.065573	-0.00533673	0.095953	-2.60271	-1.38898	417.66	-81.081	-0.673157	-0.566684	-17.861	8.15756	327.225	-75.9444	-6.69985	-0.439365	-11.858	-0.851261	9.59	8.87	Neg	Neg
386	83.037	119.51	10.643	0.549	34.5092	11.4285	-23.96	-20.1253	26.1092	22.675	22.6185	19.3335	25.6775	-34.1593	-6.44035	-0.842639	-16.5483	5.87213	-496.271	76.5458	1.73294	0.0634802	3.69701	-2.88624	-495.867	40.3507	-0.329725	-0.576374	-26.6289	9.74187	65.3	58.7	Pos	Pos
387	47.7122	28.769	9.25962	0.777496	54.4921	0.915856	0.498	-12.5253	43.3696	26.0655	47.0765	26.9335	-9.64729	-124.901	-7.82368	-0.614142	3.43464	-4.64052	-531.596	-14.1957	3.11332	-0.232516	-25.8292	9.23097	-531.191	-50.3907	-1.71306	-0.347877	-6.64595	-0.770781	89.758	66.3	Pos	Pos
388	60.6515	191.285	10.64	0.4815	24.966	13.0331	-2.68	0.274667	47.3892	43.075	43.6259	42.8523	3.292	37.6149	-6.4433	-0.910139	-26.0915	7.47669	-518.656	148.32	-4.89949	-0.479016	-11.1353	-0.058743	-518.252	112.125	-0.332681	-0.643874	-36.1721	11.3464	86.58	79.1	Pos	Pos
389	58.1821	3.2359	2.6272	0.235	39.6598	3.74335	1.28299	2.35654	-27.9208	-24.265	-31.4115	-27.6065	-791.449	-0.0450486	-1.65097	-0.355056	-12.223	1.51899	-521.126	-39.7288	-3.0528	-0.174191	-4.61803	-2.64865	-520.722	-75.9238	-8.34548	-0.890374	-21.4783	2.05672	11.27	11.76	Neg	Neg
390	861.182	3.59463	4.47388	0.539825	46.1771	1.15344	-3.56701	-5.55346	-32.7708	-32.175	-36.5341	-32.3977	11.5505	0.313686	0.195718	-0.0502304	-5.70565	-1.07092	281.874	-39.37	-4.14618	-0.251329	-11.1353	-0.058743	282.278	-75.5651	-6.4988	-0.585548	-14.961	-0.533195	6.42	3.85	Neg	Neg
391	486.071	1.91045	3.3805	0.462688	39.6598	3.74335	-1.53534	-4.19346	-30.7391	-30.815	-34.5025	-31.0377	-363.561	-1.3705	-0.897665	-0.127368	-12.223	1.51899	-93.2374	-41.0542	-3.34399	-0.143552	52.2594	-2.58974	-92.833	-77.2493	-7.59218	-0.662686	-21.4783	2.05672	8.45167	5.21	Neg	Neg
392	461.165	2.13921	4.1827	0.570465	103.055	1.21236	-23.96	-20.1253	18.9116	18.4655	22.6185	19.3335	-388.466	-1.14174	-0.0954676	-0.0195911	51.1718	-1.012	-27.3036	-82.1572	-7.19413	-0.534836	3.79697	-2.58133	-117.739	-77.0205	-6.78999	-0.554909	41.9165	-0.474279	65.3	58.7	Pos	Pos
393	848.038	3.55009	4.12199	0.580848	56.1672	0.68961	4.10799	0.186544	-25.0958	-26.435	-28.5865	-29.7765	-1.59352	0.269141	-0.156178	-0.00920781	4.2844	-1.53475	268.73	-39.4146	24.847	2.53724	17.2287	-2.03538	269.134	-75.6097	-6.8507	-0.544526	-4.97094	-0.997027	14.095	9.59	Neg	Neg
394	50.614	125.064	32.3736	3.25125	68.0238	1.76672	-1.57701	-0.152456	-37.9784	-30.9835	-34.2715	-30.1155	-6.74547	-28.6057	15.2903	1.85961	16.9663	-3.78966	-437.855	40.7677	-1.99264	-0.127684	-22.2732	7.89988	-528.29	45.9044	21.401	2.12588	6.88576	0.0800815	8.41	9.251	Neg	Neg
395	68.4189	71.3403	9.32347	0.988	30.097	11.1708	-2.68	0.274667	47.3892	43.075	43.8985	39.7335	11.0594	-82.3295	-7.75983	-0.403639	-20.9605	5.61445	-510.889	28.3756	-6.25435	1.16313	8.77052	-2.71432	-510.485	-7.81945	-1.64921	-0.137374	-31.0411	9.48419	86.58	79.1	Pos	Pos
396	47.6007	26.9794	1.27234	1.87715	59.5657	1.08777	-23.96	-20.1253	18.9116	18.4655	22.6185	19.3335	-9.75881	-126.69	-15.811	0.485509	8.50815	-4.4686	-531.707	-15.9852	-3.25386	-0.0280074	-1.51509	-2.96672	-531.303	-52.1803	-9.70035	0.751774	-1.57244	-0.598863	65.3	58.7	Pos	Pos
397	906.129	3.21538	4.27283	0.686009	49.28	0.835376	1.53299	1.78654	-27.6708	-24.835	-31.4341	-25.0577	56.4973	-0.065573	-0.00533673	0.095953	-2.60271	-1.38898	417.66	-81.081	-7.93562	-0.652997	-12.7104	0.47241	327.225	-75.9444	-6.69985	-0.439365	-11.858	-0.851261	11.52	11.19	Neg	Neg
398	486.071	1.91045	3.3805	0.462688	39.6598	3.74335	13.85	21.6147	56.7216	60.2055	60.4285	61.0735	-363.561	-1.3705	-0.897665	-0.127368	-12.223	1.51899	-93.2374	-41.0542	1.73294	0.0634802	3.69701	-2.88624	-92.833	-77.2493	-7.59218	-0.662686	-21.4783	2.05672	103.11	100.44	Pos	Pos
399	47.7122	28.769	9.25962	0.777496	54.4921	0.915856	0.28299	-0.308456	-28.9208	-26.93	-32.4115	-30.2715	-9.64729	-124.901	-7.82368	-0.614142	3.43464	-4.64052	-531.596	-14.1957	1.73294	0.0634802	3.69701	-2.88624	-531.191	-50.3907	-1.71306	-0.347877	-6.64595	-0.770781	10.27	9.095	Neg	Neg
400	47.7122	28.769	9.25962	0.777496	54.4921	0.915856	-5.27701	-4.92346	-34.4808	-31.545	-38.2441	-31.7677	-9.64729	-124.901	-7.82368	-0.614142	3.43464	-4.64052	-531.596	-14.1957	-3.01202	-0.338016	-13.5176	0.974359	-531.191	-50.3907	-1.71306	-0.347877	-6.64595	-0.770781	4.71	4.48	Neg	Neg
401	860.279	3.62806	4.51467	0.376	37.2776	4.77646	-0.89201	-0.643456	-30.0958	-27.265	-33.5865	-30.6065	10.6477	0.347111	0.236505	-0.214056	-14.6052	2.5521	280.971	-39.3366	-3.25386	-0.127879	-1.42008	-2.56846	281.375	-75.5317	-6.45801	-0.749374	-23.8605	3.08982	9.095	8.76	Neg	Neg
402	858.608	3.21538	4.27283	0.586137	49.3751	1.23363	0.10799	-0.0434559	-36.2934	-30.8745	-32.8591	-26.8877	8.97645	-0.065573	-0.00533673	-0.00391857	-2.50771	-0.990728	370.139	-81.081	-7.19413	-0.365684	-7.39007	0.313651	279.704	-75.9444	-6.69985	-0.539237	-11.763	-0.453004	10.095	9.36	Neg	Neg
403	926.002	3.55009	4.12199	0.75	44.9801	3.58459	-21.11	-17.2753	21.7616	21.3155	25.1959	25.3023	76.3707	0.269141	-0.156178	0.159944	-6.90264	1.36023	437.533	-80.7463	2.29583	-0.753684	-21.2728	7.72906	347.098	-75.6097	-6.8507	-0.375374	-16.158	1.89796	68.15	61.55	Pos	Pos
404	68.49	124.734	13.6119	0.362	31.0974	11	13.85	21.6147	63.9192	64.415	60.4285	61.0735	11.1305	-28.9359	-3.47136	-1.02964	-19.9601	5.44362	-419.979	40.4375	-7.14019	-0.541814	9.60387	-2.32732	-510.414	45.5741	2.63926	-0.763374	-30.0407	9.31336	103.11	100.44	Pos	Pos
405	961.35	3.4722	4.17592	0.573871	61.9741	0.943622	-9.26	-1.42533	33.6116	37.1655	37.3185	38.0335	111.719	0.191255	-0.102239	-0.0161852	10.0913	-1.28074	382.042	-39.4925	-3.35076	-0.327016	-11.7355	-0.541394	382.447	-75.6875	-6.79676	-0.551503	0.835964	-0.743015	80	77.4	Pos	Pos
406	836.531	3.4722	4.17592	0.387	39.0596	3.2607	-2.68	0.274667	47.3892	43.075	43.6259	42.8523	-13.1003	0.191255	-0.102239	-0.203056	-12.8231	1.03634	257.223	-39.4925	-3.17946	-0.263054	19.9866	-2.77267	257.627	-75.6875	-6.79676	-0.738374	-22.0785	1.57407	86.58	79.1	Pos	Pos
407	997.779	2.63198	4.34722	0.450962	70.7817	1.02943	-2.68	0.274667	47.3892	43.075	43.8985	39.7335	148.148	-0.648965	0.069056	-0.139094	18.8989	-1.19493	509.311	-81.6644	-6.63341	-0.219684	-14.623	1.70471	418.876	-76.5278	-6.62546	-0.674412	9.64361	-0.657209	86.58	79.1	Pos	Pos
408	476.4	3.6838	4.68271	0.896	37.7472	4.97565	3.10299	0.486544	-26.1008	-26.135	-29.8641	-26.3577	-373.231	0.402855	0.404544	0.305944	-14.1356	2.75129	-12.0684	-80.6126	-7.04329	-0.529547	-2.99513	-2.03731	-102.503	-75.4759	-6.28997	-0.229374	-23.3909	3.28902	13.09	9.89	Neg	Neg
409	858.608	3.21538	4.27283	0.586137	49.3751	1.23363	-23.96	-20.1253	18.9116	18.4655	22.6185	19.3335	8.97645	-0.065573	-0.00533673	-0.00391857	-2.50771	-0.990728	370.139	-81.081	-1.99264	-0.127684	-22.2732	7.89988	279.704	-75.9444	-6.69985	-0.539237	-11.763	-0.453004	65.3	58.7	Pos	Pos
410	68.4189	71.3403	9.32347	0.988	30.097	11.1708	-1.53534	-4.19346	-30.7391	-30.815	-34.5025	-31.0377	11.0594	-82.3295	-7.75983	-0.403639	-20.9605	5.61445	-510.889	28.3756	-2.83488	-0.352016	-11.2713	-0.300189	-510.485	-7.81945	-1.64921	-0.137374	-31.0411	9.48419	8.45167	5.21	Neg	Neg
411	812.08	3.2834	4.69181	0.362	39.5238	3.50191	0.10799	-0.0434559	-36.2934	-30.8745	-32.8591	-26.8877	-37.5509	0.00244952	0.413643	-0.228056	-12.3589	1.27755	232.772	-39.6813	41.0436	1.52776	26.1581	-1.89463	233.177	-75.8763	-6.28088	-0.763374	-21.6143	1.81527	10.095	9.36	Neg	Neg
412	39.9523	428.416	48.5703	2.24177	76.9532	1.90747	-21.11	-17.2753	21.7616	21.3155	25.4685	22.1835	-17.4072	274.747	31.487	0.850136	25.8957	-3.64891	-448.516	344.12	-7.07266	-0.559758	15.3378	-2.29032	-538.951	349.257	37.5976	1.1164	15.8152	0.220834	68.15	61.55	Pos	Pos
413	845.654	3.50557	4.24345	0.555926	67.708	0.980626	-9.17	-6.68533	33.7016	31.9055	37.4085	32.7735	-3.97704	0.224625	-0.0347092	-0.0341298	15.8252	-1.24373	266.346	-39.4591	-3.13427	0.154484	-6.13055	-0.813659	266.751	-75.6542	-6.72923	-0.569448	6.56987	-0.706011	80.09	72.14	Pos	Pos
414	815.759	3.76192	4.39241	0.8685	44.6646	2.98844	-1.35	2.71467	48.7192	45.515	45.2285	42.1735	-33.872	0.480968	0.114251	0.278444	-7.21818	0.764078	236.451	-39.2028	-3.01202	-0.338016	-13.5176	0.974359	236.856	-75.3978	-6.58027	-0.256874	-16.4735	1.3018	87.91	81.54	Pos	Pos
415	860.279	3.62806	4.51467	0.376	37.2776	4.77646	0.498	-12.5253	43.3696	26.0655	47.0765	26.9335	10.6477	0.347111	0.236505	-0.214056	-14.6052	2.5521	280.971	-39.3366	-3.25386	-0.0720714	-4.80406	-2.74236	281.375	-75.5317	-6.45801	-0.749374	-23.8605	3.08982	89.758	66.3	Pos	Pos
416	1178.74	3.21538	4.27283	0.641945	45.9911	1.05973	-9.26	-1.42533	33.6116	37.1655	37.3185	38.0335	329.111	-0.065573	-0.00533673	0.0518891	-5.89168	-1.16463	690.273	-81.081	-6.84223	-0.298684	-7.01474	0.281988	599.838	-75.9444	-6.69985	-0.483429	-15.147	-0.626903	80	77.4	Pos	Pos
417	664.712	3.59463	4.47388	0.817	45.3554	3.55293	4.10799	2.35654	-25.0958	-24.265	-28.5865	-27.6065	-184.92	0.313686	0.195718	0.226944	-6.52732	1.32857	85.4037	-39.37	-3.28323	-0.311016	-17.7271	-0.661741	85.808	-75.5651	-6.4988	-0.308374	-15.7827	1.86629	14.095	11.76	Neg	Neg
418	586.628	3.50557	4.24345	0.403	33.0681	3.14036	4.10799	0.186544	-25.0958	-26.435	-28.5865	-29.7765	-263.004	0.224625	-0.0347092	-0.187056	-18.8147	0.915995	7.31968	-39.4591	-3.45856	-0.461016	-12.1256	1.18059	7.72402	-75.6542	-6.72923	-0.722374	-28.07	1.45372	14.095	9.59	Neg	Neg
419	709.621	2.73096	4.06812	0.253	38.6695	4.98268	2.42299	0.691544	-33.9784	-30.1395	-30.2715	-29.2715	-140.01	-0.549985	-0.210039	-0.337056	-13.2133	2.75832	130.313	-40.2337	-3.55709	-0.0483815	13.2635	-2.05503	130.718	-76.4288	-6.90456	-0.872374	-22.4686	3.29605	12.41	10.095	Neg	Neg
420	1189.54	1.74754	3.96959	0.665635	64.0586	1.74707	3.52	3.88467	53.5892	46.685	49.8259	46.4623	339.912	-1.53341	-0.308574	0.0755789	12.1758	-0.477291	701.075	-82.5488	-6.9237	-0.247184	-7.7056	-0.282506	610.64	-77.4122	-7.00309	-0.459739	2.92051	0.0604322	92.78	82.71	Pos	Pos
421	815.759	3.76192	4.39241	0.8685	44.6646	2.98844	1.53299	1.78654	-27.6708	-24.835	-31.4341	-25.0577	-33.872	0.480968	0.114251	0.278444	-7.21818	0.764078	236.451	-39.2028	-3.01202	-0.338016	-13.5176	0.974359	236.856	-75.3978	-6.58027	-0.256874	-16.4735	1.3018	11.52	11.19	Neg	Neg
422	860.279	3.62806	4.51467	0.376	37.2776	4.77646	4.10799	2.35654	-25.0958	-24.265	-28.5865	-27.6065	10.6477	0.347111	0.236505	-0.214056	-14.6052	2.5521	280.971	-39.3366	-3.0528	-0.174191	-4.61803	-2.64865	281.375	-75.5317	-6.45801	-0.749374	-23.8605	3.08982	14.095	11.76	Neg	Neg
423	861.182	3.59463	4.47388	0.539825	46.1771	1.15344	13.85	21.6147	56.7216	60.2055	60.4285	61.0735	11.5505	0.313686	0.195718	-0.0502304	-5.70565	-1.07092	281.874	-39.37	1.79679	0.273984	-20.6982	7.36873	282.278	-75.5651	-6.4988	-0.585548	-14.961	-0.533195	103.11	100.44	Pos	Pos
424	68.4189	71.3403	9.32347	0.988	30.097	11.1708	-21.11	-17.2753	21.7616	21.3155	25.4685	22.1835	11.0594	-82.3295	-7.75983	-0.403639	-20.9605	5.61445	-510.889	28.3756	-3.4047	-0.164078	-11.0787	-3.04439	-510.485	-7.81945	-1.64921	-0.137374	-31.0411	9.48419	68.15	61.55	Pos	Pos
425	1000.47	3.55009	4.12199	0.549938	39.7164	0.757712	0.10799	1.70104	-36.2934	-29.13	-32.5865	-28.262	150.834	0.269141	-0.156178	-0.0401173	-12.1664	-1.46665	421.157	-39.4146	-3.01654	-0.220407	-2.27309	-2.18454	421.562	-75.6097	-6.8507	-0.575435	-21.4217	-0.928925	10.095	11.1045	Neg	Neg
426	806.129	3.47784	4.51014	0.493609	48.522	1.61755	-2.68	0.274667	47.3892	43.075	43.8985	39.7335	-43.5026	0.196892	0.231979	-0.0964466	-3.36071	-0.606808	317.66	-80.8185	5.07997	1.16699	-11.0439	-2.62426	227.225	-75.6819	-6.46254	-0.631765	-12.616	-0.069084	86.58	79.1	Pos	Pos
427	41.952	8.89468	16.3961	2.28267	41.3262	0.646687	-3.57701	-2.35246	-39.9784	-33.1835	-36.2715	-32.3155	-15.4074	-144.775	-0.687224	0.891031	-9.73127	-4.90969	-537.356	-34.07	4.43872	0.168484	-22.202	6.41824	-536.952	-70.2651	5.4234	1.1573	-19.8119	-1.03995	6.41	7.051	Neg	Neg
428	59.0714	95.9063	11.9654	0.8825	28.5932	10.2203	-0.89201	-0.643456	-30.0958	-27.265	-33.5865	-30.6065	1.71191	-57.7635	-5.1179	-0.509139	-22.4643	4.66396	-520.237	52.9417	1.56097	-0.0753753	25.391	-2.01816	-519.832	16.7466	0.99272	-0.242874	-32.5449	8.5337	9.095	8.76	Neg	Neg
429	52.1282	256.441	9.08765	0.638641	76.1861	1.78393	-0.39701	1.14554	-36.7984	-29.6855	-33.0915	-28.8175	-5.23125	102.771	-7.99565	-0.752998	25.1286	-3.77245	-436.34	172.145	-6.63341	-0.219684	-14.623	1.70471	-526.775	177.281	-1.88503	-0.486733	15.048	0.097296	9.59	10.549	Neg	Neg
430	476.4	3.6838	4.68271	0.896	37.7472	4.97565	-0.39701	-0.533456	-36.7984	-31.3645	-33.3641	-27.3777	-373.231	0.402855	0.404544	0.305944	-14.1356	2.75129	-12.0684	-80.6126	-7.13342	-0.611084	15.3378	-2.05859	-102.503	-75.4759	-6.28997	-0.229374	-23.3909	3.28902	9.59	8.87	Neg	Neg
431	925.662	2.13921	4.1827	0.5046	67.708	1.21236	3.52	3.88467	53.5892	46.685	49.8259	46.4623	76.0313	-1.14174	-0.0954676	-0.0854553	15.8252	-1.012	346.355	-40.8255	-3.34399	-0.143552	52.2594	-2.58974	346.759	-77.0205	-6.78999	-0.620773	6.56987	-0.474279	92.78	82.71	Pos	Pos
432	461.165	2.13921	4.1827	0.570465	103.055	1.21236	13.85	21.6147	63.9192	64.415	60.4285	61.0735	-388.466	-1.14174	-0.0954676	-0.0195911	51.1718	-1.012	-27.3036	-82.1572	-6.96889	-0.664722	18.4115	-2.24152	-117.739	-77.0205	-6.78999	-0.554909	41.9165	-0.474279	103.11	100.44	Pos	Pos
433	997.779	2.63198	4.34722	0.450962	70.7817	1.02943	4.10799	0.186544	-25.0958	-26.435	-28.5865	-29.7765	148.148	-0.648965	0.069056	-0.139094	18.8989	-1.19493	509.311	-81.6644	37.2542	1.12609	24.5831	-1.36347	418.876	-76.5278	-6.62546	-0.674412	9.64361	-0.657209	14.095	9.59	Neg	Neg
434	39.9523	428.416	48.5703	2.24177	76.9532	1.90747	-2.68	0.274667	40.1916	38.8655	43.8985	39.7335	-17.4072	274.747	31.487	0.850136	25.8957	-3.64891	-448.516	344.12	-4.41183	-0.157088	48.3931	-2.73197	-538.951	349.257	37.5976	1.1164	15.8152	0.220834	86.58	79.1	Pos	Pos
435	53.1645	168.975	6.90429	0.958597	100.763	0.538971	-14.96	-11.4653	35.1092	31.335	31.3459	31.1123	-4.19502	15.3055	-10.179	-0.433042	49.7058	-5.01741	-526.143	126.011	-6.25435	1.16313	8.77052	-2.71432	-525.739	89.8155	-4.06839	-0.166777	39.6252	-1.14767	74.3	67.36	Pos	Pos
436	47.6007	26.9794	1.27234	1.87715	59.5657	1.08777	-0.89201	-0.643456	-30.0958	-27.265	-33.5865	-30.6065	-9.75881	-126.69	-15.811	0.485509	8.50815	-4.4686	-531.707	-15.9852	3.11627	-0.165016	-16.2859	7.62641	-531.303	-52.1803	-9.70035	0.751774	-1.57244	-0.598863	9.095	8.76	Neg	Neg
437	83.037	119.51	10.643	0.549	34.5092	11.4285	-1.53534	-4.19346	-30.7391	-30.815	-34.5025	-31.0377	25.6775	-34.1593	-6.44035	-0.842639	-16.5483	5.87213	-496.271	76.5458	3.11332	-0.232516	-25.8292	9.23097	-495.867	40.3507	-0.329725	-0.576374	-26.6289	9.74187	8.45167	5.21	Neg	Neg
438	60.6515	191.285	10.64	0.4815	24.966	13.0331	-1.35	2.71467	48.7192	45.515	45.2285	42.1735	3.292	37.6149	-6.4433	-0.910139	-26.0915	7.47669	-518.656	148.32	-3.13427	0.154484	-6.13055	-0.813659	-518.252	112.125	-0.332681	-0.643874	-36.1721	11.3464	87.91	81.54	Pos	Pos
439	815.759	3.76192	4.39241	0.8685	44.6646	2.98844	-3.57701	0.941544	-39.9784	-29.8895	-36.5441	-25.9027	-33.872	0.480968	0.114251	0.278444	-7.21818	0.764078	236.451	-39.2028	-3.55709	-0.0483815	13.2635	-2.05503	236.856	-75.3978	-6.58027	-0.256874	-16.4735	1.3018	6.41	10.345	Neg	Neg
440	1189.54	1.74754	3.96959	0.665635	64.0586	1.74707	-1.57701	-0.152456	-37.9784	-30.9835	-34.2715	-30.1155	339.912	-1.53341	-0.308574	0.0755789	12.1758	-0.477291	701.075	-82.5488	0.649287	-0.233184	-23.777	6.94939	610.64	-77.4122	-7.00309	-0.459739	2.92051	0.0604322	8.41	9.251	Neg	Neg
441	59.0714	95.9063	11.9654	0.8825	28.5932	10.2203	2.42299	0.691544	-33.9784	-30.1395	-30.2715	-29.2715	1.71191	-57.7635	-5.1179	-0.509139	-22.4643	4.66396	-520.237	52.9417	1.79679	0.273984	-20.6982	7.36873	-519.832	16.7466	0.99272	-0.242874	-32.5449	8.5337	12.41	10.095	Neg	Neg
442	68.4189	71.3403	9.32347	0.988	30.097	11.1708	-0.89201	0.601044	-37.2934	-30.23	-33.5865	-29.362	11.0594	-82.3295	-7.75983	-0.403639	-20.9605	5.61445	-510.889	28.3756	4.05332	-0.516016	-29.4756	6.81381	-510.485	-7.81945	-1.64921	-0.137374	-31.0411	9.48419	9.095	10.0045	Neg	Neg
443	63.3721	25.0479	11.58	0.198	21.3195	10.6159	-0.89201	0.601044	-37.2934	-30.23	-33.5865	-29.362	6.0126	-128.622	-5.5033	-1.19364	-29.738	5.05953	-425.097	-59.2485	-7.34653	-0.45005	11.6884	-1.52387	-515.532	-54.1119	0.607319	-0.927374	-39.8186	8.92927	9.095	10.0045	Neg	Neg
444	1189.54	1.74754	3.96959	0.665635	64.0586	1.74707	0.28299	1.89354	-36.1184	-28.9375	-32.4115	-28.0695	339.912	-1.53341	-0.308574	0.0755789	12.1758	-0.477291	701.075	-82.5488	-1.50903	0.0938988	0.852061	-2.52234	610.64	-77.4122	-7.00309	-0.459739	2.92051	0.0604322	10.27	11.297	Neg	Neg
445	119.694	211.012	9.80709	1.20958	53.2222	0.748608	-2.008	-3.97733	40.8636	34.6135	44.2979	38.6003	62.3342	57.342	-7.27622	-0.182056	2.16474	-4.80777	-368.775	126.715	-6.80145	-0.739684	-15.0926	1.50551	-459.21	131.852	-1.16559	0.0842092	-7.91585	-0.938029	87.252	74.848	Pos	Pos
446	860.279	3.62806	4.51467	0.376	37.2776	4.77646	0.10799	1.70104	-36.2934	-29.13	-32.5865	-28.262	10.6477	0.347111	0.236505	-0.214056	-14.6052	2.5521	280.971	-39.3366	-3.45856	-0.461016	-12.1256	1.18059	281.375	-75.5317	-6.45801	-0.749374	-23.8605	3.08982	10.095	11.1045	Neg	Neg
447	709.621	2.73096	4.06812	0.253	38.6695	4.98268	7.04	13.4747	49.9116	52.0655	53.6185	52.9335	-140.01	-0.549985	-0.210039	-0.337056	-13.2133	2.75832	130.313	-40.2337	-2.84398	0.181984	-13.0479	1.17356	130.718	-76.4288	-6.90456	-0.872374	-22.4686	3.29605	96.3	92.3	Pos	Pos
448	476.4	3.6838	4.68271	0.896	37.7472	4.97565	-0.89201	-0.643456	-30.0958	-27.265	-33.5865	-30.6065	-373.231	0.402855	0.404544	0.305944	-14.1356	2.75129	-12.0684	-80.6126	-1.99264	-0.127684	-22.2732	7.89988	-102.503	-75.4759	-6.28997	-0.229374	-23.3909	3.28902	9.095	8.76	Neg	Neg
449	68.4189	71.3403	9.32347	0.988	30.097	11.1708	1.28299	4.69154	-27.9208	-21.93	-31.4115	-25.2715	11.0594	-82.3295	-7.75983	-0.403639	-20.9605	5.61445	-510.889	28.3756	-3.35076	-0.327016	-11.7355	-0.541394	-510.485	-7.81945	-1.64921	-0.137374	-31.0411	9.48419	11.27	14.095	Neg	Neg
450	836.531	3.4722	4.17592	0.387	39.0596	3.2607	-2.68	0.274667	40.1916	38.8655	43.8985	39.7335	-13.1003	0.191255	-0.102239	-0.203056	-12.8231	1.03634	257.223	-39.4925	2.2804	0.495567	2.42711	-3.05349	257.627	-75.6875	-6.79676	-0.738374	-22.0785	1.57407	86.58	79.1	Pos	Pos
451	119.694	211.012	9.80709	1.20958	53.2222	0.748608	0.28299	-0.308456	-28.9208	-26.93	-32.4115	-30.2715	62.3342	57.342	-7.27622	-0.182056	2.16474	-4.80777	-368.775	126.715	-1.50903	0.0938988	0.852061	-2.52234	-459.21	131.852	-1.16559	0.0842092	-7.91585	-0.938029	10.27	9.095	Neg	Neg
452	119.694	211.012	9.80709	1.20958	53.2222	0.748608	-2.68	0.274667	47.3892	43.075	43.8985	39.7335	62.3342	57.342	-7.27622	-0.182056	2.16474	-4.80777	-368.775	126.715	-6.80597	-0.336684	-12.6914	0.901913	-459.21	131.852	-1.16559	0.0842092	-7.91585	-0.938029	86.58	79.1	Pos	Pos
453	1108.99	3.47784	4.51014	0.779	39.6788	4.17286	-2.68	0.274667	40.1916	38.8655	43.8985	39.7335	259.359	0.196892	0.231979	0.188944	-12.204	1.9485	620.522	-80.8185	-10.0438	0.761463	7.19547	-2.18317	530.087	-75.6819	-6.46254	-0.346374	-21.4593	2.48622	86.58	79.1	Pos	Pos
454	47.6007	26.9794	1.27234	1.87715	59.5657	1.08777	-0.89201	-0.643456	-30.0958	-27.265	-33.5865	-30.6065	-9.75881	-126.69	-15.811	0.485509	8.50815	-4.4686	-531.707	-15.9852	-3.25386	-0.0280074	-1.51509	-2.96672	-531.303	-52.1803	-9.70035	0.751774	-1.57244	-0.598863	9.095	8.76	Neg	Neg
455	906.129	3.21538	4.27283	0.686009	49.28	0.835376	1.77299	3.53254	-34.6284	-27.2985	-30.9215	-26.4305	56.4973	-0.065573	-0.00533673	0.095953	-2.60271	-1.38898	417.66	-81.081	-2.76533	1.12609	-0.794136	-1.91372	327.225	-75.9444	-6.69985	-0.439365	-11.858	-0.851261	11.76	12.936	Neg	Neg
456	39.175	446.552	8.55078	2.24177	51.576	1.35723	1.53299	1.78654	-27.6708	-24.835	-31.4341	-25.0577	-18.1845	292.882	-8.53252	0.850136	0.518542	-4.19915	-449.294	362.255	-7.34653	-0.685116	9.32656	-2.02311	-539.729	367.392	-2.4219	1.1164	-9.56205	-0.329408	11.52	11.19	Neg	Neg
457	976.34	6.44306	3.96959	0.430568	61.6967	1.24784	1.53299	1.78654	-27.6708	-24.835	-31.4341	-25.0577	126.709	3.16211	-0.308574	-0.159487	9.81399	-0.976525	487.871	-77.8533	-10.5836	5.15689	27.0106	-0.0290796	397.436	-72.7167	-7.00309	-0.694805	0.558653	-0.438802	11.52	11.19	Neg	Neg
458	57.9883	64.1974	0.732512	6.27257	79.3807	3.24186	3.52	3.88467	46.3916	42.4755	50.0985	43.3435	0.628841	-89.4724	-16.3508	4.88093	28.3232	-2.31451	-430.48	-20.099	21.0575	2.13557	15.6537	-1.50423	-520.915	-14.9624	-10.2402	5.1472	18.2426	1.55523	92.78	82.71	Pos	Pos
459	50.614	125.064	32.3736	3.25125	68.0238	1.76672	-5.27701	-4.92346	-34.4808	-31.545	-38.2441	-31.7677	-6.74547	-28.6057	15.2903	1.85961	16.9663	-3.78966	-437.855	40.7677	4.71263	-0.380789	12.2057	-1.63148	-528.29	45.9044	21.401	2.12588	6.88576	0.0800815	4.71	4.48	Neg	Neg
460	42.3047	83.9278	16.0287	0.734896	64.5759	1.63946	2.42299	0.691544	-33.9784	-30.1395	-30.2715	-29.2715	-15.0548	-69.742	-1.05456	-0.656743	13.5184	-3.91691	-446.164	-0.368554	-7.13342	-0.332684	-14.0054	0.519705	-536.599	4.76807	5.05606	-0.390478	3.43778	-0.0471719	12.41	10.095	Neg	Neg
461	415.675	2.13921	4.1827	0.783	38.3648	3.79065	-14.96	-11.4653	35.1092	31.335	31.3459	31.1123	-433.957	-1.14174	-0.0954676	0.192944	-13.518	1.56629	-72.794	-82.1572	-7.34653	-0.45005	11.6884	-1.52387	-163.229	-77.0205	-6.78999	-0.342374	-22.7733	2.10401	74.3	67.36	Pos	Pos
462	1189.54	1.74754	3.96959	0.665635	64.0586	1.74707	0.10799	-0.0434559	-36.2934	-30.8745	-32.8591	-26.8877	339.912	-1.53341	-0.308574	0.0755789	12.1758	-0.477291	701.075	-82.5488	-7.19413	-0.534836	3.79697	-2.58133	610.64	-77.4122	-7.00309	-0.459739	2.92051	0.0604322	10.095	9.36	Neg	Neg
463	848.038	3.55009	4.12199	0.580848	56.1672	0.68961	-1.35	2.71467	48.7192	45.515	45.2285	42.1735	-1.59352	0.269141	-0.156178	-0.00920781	4.2844	-1.53475	268.73	-39.4146	-2.86896	0.270984	-17.2907	1.1244	269.134	-75.6097	-6.8507	-0.544526	-4.97094	-0.997027	87.91	81.54	Pos	Pos
464	913.759	2.85263	4.65772	0.985	33.5044	4.9265	-21.11	-17.2753	21.7616	21.3155	25.4685	22.1835	64.1277	-0.428322	0.379561	0.394944	-18.3783	2.70214	425.29	-81.4437	-1.75297	-1.00968	-23.5132	8.06607	334.855	-76.3071	-6.31496	-0.140374	-27.6337	3.23986	68.15	61.55	Pos	Pos
465	73.6102	57.6826	9.56315	0.106	28.8569	11.337	-14.96	-11.4653	35.1092	31.335	31.3459	31.1123	16.2508	-95.9871	-7.52016	-1.28564	-22.2006	5.78063	-414.858	-26.6137	-7.04329	-0.429675	-3.09014	-2.43557	-505.293	-21.4771	-1.40953	-1.01937	-32.2812	9.65037	74.3	67.36	Pos	Pos
466	906.129	3.21538	4.27283	0.686009	49.28	0.835376	-0.89201	-0.643456	-30.0958	-27.265	-33.5865	-30.6065	56.4973	-0.065573	-0.00533673	0.095953	-2.60271	-1.38898	417.66	-81.081	-6.63341	-0.541814	9.60387	-2.32732	327.225	-75.9444	-6.69985	-0.439365	-11.858	-0.851261	9.095	8.76	Neg	Neg
467	914.424	3.6838	4.68271	0.573871	61.9741	0.943622	0.28299	1.89354	-36.1184	-28.9375	-32.4115	-28.0695	64.7931	0.402855	0.404544	-0.0161852	10.0913	-1.28074	335.116	-39.2809	-2.84398	0.181984	-13.0479	1.17356	335.521	-75.4759	-6.28997	-0.551503	0.835964	-0.743015	10.27	11.297	Neg	Neg
468	476.4	3.6838	4.68271	0.896	37.7472	4.97565	2.42299	0.691544	-33.9784	-30.1395	-30.2715	-29.2715	-373.231	0.402855	0.404544	0.305944	-14.1356	2.75129	-12.0684	-80.6126	-7.13342	-0.332684	-14.0054	0.519705	-102.503	-75.4759	-6.28997	-0.229374	-23.3909	3.28902	12.41	10.095	Neg	Neg
469	415.675	2.13921	4.1827	0.783	38.3648	3.79065	5.77299	3.57654	-30.6284	-27.2545	-27.1941	-23.2677	-433.957	-1.14174	-0.0954676	0.192944	-13.518	1.56629	-72.794	-82.1572	-7.24799	-0.862684	-13.7007	1.71174	-163.229	-77.0205	-6.78999	-0.342374	-22.7733	2.10401	15.76	12.98	Neg	Neg
470	709.621	2.73096	4.06812	0.253	38.6695	4.98268	-2.008	-3.97733	40.8636	34.6135	44.2979	38.6003	-140.01	-0.549985	-0.210039	-0.337056	-13.2133	2.75832	130.313	-40.2337	-3.25386	-0.0280074	-1.51509	-2.96672	130.718	-76.4288	-6.90456	-0.872374	-22.4686	3.29605	87.252	74.848	Pos	Pos
471	906.129	3.21538	4.27283	0.686009	49.28	0.835376	-3.57701	0.941544	-39.9784	-29.8895	-36.5441	-25.9027	56.4973	-0.065573	-0.00533673	0.095953	-2.60271	-1.38898	417.66	-81.081	-7.13342	-0.611084	15.3378	-2.05859	327.225	-75.9444	-6.69985	-0.439365	-11.858	-0.851261	6.41	10.345	Neg	Neg
472	925.662	2.13921	4.1827	0.5046	67.708	1.21236	-3.56701	-5.55346	-32.7708	-32.175	-36.5341	-32.3977	76.0313	-1.14174	-0.0954676	-0.0854553	15.8252	-1.012	346.355	-40.8255	47.533	0.626438	13.2635	15.9199	346.759	-77.0205	-6.78999	-0.620773	6.56987	-0.474279	6.42	3.85	Neg	Neg
473	45.9921	318.606	55.0597	1.34045	64.0586	19.7219	0.498	-12.5253	43.3696	26.0655	47.0765	26.9335	-11.3674	164.936	37.9764	-0.0511851	13.0011	14.1656	-533.316	275.642	-2.86896	0.270984	-17.2907	1.1244	-532.912	239.447	44.087	0.21508	2.92051	18.0353	89.758	66.3	Pos	Pos
474	913.759	2.85263	4.65772	0.985	33.5044	4.9265	0.28299	-0.308456	-28.9208	-26.93	-32.4115	-30.2715	64.1277	-0.428322	0.379561	0.394944	-18.3783	2.70214	425.29	-81.4437	2.29583	-0.753684	-21.2728	7.72906	334.855	-76.3071	-6.31496	-0.140374	-27.6337	3.23986	10.27	9.095	Neg	Neg
475	68.49	124.734	13.6119	0.362	31.0974	11	0.498	-12.5253	43.3696	26.0655	47.0765	26.9335	11.1305	-28.9359	-3.47136	-1.02964	-19.9601	5.44362	-419.979	40.4375	2.29583	-0.753684	-21.2728	7.72906	-510.414	45.5741	2.63926	-0.763374	-30.0407	9.31336	89.758	66.3	Pos	Pos
476	68.49	124.734	13.6119	0.362	31.0974	11	-2.83701	-2.48346	-32.0408	-29.105	-35.8041	-29.3277	11.1305	-28.9359	-3.47136	-1.02964	-19.9601	5.44362	-419.979	40.4375	0.263886	-0.917684	-31.0507	7.34496	-510.414	45.5741	2.63926	-0.763374	-30.0407	9.31336	7.15	6.92	Neg	Neg
477	63.3721	25.0479	11.58	0.198	21.3195	10.6159	-1.35	2.71467	48.7192	45.515	45.2285	42.1735	6.0126	-128.622	-5.5033	-1.19364	-29.738	5.05953	-425.097	-59.2485	21.0575	2.13557	15.6537	-1.50423	-515.532	-54.1119	0.607319	-0.927374	-39.8186	8.92927	87.91	81.54	Pos	Pos
478	50.614	125.064	32.3736	3.25125	68.0238	1.76672	-0.89201	-0.643456	-30.0958	-27.265	-33.5865	-30.6065	-6.74547	-28.6057	15.2903	1.85961	16.9663	-3.78966	-437.855	40.7677	-6.62431	-0.601571	34.7854	-2.45389	-528.29	45.9044	21.401	2.12588	6.88576	0.0800815	9.095	8.76	Neg	Neg
479	1649.98	3.2834	4.69181	0.514113	87.1556	0.817056	4.10799	0.186544	-25.0958	-26.435	-28.5865	-29.7765	800.353	0.00244952	0.413643	-0.0759424	35.2728	-1.4073	1070.68	-39.6813	-3.25386	-0.127879	-1.42008	-2.56846	1071.08	-75.8763	-6.28088	-0.61126	26.0175	-0.869581	14.095	9.59	Neg	Neg
480	858.608	3.21538	4.27283	0.586137	49.3751	1.23363	-1.57701	-0.152456	-37.9784	-30.9835	-34.2715	-30.1155	8.97645	-0.065573	-0.00533673	-0.00391857	-2.50771	-0.990728	370.139	-81.081	-6.65839	-0.130684	-18.8657	1.65556	279.704	-75.9444	-6.69985	-0.539237	-11.763	-0.453004	8.41	9.251	Neg	Neg
481	913.759	2.85263	4.65772	0.985	33.5044	4.9265	2.42299	0.691544	-33.9784	-30.1395	-30.2715	-29.2715	64.1277	-0.428322	0.379561	0.394944	-18.3783	2.70214	425.29	-81.4437	-6.63341	-0.541814	9.60387	-2.32732	334.855	-76.3071	-6.31496	-0.140374	-27.6337	3.23986	12.41	10.095	Neg	Neg
482	972.256	3.6838	4.68271	0.573871	61.9741	0.943622	-21.11	-17.2753	21.7616	21.3155	25.1959	25.3023	122.624	0.402855	0.404544	-0.0161852	10.0913	-1.28074	392.948	-39.2809	-2.86896	-0.0593333	-2.27309	-2.58974	393.352	-75.4759	-6.28997	-0.551503	0.835964	-0.743015	68.15	61.55	Pos	Pos
483	921.884	2.85263	4.65772	0.654683	48.522	1.21236	2.42299	0.691544	-33.9784	-30.1395	-30.2715	-29.2715	72.2528	-0.428322	0.379561	0.0646272	-3.36071	-1.012	433.415	-81.4437	-1.99264	-0.127684	-22.2732	7.89988	342.98	-76.3071	-6.31496	-0.470691	-12.616	-0.474279	12.41	10.095	Neg	Neg
484	68.4189	71.3403	9.32347	0.988	30.097	11.1708	0.10799	1.70104	-36.2934	-29.13	-32.5865	-28.262	11.0594	-82.3295	-7.75983	-0.403639	-20.9605	5.61445	-510.889	28.3756	2.03646	-0.608016	-21.9382	7.53491	-510.485	-7.81945	-1.64921	-0.137374	-31.0411	9.48419	10.095	11.1045	Neg	Neg
485	73.6102	57.6826	9.56315	0.106	28.8569	11.337	-2.68	0.274667	47.3892	43.075	43.6259	42.8523	16.2508	-95.9871	-7.52016	-1.28564	-22.2006	5.78063	-414.858	-26.6137	-6.84223	-0.575859	-6.19308	-2.1175	-505.293	-21.4771	-1.40953	-1.01937	-32.2812	9.65037	86.58	79.1	Pos	Pos
486	861.182	3.59463	4.47388	0.539825	46.1771	1.15344	-1.57701	-0.152456	-37.9784	-30.9835	-34.2715	-30.1155	11.5505	0.313686	0.195718	-0.0502304	-5.70565	-1.07092	281.874	-39.37	2.03646	-0.608016	-21.9382	7.53491	282.278	-75.5651	-6.4988	-0.585548	-14.961	-0.533195	8.41	9.251	Neg	Neg
487	73.6102	57.6826	9.56315	0.106	28.8569	11.337	-1.22701	-0.308456	-30.4308	-26.93	-33.9215	-30.2715	16.2508	-95.9871	-7.52016	-1.28564	-22.2006	5.78063	-414.858	-26.6137	-7.04329	-0.313509	-10.6836	-2.13395	-505.293	-21.4771	-1.40953	-1.01937	-32.2812	9.65037	8.76	9.095	Neg	Neg
488	764.966	3.21538	4.27283	0.802176	41.6866	1.13699	7.04	13.4747	49.9116	52.0655	53.6185	52.9335	-84.6647	-0.065573	-0.00533673	0.21212	-10.1962	-1.08737	276.498	-81.081	-6.80145	-0.541814	9.60387	-2.32732	186.063	-75.9444	-6.69985	-0.323198	-19.4515	-0.549644	96.3	92.3	Pos	Pos
489	858.385	3.62806	4.51467	0.573871	61.9741	0.943622	-0.39701	1.14554	-36.7984	-29.6855	-33.0915	-28.8175	8.75339	0.347111	0.236505	-0.0161852	10.0913	-1.28074	279.077	-39.3366	-3.28323	-0.311016	-17.7271	-0.661741	279.481	-75.5317	-6.45801	-0.551503	0.835964	-0.743015	9.59	10.549	Neg	Neg
490	586.628	3.50557	4.24345	0.403	33.0681	3.14036	-1.57701	-0.152456	-37.9784	-30.9835	-34.2715	-30.1155	-263.004	0.224625	-0.0347092	-0.187056	-18.8147	0.915995	7.31968	-39.4591	-3.0528	0.102984	-5.43969	-0.249165	7.72402	-75.6542	-6.72923	-0.722374	-28.07	1.45372	8.41	9.251	Neg	Neg
491	664.712	3.59463	4.47388	0.817	45.3554	3.55293	-14.96	-11.4653	35.1092	31.335	31.3459	31.1123	-184.92	0.313686	0.195718	0.226944	-6.52732	1.32857	85.4037	-39.37	-3.4047	-0.164078	-11.0787	-3.04439	85.808	-75.5651	-6.4988	-0.308374	-15.7827	1.86629	74.3	67.36	Pos	Pos
492	1000.47	3.55009	4.12199	0.549938	39.7164	0.757712	-9.17	-6.68533	33.7016	31.9055	37.4085	32.7735	150.834	0.269141	-0.156178	-0.0401173	-12.1664	-1.46665	421.157	-39.4146	47.533	0.626438	13.2635	15.9199	421.562	-75.6097	-6.8507	-0.575435	-21.4217	-0.928925	80.09	72.14	Pos	Pos
493	45.9921	318.606	55.0597	1.34045	64.0586	19.7219	2.42299	0.691544	-33.9784	-30.1395	-30.2715	-29.2715	-11.3674	164.936	37.9764	-0.0511851	13.0011	14.1656	-533.316	275.642	41.0436	1.52776	26.1581	-1.89463	-532.912	239.447	44.087	0.21508	2.92051	18.0353	12.41	10.095	Neg	Neg
494	39.9523	428.416	48.5703	2.24177	76.9532	1.90747	13.85	21.6147	63.9192	64.415	60.1559	64.1923	-17.4072	274.747	31.487	0.850136	25.8957	-3.64891	-448.516	344.12	-6.80145	-0.541814	9.60387	-2.32732	-538.951	349.257	37.5976	1.1164	15.8152	0.220834	103.11	100.44	Pos	Pos
495	858.385	3.62806	4.51467	0.573871	61.9741	0.943622	1.28299	2.35654	-27.9208	-24.265	-31.4115	-27.6065	8.75339	0.347111	0.236505	-0.0161852	10.0913	-1.28074	279.077	-39.3366	-3.01654	0.0649838	-11.1164	0.37076	279.481	-75.5317	-6.45801	-0.551503	0.835964	-0.743015	11.27	11.76	Neg	Neg
496	1108.99	3.47784	4.51014	0.779	39.6788	4.17286	1.53299	1.78654	-27.6708	-24.835	-31.4341	-25.0577	259.359	0.196892	0.231979	0.188944	-12.204	1.9485	620.522	-80.8185	21.0575	2.13557	15.6537	-1.50423	530.087	-75.6819	-6.46254	-0.346374	-21.4593	2.48622	11.52	11.19	Neg	Neg
497	50.614	125.064	32.3736	3.25125	68.0238	1.76672	1.28299	4.69154	-27.9208	-21.93	-31.4115	-25.2715	-6.74547	-28.6057	15.2903	1.85961	16.9663	-3.78966	-437.855	40.7677	-6.63341	-0.541814	9.60387	-2.32732	-528.29	45.9044	21.401	2.12588	6.88576	0.0800815	11.27	14.095	Neg	Neg
498	914.424	3.6838	4.68271	0.573871	61.9741	0.943622	1.53299	1.78654	-27.6708	-24.835	-31.4341	-25.0577	64.7931	0.402855	0.404544	-0.0161852	10.0913	-1.28074	335.116	-39.2809	-3.4047	0.0359838	-5.81502	-0.217502	335.521	-75.4759	-6.28997	-0.551503	0.835964	-0.743015	11.52	11.19	Neg	Neg
499	926.002	3.55009	4.12199	0.75	44.9801	3.58459	-9.26	-1.42533	33.6116	37.1655	37.3185	38.0335	76.3707	0.269141	-0.156178	0.159944	-6.90264	1.36023	437.533	-80.7463	0.649287	-0.233184	-23.777	6.94939	347.098	-75.6097	-6.8507	-0.375374	-16.158	1.89796	80	77.4	Pos	Pos
500	59.0714	95.9063	11.9654	0.8825	28.5932	10.2203	-2.68	0.274667	47.3892	43.075	43.6259	42.8523	1.71191	-57.7635	-5.1179	-0.509139	-22.4643	4.66396	-520.237	52.9417	-3.25386	-0.0280074	-1.51509	-2.96672	-519.832	16.7466	0.99272	-0.242874	-32.5449	8.5337	86.58	79.1	Pos	Pos
501	906.129	3.21538	4.27283	0.686009	49.28	0.835376	-0.89201	0.601044	-37.2934	-30.23	-33.5865	-29.362	56.4973	-0.065573	-0.00533673	0.095953	-2.60271	-1.38898	417.66	-81.081	-6.63341	-0.219684	-14.623	1.70471	327.225	-75.9444	-6.69985	-0.439365	-11.858	-0.851261	9.095	10.0045	Neg	Neg
502	476.4	3.6838	4.68271	0.896	37.7472	4.97565	0.10799	1.70104	-36.2934	-29.13	-32.5865	-28.262	-373.231	0.402855	0.404544	0.305944	-14.1356	2.75129	-12.0684	-80.6126	-6.84223	-0.298684	-7.01474	0.281988	-102.503	-75.4759	-6.28997	-0.229374	-23.3909	3.28902	10.095	11.1045	Neg	Neg
503	664.712	3.59463	4.47388	0.817	45.3554	3.55293	0.498	-12.5253	43.3696	26.0655	47.0765	26.9335	-184.92	0.313686	0.195718	0.226944	-6.52732	1.32857	85.4037	-39.37	-6.79417	5.55855	28.5856	-0.560233	85.808	-75.5651	-6.4988	-0.308374	-15.7827	1.86629	89.758	66.3	Pos	Pos
504	57.9883	64.1974	0.732512	6.27257	79.3807	3.24186	-0.89201	0.601044	-37.2934	-30.23	-33.5865	-29.362	0.628841	-89.4724	-16.3508	4.88093	28.3232	-2.31451	-430.48	-20.099	-1.50903	0.0938988	0.852061	-2.52234	-520.915	-14.9624	-10.2402	5.1472	18.2426	1.55523	9.095	10.0045	Neg	Neg
505	119.694	211.012	9.80709	1.20958	53.2222	0.748608	-1.35	2.71467	48.7192	45.515	45.2285	42.1735	62.3342	57.342	-7.27622	-0.182056	2.16474	-4.80777	-368.775	126.715	21.0575	2.13557	15.6537	-1.50423	-459.21	131.852	-1.16559	0.0842092	-7.91585	-0.938029	87.91	81.54	Pos	Pos
506	50.614	125.064	32.3736	3.25125	68.0238	1.76672	-3.56701	-5.55346	-32.7708	-32.175	-36.5341	-32.3977	-6.74547	-28.6057	15.2903	1.85961	16.9663	-3.78966	-437.855	40.7677	-1.99264	-0.127684	-22.2732	7.89988	-528.29	45.9044	21.401	2.12588	6.88576	0.0800815	6.42	3.85	Neg	Neg
507	68.4189	71.3403	9.32347	0.988	30.097	11.1708	2.60299	-2.99346	-33.7984	-33.8245	-30.0915	-32.9565	11.0594	-82.3295	-7.75983	-0.403639	-20.9605	5.61445	-510.889	28.3756	50.1027	1.08024	3.01203	-2.67684	-510.485	-7.81945	-1.64921	-0.137374	-31.0411	9.48419	12.59	6.41	Neg	Neg
508	39.1582	194.009	57.6294	1.79425	53.8072	1.12526	0.28299	1.89354	-36.1184	-28.9375	-32.4115	-28.0695	-18.2013	40.3394	40.5461	0.402613	2.74966	-4.43112	-449.31	109.713	-7.24799	-0.862684	-13.7007	1.71174	-539.745	114.849	46.6567	0.668878	-7.33093	-0.56138	10.27	11.297	Neg	Neg
509	709.621	2.73096	4.06812	0.253	38.6695	4.98268	-0.89201	0.601044	-37.2934	-30.23	-33.5865	-29.362	-140.01	-0.549985	-0.210039	-0.337056	-13.2133	2.75832	130.313	-40.2337	-3.0528	-0.174191	-4.61803	-2.64865	130.718	-76.4288	-6.90456	-0.872374	-22.4686	3.29605	9.095	10.0045	Neg	Neg
510	861.182	3.59463	4.47388	0.539825	46.1771	1.15344	13.85	21.6147	63.9192	64.415	60.4285	61.0735	11.5505	0.313686	0.195718	-0.0502304	-5.70565	-1.07092	281.874	-39.37	1.79679	0.273984	-20.6982	7.36873	282.278	-75.5651	-6.4988	-0.585548	-14.961	-0.533195	103.11	100.44	Pos	Pos
511	68.4189	71.3403	9.32347	0.988	30.097	11.1708	0.10799	-0.0434559	-36.2934	-30.8745	-32.8591	-26.8877	11.0594	-82.3295	-7.75983	-0.403639	-20.9605	5.61445	-510.889	28.3756	-3.01654	0.0649838	-11.1164	0.37076	-510.485	-7.81945	-1.64921	-0.137374	-31.0411	9.48419	10.095	9.36	Neg	Neg
512	1108.99	3.47784	4.51014	0.779	39.6788	4.17286	-2.16701	-2.98346	-31.3708	-29.605	-35.1341	-29.8277	259.359	0.196892	0.231979	0.188944	-12.204	1.9485	620.522	-80.8185	-6.9237	-0.343842	16.816	-2.27639	530.087	-75.6819	-6.46254	-0.346374	-21.4593	2.48622	7.82	6.42	Neg	Neg
513	1167.72	3.76192	4.39241	0.771842	69.1862	0.99455	1.53299	1.78654	-27.6708	-24.835	-31.4341	-25.0577	318.086	0.480968	0.114251	0.181786	17.3035	-1.22981	588.41	-39.2028	-3.25386	-0.0280074	-1.51509	-2.96672	588.814	-75.3978	-6.58027	-0.353532	8.04813	-0.692087	11.52	11.19	Neg	Neg
514	906.129	3.21538	4.27283	0.686009	49.28	0.835376	-2.68	0.274667	40.1916	38.8655	43.8985	39.7335	56.4973	-0.065573	-0.00533673	0.095953	-2.60271	-1.38898	417.66	-81.081	-7.19413	-0.365684	-7.39007	0.313651	327.225	-75.9444	-6.69985	-0.439365	-11.858	-0.851261	86.58	79.1	Pos	Pos
515	926.002	3.55009	4.12199	0.75	44.9801	3.58459	1.28299	0.766544	-35.1184	-30.0645	-31.6841	-26.0777	76.3707	0.269141	-0.156178	0.159944	-6.90264	1.36023	437.533	-80.7463	-7.04329	-0.429675	-3.09014	-2.43557	347.098	-75.6097	-6.8507	-0.375374	-16.158	1.89796	11.27	10.17	Neg	Neg
516	906.129	3.21538	4.27283	0.686009	49.28	0.835376	13.85	21.6147	63.9192	64.415	60.4285	61.0735	56.4973	-0.065573	-0.00533673	0.095953	-2.60271	-1.38898	417.66	-81.081	-0.673157	-0.566684	-17.861	8.15756	327.225	-75.9444	-6.69985	-0.439365	-11.858	-0.851261	103.11	100.44	Pos	Pos
517	83.037	119.51	10.643	0.549	34.5092	11.4285	-2.16701	-2.98346	-31.3708	-29.605	-35.1341	-29.8277	25.6775	-34.1593	-6.44035	-0.842639	-16.5483	5.87213	-496.271	76.5458	-3.35076	-0.327016	-11.7355	-0.541394	-495.867	40.3507	-0.329725	-0.576374	-26.6289	9.74187	7.82	6.42	Neg	Neg
518	836.531	3.4722	4.17592	0.387	39.0596	3.2607	-9.17	-6.68533	33.7016	31.9055	37.4085	32.7735	-13.1003	0.191255	-0.102239	-0.203056	-12.8231	1.03634	257.223	-39.4925	-3.28323	-0.311016	-17.7271	-0.661741	257.627	-75.6875	-6.79676	-0.738374	-22.0785	1.57407	80.09	72.14	Pos	Pos
519	586.628	3.50557	4.24345	0.403	33.0681	3.14036	-14.96	-11.4653	35.1092	31.335	31.3459	31.1123	-263.004	0.224625	-0.0347092	-0.187056	-18.8147	0.915995	7.31968	-39.4591	-3.4047	-0.164078	-11.0787	-3.04439	7.72402	-75.6542	-6.72923	-0.722374	-28.07	1.45372	74.3	67.36	Pos	Pos
520	1000.47	3.55009	4.12199	0.549938	39.7164	0.757712	-23.96	-20.1253	26.1092	22.675	22.6185	19.3335	150.834	0.269141	-0.156178	-0.0401173	-12.1664	-1.46665	421.157	-39.4146	4.43872	0.168484	-22.202	6.41824	421.562	-75.6097	-6.8507	-0.575435	-21.4217	-0.928925	65.3	58.7	Pos	Pos
521	59.0714	95.9063	11.9654	0.8825	28.5932	10.2203	-2.68	0.274667	47.3892	43.075	43.8985	39.7335	1.71191	-57.7635	-5.1179	-0.509139	-22.4643	4.66396	-520.237	52.9417	-3.01202	-0.140146	11.1789	-2.85847	-519.832	16.7466	0.99272	-0.242874	-32.5449	8.5337	86.58	79.1	Pos	Pos
522	858.385	3.62806	4.51467	0.573871	61.9741	0.943622	-2.68	0.274667	47.3892	43.075	43.8985	39.7335	8.75339	0.347111	0.236505	-0.0161852	10.0913	-1.28074	279.077	-39.3366	-3.4047	-0.133168	5.37202	-3.11249	279.481	-75.5317	-6.45801	-0.551503	0.835964	-0.743015	86.58	79.1	Pos	Pos
523	848.038	3.55009	4.12199	0.580848	56.1672	0.68961	4.10799	2.35654	-25.0958	-24.265	-28.5865	-27.6065	-1.59352	0.269141	-0.156178	-0.00920781	4.2844	-1.53475	268.73	-39.4146	-3.25386	0.0881594	-9.10855	-2.6651	269.134	-75.6097	-6.8507	-0.544526	-4.97094	-0.997027	14.095	11.76	Neg	Neg
524	764.966	3.21538	4.27283	0.802176	41.6866	1.13699	-5.27701	-4.92346	-34.4808	-31.545	-38.2441	-31.7677	-84.6647	-0.065573	-0.00533673	0.21212	-10.1962	-1.08737	276.498	-81.081	-1.75297	-1.00968	-23.5132	8.06607	186.063	-75.9444	-6.69985	-0.323198	-19.4515	-0.549644	4.71	4.48	Neg	Neg
525	73.6102	57.6826	9.56315	0.106	28.8569	11.337	-0.89201	-0.643456	-30.0958	-27.265	-33.5865	-30.6065	16.2508	-95.9871	-7.52016	-1.28564	-22.2006	5.78063	-414.858	-26.6137	-10.0438	0.761463	7.19547	-2.18317	-505.293	-21.4771	-1.40953	-1.01937	-32.2812	9.65037	9.095	8.76	Neg	Neg
526	47.6007	26.9794	1.27234	1.87715	59.5657	1.08777	-2.83701	-2.48346	-32.0408	-29.105	-35.8041	-29.3277	-9.75881	-126.69	-15.811	0.485509	8.50815	-4.4686	-531.707	-15.9852	-3.0528	-0.174191	-4.61803	-2.64865	-531.303	-52.1803	-9.70035	0.751774	-1.57244	-0.598863	7.15	6.92	Neg	Neg
527	861.182	3.59463	4.47388	0.539825	46.1771	1.15344	1.77299	1.86654	-27.4308	-24.755	-30.9215	-28.0965	11.5505	0.313686	0.195718	-0.0502304	-5.70565	-1.07092	281.874	-39.37	-2.84398	-0.140146	11.1789	-2.85847	282.278	-75.5651	-6.4988	-0.585548	-14.961	-0.533195	11.76	11.27	Neg	Neg
528	914.424	3.6838	4.68271	0.573871	61.9741	0.943622	3.10299	0.486544	-26.1008	-26.135	-29.8641	-26.3577	64.7931	0.402855	0.404544	-0.0161852	10.0913	-1.28074	335.116	-39.2809	-4.14618	-0.251329	-11.1353	-0.058743	335.521	-75.4759	-6.28997	-0.551503	0.835964	-0.743015	13.09	9.89	Neg	Neg
529	486.071	1.91045	3.3805	0.462688	39.6598	3.74335	4.10799	0.186544	-25.0958	-26.435	-28.5865	-29.7765	-363.561	-1.3705	-0.897665	-0.127368	-12.223	1.51899	-93.2374	-41.0542	-3.4047	-0.133168	5.37202	-3.11249	-92.833	-77.2493	-7.59218	-0.662686	-21.4783	2.05672	14.095	9.59	Neg	Neg
530	848.038	3.55009	4.12199	0.580848	56.1672	0.68961	1.53299	1.78654	-27.6708	-24.835	-31.4341	-25.0577	-1.59352	0.269141	-0.156178	-0.00920781	4.2844	-1.53475	268.73	-39.4146	-3.17946	-0.263054	19.9866	-2.77267	269.134	-75.6097	-6.8507	-0.544526	-4.97094	-0.997027	11.52	11.19	Neg	Neg
531	997.779	2.63198	4.34722	0.450962	70.7817	1.02943	3.52	3.88467	53.5892	46.685	50.0985	43.3435	148.148	-0.648965	0.069056	-0.139094	18.8989	-1.19493	509.311	-81.6644	-7.07266	-0.712684	-19.3021	-0.130588	418.876	-76.5278	-6.62546	-0.674412	9.64361	-0.657209	92.78	82.71	Pos	Pos
532	586.628	3.50557	4.24345	0.403	33.0681	3.14036	1.28299	2.35654	-27.9208	-24.265	-31.4115	-27.6065	-263.004	0.224625	-0.0347092	-0.187056	-18.8147	0.915995	7.31968	-39.4591	-3.17946	-0.263054	19.9866	-2.77267	7.72402	-75.6542	-6.72923	-0.722374	-28.07	1.45372	11.27	11.76	Neg	Neg
533	997.779	2.63198	4.34722	0.450962	70.7817	1.02943	-1.53534	-4.19346	-30.7391	-30.815	-34.5025	-31.0377	148.148	-0.648965	0.069056	-0.139094	18.8989	-1.19493	509.311	-81.6644	46.3132	0.678567	1.43698	-2.14569	418.876	-76.5278	-6.62546	-0.674412	9.64361	-0.657209	8.45167	5.21	Neg	Neg
534	39.1582	194.009	57.6294	1.79425	53.8072	1.12526	-2.16701	-2.98346	-31.3708	-29.605	-35.1341	-29.8277	-18.2013	40.3394	40.5461	0.402613	2.74966	-4.43112	-449.31	109.713	46.3132	0.678567	1.43698	-2.14569	-539.745	114.849	46.6567	0.668878	-7.33093	-0.56138	7.82	6.42	Neg	Neg
535	39.1582	194.009	57.6294	1.79425	53.8072	1.12526	1.28299	4.69154	-27.9208	-21.93	-31.4115	-25.2715	-18.2013	40.3394	40.5461	0.402613	2.74966	-4.43112	-449.31	109.713	-1.50903	0.0938988	0.852061	-2.52234	-539.745	114.849	46.6567	0.668878	-7.33093	-0.56138	11.27	14.095	Neg	Neg
536	119.694	211.012	9.80709	1.20958	53.2222	0.748608	-1.22701	0.866544	-30.4308	-25.755	-33.9215	-29.0965	62.3342	57.342	-7.27622	-0.182056	2.16474	-4.80777	-368.775	126.715	-7.07266	-0.712684	-19.3021	-0.130588	-459.21	131.852	-1.16559	0.0842092	-7.91585	-0.938029	8.76	10.27	Neg	Neg
537	586.628	3.50557	4.24345	0.403	33.0681	3.14036	-2.68	0.274667	40.1916	38.8655	43.8985	39.7335	-263.004	0.224625	-0.0347092	-0.187056	-18.8147	0.915995	7.31968	-39.4591	-6.25435	1.16313	8.77052	-2.71432	7.72402	-75.6542	-6.72923	-0.722374	-28.07	1.45372	86.58	79.1	Pos	Pos
538	47.6007	26.9794	1.27234	1.87715	59.5657	1.08777	1.28299	0.766544	-35.1184	-30.0645	-31.6841	-26.0777	-9.75881	-126.69	-15.811	0.485509	8.50815	-4.4686	-531.707	-15.9852	-3.35076	-0.327016	-11.7355	-0.541394	-531.303	-52.1803	-9.70035	0.751774	-1.57244	-0.598863	11.27	10.17	Neg	Neg
539	836.531	3.4722	4.17592	0.387	39.0596	3.2607	-2.68	0.274667	47.3892	43.075	43.8985	39.7335	-13.1003	0.191255	-0.102239	-0.203056	-12.8231	1.03634	257.223	-39.4925	1.56097	-0.0753753	25.391	-2.01816	257.627	-75.6875	-6.79676	-0.738374	-22.0785	1.57407	86.58	79.1	Pos	Pos
540	52.1282	256.441	9.08765	0.638641	76.1861	1.78393	-5.27701	-4.92346	-34.4808	-31.545	-38.2441	-31.7677	-5.23125	102.771	-7.99565	-0.752998	25.1286	-3.77245	-436.34	172.145	-6.9237	-0.343842	16.816	-2.27639	-526.775	177.281	-1.88503	-0.486733	15.048	0.097296	4.71	4.48	Neg	Neg
541	1167.72	3.76192	4.39241	0.771842	69.1862	0.99455	-1.57701	-0.152456	-37.9784	-30.9835	-34.2715	-30.1155	318.086	0.480968	0.114251	0.181786	17.3035	-1.22981	588.41	-39.2028	-3.4047	0.0359838	-5.81502	-0.217502	588.814	-75.3978	-6.58027	-0.353532	8.04813	-0.692087	8.41	9.251	Neg	Neg
542	926.002	3.55009	4.12199	0.75	44.9801	3.58459	0.28299	-0.308456	-28.9208	-26.93	-32.4115	-30.2715	76.3707	0.269141	-0.156178	0.159944	-6.90264	1.36023	437.533	-80.7463	46.3132	0.678567	1.43698	-2.14569	347.098	-75.6097	-6.8507	-0.375374	-16.158	1.89796	10.27	9.095	Neg	Neg
543	39.1582	194.009	57.6294	1.79425	53.8072	1.12526	-5.27701	-4.92346	-34.4808	-31.545	-38.2441	-31.7677	-18.2013	40.3394	40.5461	0.402613	2.74966	-4.43112	-449.31	109.713	-7.34653	-0.45005	11.6884	-1.52387	-539.745	114.849	46.6567	0.668878	-7.33093	-0.56138	4.71	4.48	Neg	Neg
544	1189.54	1.74754	3.96959	0.665635	64.0586	1.74707	1.28299	0.766544	-35.1184	-30.0645	-31.6841	-26.0777	339.912	-1.53341	-0.308574	0.0755789	12.1758	-0.477291	701.075	-82.5488	-10.0438	0.761463	7.19547	-2.18317	610.64	-77.4122	-7.00309	-0.459739	2.92051	0.0604322	11.27	10.17	Neg	Neg
545	47.6007	26.9794	1.27234	1.87715	59.5657	1.08777	-2.008	-3.97733	40.8636	34.6135	44.2979	38.6003	-9.75881	-126.69	-15.811	0.485509	8.50815	-4.4686	-531.707	-15.9852	-3.13427	0.0578257	18.3911	-2.80755	-531.303	-52.1803	-9.70035	0.751774	-1.57244	-0.598863	87.252	74.848	Pos	Pos
546	1167.72	3.76192	4.39241	0.771842	69.1862	0.99455	-2.68	0.274667	40.1916	38.8655	43.8985	39.7335	318.086	0.480968	0.114251	0.181786	17.3035	-1.22981	588.41	-39.2028	-3.0528	0.102984	-5.43969	-0.249165	588.814	-75.3978	-6.58027	-0.353532	8.04813	-0.692087	86.58	79.1	Pos	Pos
547	664.712	3.59463	4.47388	0.817	45.3554	3.55293	-9.17	-6.68533	40.8992	36.115	37.1359	35.8923	-184.92	0.313686	0.195718	0.226944	-6.52732	1.32857	85.4037	-39.37	-3.25386	-0.127879	-1.42008	-2.56846	85.808	-75.5651	-6.4988	-0.308374	-15.7827	1.86629	80.09	72.14	Pos	Pos
548	858.608	3.21538	4.27283	0.586137	49.3751	1.23363	-14.96	-11.4653	35.1092	31.335	31.3459	31.1123	8.97645	-0.065573	-0.00533673	-0.00391857	-2.50771	-0.990728	370.139	-81.081	-1.83162	-0.309325	-5.54014	-2.04204	279.704	-75.9444	-6.69985	-0.539237	-11.763	-0.453004	74.3	67.36	Pos	Pos
549	36.6574	191.698	9.48449	0.806359	46.83	1.2289	3.52	3.88467	53.5892	46.685	50.0985	43.3435	-20.7021	38.028	-7.59881	-0.58528	-4.22746	-4.32748	-542.651	148.733	-3.25386	0.0881594	-9.10855	-2.6651	-542.246	112.538	-1.48819	-0.319015	-14.308	-0.457735	92.78	82.71	Pos	Pos
550	764.966	3.21538	4.27283	0.802176	41.6866	1.13699	1.28299	4.69154	-27.9208	-21.93	-31.4115	-25.2715	-84.6647	-0.065573	-0.00533673	0.21212	-10.1962	-1.08737	276.498	-81.081	-1.75297	-1.00968	-23.5132	8.06607	186.063	-75.9444	-6.69985	-0.323198	-19.4515	-0.549644	11.27	14.095	Neg	Neg
551	73.6102	57.6826	9.56315	0.106	28.8569	11.337	3.52	3.88467	53.5892	46.685	49.8259	46.4623	16.2508	-95.9871	-7.52016	-1.28564	-22.2006	5.78063	-414.858	-26.6137	-6.65839	-0.461001	-3.84813	-2.05859	-505.293	-21.4771	-1.40953	-1.01937	-32.2812	9.65037	92.78	82.71	Pos	Pos
552	921.884	2.85263	4.65772	0.654683	48.522	1.21236	7.04	13.4747	49.9116	52.0655	53.6185	52.9335	72.2528	-0.428322	0.379561	0.0646272	-3.36071	-1.012	433.415	-81.4437	-6.84223	-0.298684	-7.01474	0.281988	342.98	-76.3071	-6.31496	-0.470691	-12.616	-0.474279	96.3	92.3	Pos	Pos
553	664.712	3.59463	4.47388	0.817	45.3554	3.55293	-3.57701	-2.35246	-39.9784	-33.1835	-36.2715	-32.3155	-184.92	0.313686	0.195718	0.226944	-6.52732	1.32857	85.4037	-39.37	3.11627	-0.165016	-16.2859	7.62641	85.808	-75.5651	-6.4988	-0.308374	-15.7827	1.86629	6.41	7.051	Neg	Neg
554	83.037	119.51	10.643	0.549	34.5092	11.4285	-0.39701	-0.533456	-36.7984	-31.3645	-33.3641	-27.3777	25.6775	-34.1593	-6.44035	-0.842639	-16.5483	5.87213	-496.271	76.5458	-4.89949	-0.479016	-11.1353	-0.058743	-495.867	40.3507	-0.329725	-0.576374	-26.6289	9.74187	9.59	8.87	Neg	Neg
555	58.1821	3.2359	2.6272	0.235	39.6598	3.74335	1.77299	1.86654	-27.4308	-24.755	-30.9215	-28.0965	-791.449	-0.0450486	-1.65097	-0.355056	-12.223	1.51899	-521.126	-39.7288	-3.34399	0.0689838	-12.4303	-0.0114477	-520.722	-75.9238	-8.34548	-0.890374	-21.4783	2.05672	11.76	11.27	Neg	Neg
556	415.675	2.13921	4.1827	0.783	38.3648	3.79065	-0.89201	-0.643456	-30.0958	-27.265	-33.5865	-30.6065	-433.957	-1.14174	-0.0954676	0.192944	-13.518	1.56629	-72.794	-82.1572	-7.34653	-0.45005	11.6884	-1.52387	-163.229	-77.0205	-6.78999	-0.342374	-22.7733	2.10401	9.095	8.76	Neg	Neg
557	1189.54	1.74754	3.96959	0.665635	64.0586	1.74707	-21.11	-17.2753	21.7616	21.3155	25.1959	25.3023	339.912	-1.53341	-0.308574	0.0755789	12.1758	-0.477291	701.075	-82.5488	37.2542	1.12609	24.5831	-1.36347	610.64	-77.4122	-7.00309	-0.459739	2.92051	0.0604322	68.15	61.55	Pos	Pos
558	39.9523	428.416	48.5703	2.24177	76.9532	1.90747	2.60299	-2.99346	-33.7984	-33.8245	-30.0915	-32.9565	-17.4072	274.747	31.487	0.850136	25.8957	-3.64891	-448.516	344.12	-1.99264	-0.127684	-22.2732	7.89988	-538.951	349.257	37.5976	1.1164	15.8152	0.220834	12.59	6.41	Neg	Neg
559	68.4189	71.3403	9.32347	0.988	30.097	11.1708	-9.17	-6.68533	40.8992	36.115	37.1359	35.8923	11.0594	-82.3295	-7.75983	-0.403639	-20.9605	5.61445	-510.889	28.3756	-3.01202	-0.140146	11.1789	-2.85847	-510.485	-7.81945	-1.64921	-0.137374	-31.0411	9.48419	80.09	72.14	Pos	Pos
560	858.385	3.62806	4.51467	0.573871	61.9741	0.943622	-1.53534	-4.19346	-30.7391	-30.815	-34.5025	-31.0377	8.75339	0.347111	0.236505	-0.0161852	10.0913	-1.28074	279.077	-39.3366	-2.83488	-0.199903	36.3605	-2.98504	279.481	-75.5317	-6.45801	-0.551503	0.835964	-0.743015	8.45167	5.21	Neg	Neg
561	1649.98	3.2834	4.69181	0.514113	87.1556	0.817056	1.53299	1.78654	-27.6708	-24.835	-31.4341	-25.0577	800.353	0.00244952	0.413643	-0.0759424	35.2728	-1.4073	1070.68	-39.6813	4.05835	-0.492016	-12.1999	7.18221	1071.08	-75.8763	-6.28088	-0.61126	26.0175	-0.869581	11.52	11.19	Neg	Neg
562	68.4908	69.1548	11.585	0.222	38.5952	10.9843	-0.39701	-0.533456	-36.7984	-31.3645	-33.3641	-27.3777	11.1313	-84.515	-5.49827	-1.16964	-12.4623	5.42793	-419.978	-15.1416	-1.50903	0.0938988	0.852061	-2.52234	-510.413	-10.0049	0.612348	-0.903374	-22.5429	9.29767	9.59	8.87	Neg	Neg
563	119.694	211.012	9.80709	1.20958	53.2222	0.748608	-9.17	-6.68533	40.8992	36.115	37.1359	35.8923	62.3342	57.342	-7.27622	-0.182056	2.16474	-4.80777	-368.775	126.715	-1.50903	0.0938988	0.852061	-2.52234	-459.21	131.852	-1.16559	0.0842092	-7.91585	-0.938029	80.09	72.14	Pos	Pos
564	119.694	211.012	9.80709	1.20958	53.2222	0.748608	1.28299	4.69154	-27.9208	-21.93	-31.4115	-25.2715	62.3342	57.342	-7.27622	-0.182056	2.16474	-4.80777	-368.775	126.715	21.0575	2.13557	15.6537	-1.50423	-459.21	131.852	-1.16559	0.0842092	-7.91585	-0.938029	11.27	14.095	Neg	Neg
565	50.614	125.064	32.3736	3.25125	68.0238	1.76672	13.85	21.6147	56.7216	60.2055	60.4285	61.0735	-6.74547	-28.6057	15.2903	1.85961	16.9663	-3.78966	-437.855	40.7677	-2.22846	-0.477043	23.816	-1.48701	-528.29	45.9044	21.401	2.12588	6.88576	0.0800815	103.11	100.44	Pos	Pos
566	52.1282	256.441	9.08765	0.638641	76.1861	1.78393	0.10799	-0.0434559	-36.2934	-30.8745	-32.8591	-26.8877	-5.23125	102.771	-7.99565	-0.752998	25.1286	-3.77245	-436.34	172.145	-7.13342	-0.332684	-14.0054	0.519705	-526.775	177.281	-1.88503	-0.486733	15.048	0.097296	10.095	9.36	Neg	Neg
567	415.675	2.13921	4.1827	0.783	38.3648	3.79065	0.498	-12.5253	43.3696	26.0655	47.0765	26.9335	-433.957	-1.14174	-0.0954676	0.192944	-13.518	1.56629	-72.794	-82.1572	-10.0438	0.761463	7.19547	-2.18317	-163.229	-77.0205	-6.78999	-0.342374	-22.7733	2.10401	89.758	66.3	Pos	Pos
568	47.6007	26.9794	1.27234	1.87715	59.5657	1.08777	-2.16701	-2.98346	-31.3708	-29.605	-35.1341	-29.8277	-9.75881	-126.69	-15.811	0.485509	8.50815	-4.4686	-531.707	-15.9852	6.08526	-0.352016	-19.6978	7.1979	-531.303	-52.1803	-9.70035	0.751774	-1.57244	-0.598863	7.82	6.42	Neg	Neg
569	68.49	124.734	13.6119	0.362	31.0974	11	-5.27701	-4.92346	-34.4808	-31.545	-38.2441	-31.7677	11.1305	-28.9359	-3.47136	-1.02964	-19.9601	5.44362	-419.979	40.4375	-7.93562	-0.652997	-12.7104	0.47241	-510.414	45.5741	2.63926	-0.763374	-30.0407	9.31336	4.71	4.48	Neg	Neg
570	486.071	1.91045	3.3805	0.462688	39.6598	3.74335	1.28299	4.69154	-27.9208	-21.93	-31.4115	-25.2715	-363.561	-1.3705	-0.897665	-0.127368	-12.223	1.51899	-93.2374	-41.0542	-3.35076	-0.140146	11.1789	-2.85847	-92.833	-77.2493	-7.59218	-0.662686	-21.4783	2.05672	11.27	14.095	Neg	Neg
571	961.35	3.4722	4.17592	0.573871	61.9741	0.943622	13.85	21.6147	56.7216	60.2055	60.4285	61.0735	111.719	0.191255	-0.102239	-0.0161852	10.0913	-1.28074	382.042	-39.4925	-3.0528	0.102984	-5.43969	-0.249165	382.447	-75.6875	-6.79676	-0.551503	0.835964	-0.743015	103.11	100.44	Pos	Pos
572	664.712	3.59463	4.47388	0.817	45.3554	3.55293	-3.57701	0.941544	-39.9784	-29.8895	-36.5441	-25.9027	-184.92	0.313686	0.195718	0.226944	-6.52732	1.32857	85.4037	-39.37	-3.34399	-0.209416	16.9128	-2.58974	85.808	-75.5651	-6.4988	-0.308374	-15.7827	1.86629	6.41	10.345	Neg	Neg
573	925.662	2.13921	4.1827	0.5046	67.708	1.21236	7.04	13.4747	49.9116	52.0655	53.6185	52.9335	76.0313	-1.14174	-0.0954676	-0.0854553	15.8252	-1.012	346.355	-40.8255	-3.35076	-0.327016	-11.7355	-0.541394	346.759	-77.0205	-6.78999	-0.620773	6.56987	-0.474279	96.3	92.3	Pos	Pos
574	836.531	3.4722	4.17592	0.387	39.0596	3.2607	-1.22701	-0.308456	-30.4308	-26.93	-33.9215	-30.2715	-13.1003	0.191255	-0.102239	-0.203056	-12.8231	1.03634	257.223	-39.4925	8.50206	0.0208794	13.7807	-2.16263	257.627	-75.6875	-6.79676	-0.738374	-22.0785	1.57407	8.76	9.095	Neg	Neg
575	42.3047	83.9278	16.0287	0.734896	64.5759	1.63946	-5.27701	-4.92346	-34.4808	-31.545	-38.2441	-31.7677	-15.0548	-69.742	-1.05456	-0.656743	13.5184	-3.91691	-446.164	-0.368554	2.29583	-0.753684	-21.2728	7.72906	-536.599	4.76807	5.05606	-0.390478	3.43778	-0.0471719	4.71	4.48	Neg	Neg
576	68.49	124.734	13.6119	0.362	31.0974	11	-2.68	0.274667	47.3892	43.075	43.6259	42.8523	11.1305	-28.9359	-3.47136	-1.02964	-19.9601	5.44362	-419.979	40.4375	-7.04329	-0.313509	-10.6836	-2.13395	-510.414	45.5741	2.63926	-0.763374	-30.0407	9.31336	86.58	79.1	Pos	Pos
577	764.966	3.21538	4.27283	0.802176	41.6866	1.13699	2.42299	0.691544	-33.9784	-30.1395	-30.2715	-29.2715	-84.6647	-0.065573	-0.00533673	0.21212	-10.1962	-1.08737	276.498	-81.081	0.268915	-0.893684	-13.775	7.71336	186.063	-75.9444	-6.69985	-0.323198	-19.4515	-0.549644	12.41	10.095	Neg	Neg
578	68.4908	69.1548	11.585	0.222	38.5952	10.9843	-2.68	0.274667	40.1916	38.8655	43.8985	39.7335	11.1313	-84.515	-5.49827	-1.16964	-12.4623	5.42793	-419.978	-15.1416	-1.75297	-1.00968	-23.5132	8.06607	-510.413	-10.0049	0.612348	-0.903374	-22.5429	9.29767	86.58	79.1	Pos	Pos
579	73.6102	57.6826	9.56315	0.106	28.8569	11.337	-21.11	-17.2753	21.7616	21.3155	25.1959	25.3023	16.2508	-95.9871	-7.52016	-1.28564	-22.2006	5.78063	-414.858	-26.6137	-6.63341	-0.219684	-14.623	1.70471	-505.293	-21.4771	-1.40953	-1.01937	-32.2812	9.65037	68.15	61.55	Pos	Pos
580	476.4	3.6838	4.68271	0.896	37.7472	4.97565	1.53299	1.78654	-27.6708	-24.835	-31.4341	-25.0577	-373.231	0.402855	0.404544	0.305944	-14.1356	2.75129	-12.0684	-80.6126	-7.19413	-0.365684	-7.39007	0.313651	-102.503	-75.4759	-6.28997	-0.229374	-23.3909	3.28902	11.52	11.19	Neg	Neg
581	926.002	3.55009	4.12199	0.75	44.9801	3.58459	2.60299	-2.99346	-33.7984	-33.8245	-30.0915	-32.9565	76.3707	0.269141	-0.156178	0.159944	-6.90264	1.36023	437.533	-80.7463	-7.13342	-0.332684	-14.0054	0.519705	347.098	-75.6097	-6.8507	-0.375374	-16.158	1.89796	12.59	6.41	Neg	Neg
582	415.675	2.13921	4.1827	0.783	38.3648	3.79065	0.28299	-0.308456	-28.9208	-26.93	-32.4115	-30.2715	-433.957	-1.14174	-0.0954676	0.192944	-13.518	1.56629	-72.794	-82.1572	-7.19413	-0.565746	-12.6538	-2.51323	-163.229	-77.0205	-6.78999	-0.342374	-22.7733	2.10401	10.27	9.095	Neg	Neg
583	1000.47	3.55009	4.12199	0.549938	39.7164	0.757712	-1.57701	-0.152456	-37.9784	-30.9835	-34.2715	-30.1155	150.834	0.269141	-0.156178	-0.0401173	-12.1664	-1.46665	421.157	-39.4146	-3.55709	-0.283448	10.9016	-2.55426	421.562	-75.6097	-6.8507	-0.575435	-21.4217	-0.928925	8.41	9.251	Neg	Neg
584	976.34	6.44306	3.96959	0.430568	61.6967	1.24784	-14.96	-11.4653	35.1092	31.335	31.3459	31.1123	126.709	3.16211	-0.308574	-0.159487	9.81399	-0.976525	487.871	-77.8533	-7.04329	-0.313509	-10.6836	-2.13395	397.436	-72.7167	-7.00309	-0.694805	0.558653	-0.438802	74.3	67.36	Pos	Pos
585	764.966	3.21538	4.27283	0.802176	41.6866	1.13699	-1.35	2.71467	48.7192	45.515	45.2285	42.1735	-84.6647	-0.065573	-0.00533673	0.21212	-10.1962	-1.08737	276.498	-81.081	-7.14019	-0.728684	-13.3106	-0.0102409	186.063	-75.9444	-6.69985	-0.323198	-19.4515	-0.549644	87.91	81.54	Pos	Pos
586	836.531	3.4722	4.17592	0.387	39.0596	3.2607	-2.16701	-2.98346	-31.3708	-29.605	-35.1341	-29.8277	-13.1003	0.191255	-0.102239	-0.203056	-12.8231	1.03634	257.223	-39.4925	6.08526	-0.352016	-19.6978	7.1979	257.627	-75.6875	-6.79676	-0.738374	-22.0785	1.57407	7.82	6.42	Neg	Neg
587	68.49	124.734	13.6119	0.362	31.0974	11	0.28299	1.89354	-36.1184	-28.9375	-32.4115	-28.0695	11.1305	-28.9359	-3.47136	-1.02964	-19.9601	5.44362	-419.979	40.4375	-7.13342	-0.332684	-14.0054	0.519705	-510.414	45.5741	2.63926	-0.763374	-30.0407	9.31336	10.27	11.297	Neg	Neg
588	415.675	2.13921	4.1827	0.783	38.3648	3.79065	3.52	3.88467	46.3916	42.4755	50.0985	43.3435	-433.957	-1.14174	-0.0954676	0.192944	-13.518	1.56629	-72.794	-82.1572	-1.99264	-0.127684	-22.2732	7.89988	-163.229	-77.0205	-6.78999	-0.342374	-22.7733	2.10401	92.78	82.71	Pos	Pos
589	68.4189	71.3403	9.32347	0.988	30.097	11.1708	-0.89201	-0.643456	-30.0958	-27.265	-33.5865	-30.6065	11.0594	-82.3295	-7.75983	-0.403639	-20.9605	5.61445	-510.889	28.3756	-2.86896	0.270984	-17.2907	1.1244	-510.485	-7.81945	-1.64921	-0.137374	-31.0411	9.48419	9.095	8.76	Neg	Neg
590	913.759	2.85263	4.65772	0.985	33.5044	4.9265	-0.89201	-0.643456	-30.0958	-27.265	-33.5865	-30.6065	64.1277	-0.428322	0.379561	0.394944	-18.3783	2.70214	425.29	-81.4437	37.2542	1.12609	24.5831	-1.36347	334.855	-76.3071	-6.31496	-0.140374	-27.6337	3.23986	9.095	8.76	Neg	Neg
591	39.9523	428.416	48.5703	2.24177	76.9532	1.90747	5.77299	3.57654	-30.6284	-27.2545	-27.1941	-23.2677	-17.4072	274.747	31.487	0.850136	25.8957	-3.64891	-448.516	344.12	-7.07266	-0.712684	-19.3021	-0.130588	-538.951	349.257	37.5976	1.1164	15.8152	0.220834	15.76	12.98	Neg	Neg
592	586.628	3.50557	4.24345	0.403	33.0681	3.14036	-21.11	-17.2753	21.7616	21.3155	25.1959	25.3023	-263.004	0.224625	-0.0347092	-0.187056	-18.8147	0.915995	7.31968	-39.4591	-3.25386	-0.127879	-1.42008	-2.56846	7.72402	-75.6542	-6.72923	-0.722374	-28.07	1.45372	68.15	61.55	Pos	Pos
593	858.608	3.21538	4.27283	0.586137	49.3751	1.23363	-9.17	-6.68533	40.8992	36.115	37.1359	35.8923	8.97645	-0.065573	-0.00533673	-0.00391857	-2.50771	-0.990728	370.139	-81.081	-1.75297	-1.00968	-23.5132	8.06607	279.704	-75.9444	-6.69985	-0.539237	-11.763	-0.453004	80.09	72.14	Pos	Pos
594	73.6102	57.6826	9.56315	0.106	28.8569	11.337	-0.89201	0.601044	-37.2934	-30.23	-33.5865	-29.362	16.2508	-95.9871	-7.52016	-1.28564	-22.2006	5.78063	-414.858	-26.6137	5.07997	1.16699	-11.0439	-2.62426	-505.293	-21.4771	-1.40953	-1.01937	-32.2812	9.65037	9.095	10.0045	Neg	Neg
595	41.952	8.89468	16.3961	2.28267	41.3262	0.646687	-0.39701	1.14554	-36.7984	-29.6855	-33.0915	-28.8175	-15.4074	-144.775	-0.687224	0.891031	-9.73127	-4.90969	-537.356	-34.07	-3.35076	-0.140146	11.1789	-2.85847	-536.952	-70.2651	5.4234	1.1573	-19.8119	-1.03995	9.59	10.549	Neg	Neg
596	961.35	3.4722	4.17592	0.573871	61.9741	0.943622	0.10799	1.70104	-36.2934	-29.13	-32.5865	-28.262	111.719	0.191255	-0.102239	-0.0161852	10.0913	-1.28074	382.042	-39.4925	-0.622395	0.24458	49.9681	-3.26313	382.447	-75.6875	-6.79676	-0.551503	0.835964	-0.743015	10.095	11.1045	Neg	Neg
597	53.1645	168.975	6.90429	0.958597	100.763	0.538971	13.85	21.6147	63.9192	64.415	60.1559	64.1923	-4.19502	15.3055	-10.179	-0.433042	49.7058	-5.01741	-526.143	126.011	-3.01654	0.0649838	-11.1164	0.37076	-525.739	89.8155	-4.06839	-0.166777	39.6252	-1.14767	103.11	100.44	Pos	Pos
598	1108.99	3.47784	4.51014	0.779	39.6788	4.17286	-0.89201	0.601044	-37.2934	-30.23	-33.5865	-29.362	259.359	0.196892	0.231979	0.188944	-12.204	1.9485	620.522	-80.8185	-4.41183	-0.157088	48.3931	-2.73197	530.087	-75.6819	-6.46254	-0.346374	-21.4593	2.48622	9.095	10.0045	Neg	Neg
599	53.1645	168.975	6.90429	0.958597	100.763	0.538971	1.77299	3.53254	-34.6284	-27.2985	-30.9215	-26.4305	-4.19502	15.3055	-10.179	-0.433042	49.7058	-5.01741	-526.143	126.011	-3.55709	-0.0483815	13.2635	-2.05503	-525.739	89.8155	-4.06839	-0.166777	39.6252	-1.14767	11.76	12.936	Neg	Neg
600	1189.54	1.74754	3.96959	0.665635	64.0586	1.74707	-9.26	-1.42533	33.6116	37.1655	37.3185	38.0335	339.912	-1.53341	-0.308574	0.0755789	12.1758	-0.477291	701.075	-82.5488	-7.34653	-0.685116	9.32656	-2.02311	610.64	-77.4122	-7.00309	-0.459739	2.92051	0.0604322	80	77.4	Pos	Pos
601	976.34	6.44306	3.96959	0.430568	61.6967	1.24784	-5.27701	-4.92346	-34.4808	-31.545	-38.2441	-31.7677	126.709	3.16211	-0.308574	-0.159487	9.81399	-0.976525	487.871	-77.8533	-6.84223	-0.575859	-6.19308	-2.1175	397.436	-72.7167	-7.00309	-0.694805	0.558653	-0.438802	4.71	4.48	Neg	Neg
602	861.182	3.59463	4.47388	0.539825	46.1771	1.15344	0.28299	-0.308456	-28.9208	-26.93	-32.4115	-30.2715	11.5505	0.313686	0.195718	-0.0502304	-5.70565	-1.07092	281.874	-39.37	47.533	0.626438	13.2635	15.9199	282.278	-75.5651	-6.4988	-0.585548	-14.961	-0.533195	10.27	9.095	Neg	Neg
603	45.9921	318.606	55.0597	1.34045	64.0586	19.7219	-2.68	0.274667	47.3892	43.075	43.8985	39.7335	-11.3674	164.936	37.9764	-0.0511851	13.0011	14.1656	-533.316	275.642	-3.25386	-0.127879	-1.42008	-2.56846	-532.912	239.447	44.087	0.21508	2.92051	18.0353	86.58	79.1	Pos	Pos
604	858.608	3.21538	4.27283	0.586137	49.3751	1.23363	-2.83701	-2.48346	-32.0408	-29.105	-35.8041	-29.3277	8.97645	-0.065573	-0.00533673	-0.00391857	-2.50771	-0.990728	370.139	-81.081	-6.80145	-0.541814	9.60387	-2.32732	279.704	-75.9444	-6.69985	-0.539237	-11.763	-0.453004	7.15	6.92	Neg	Neg
605	858.385	3.62806	4.51467	0.573871	61.9741	0.943622	2.60299	-2.99346	-33.7984	-33.8245	-30.0915	-32.9565	8.75339	0.347111	0.236505	-0.0161852	10.0913	-1.28074	279.077	-39.3366	2.2804	0.495567	2.42711	-3.05349	279.481	-75.5317	-6.45801	-0.551503	0.835964	-0.743015	12.59	6.41	Neg	Neg
606	119.694	211.012	9.80709	1.20958	53.2222	0.748608	1.28299	2.35654	-27.9208	-24.265	-31.4115	-27.6065	62.3342	57.342	-7.27622	-0.182056	2.16474	-4.80777	-368.775	126.715	-4.41183	-0.157088	48.3931	-2.73197	-459.21	131.852	-1.16559	0.0842092	-7.91585	-0.938029	11.27	11.76	Neg	Neg
607	53.1645	168.975	6.90429	0.958597	100.763	0.538971	-2.68	0.274667	47.3892	43.075	43.8985	39.7335	-4.19502	15.3055	-10.179	-0.433042	49.7058	-5.01741	-526.143	126.011	8.8694	1.56865	-9.4689	-3.15541	-525.739	89.8155	-4.06839	-0.166777	39.6252	-1.14767	86.58	79.1	Pos	Pos
608	41.952	8.89468	16.3961	2.28267	41.3262	0.646687	-0.89201	-0.643456	-30.0958	-27.265	-33.5865	-30.6065	-15.4074	-144.775	-0.687224	0.891031	-9.73127	-4.90969	-537.356	-34.07	-2.83488	-0.199903	36.3605	-2.98504	-536.952	-70.2651	5.4234	1.1573	-19.8119	-1.03995	9.095	8.76	Neg	Neg
609	1649.98	3.2834	4.69181	0.514113	87.1556	0.817056	103.54	34.3447	146.412	72.9355	149.846	76.9223	800.353	0.00244952	0.413643	-0.0759424	35.2728	-1.4073	1070.68	-39.6813	-3.34399	-0.143552	52.2594	-2.58974	1071.08	-75.8763	-6.28088	-0.61126	26.0175	-0.869581	192.8	113.17	Pos	Pos
610	461.165	2.13921	4.1827	0.570465	103.055	1.21236	-2.68	0.274667	47.3892	43.075	43.6259	42.8523	-388.466	-1.14174	-0.0954676	-0.0195911	51.1718	-1.012	-27.3036	-82.1572	-6.80145	-0.541814	9.60387	-2.32732	-117.739	-77.0205	-6.78999	-0.554909	41.9165	-0.474279	86.58	79.1	Pos	Pos
611	858.385	3.62806	4.51467	0.573871	61.9741	0.943622	-9.26	-1.42533	33.6116	37.1655	37.3185	38.0335	8.75339	0.347111	0.236505	-0.0161852	10.0913	-1.28074	279.077	-39.3366	-3.35076	-0.140146	11.1789	-2.85847	279.481	-75.5317	-6.45801	-0.551503	0.835964	-0.743015	80	77.4	Pos	Pos
612	961.35	3.4722	4.17592	0.573871	61.9741	0.943622	-2.008	-3.97733	40.8636	34.6135	44.2979	38.6003	111.719	0.191255	-0.102239	-0.0161852	10.0913	-1.28074	382.042	-39.4925	1.0241	1.52776	0.780911	-2.44487	382.447	-75.6875	-6.79676	-0.551503	0.835964	-0.743015	87.252	74.848	Pos	Pos
613	39.175	446.552	8.55078	2.24177	51.576	1.35723	-23.96	-20.1253	26.1092	22.675	22.6185	19.3335	-18.1845	292.882	-8.53252	0.850136	0.518542	-4.19915	-449.294	362.255	2.29583	-0.753684	-21.2728	7.72906	-539.729	367.392	-2.4219	1.1164	-9.56205	-0.329408	65.3	58.7	Pos	Pos
614	68.49	124.734	13.6119	0.362	31.0974	11	-2.008	-3.97733	40.8636	34.6135	44.2979	38.6003	11.1305	-28.9359	-3.47136	-1.02964	-19.9601	5.44362	-419.979	40.4375	0.649287	-0.233184	-23.777	6.94939	-510.414	45.5741	2.63926	-0.763374	-30.0407	9.31336	87.252	74.848	Pos	Pos
615	59.0714	95.9063	11.9654	0.8825	28.5932	10.2203	-1.53534	-2.87346	-30.7391	-29.495	-34.5025	-29.7177	1.71191	-57.7635	-5.1179	-0.509139	-22.4643	4.66396	-520.237	52.9417	-3.55709	-0.283448	10.9016	-2.55426	-519.832	16.7466	0.99272	-0.242874	-32.5449	8.5337	8.45167	6.53	Neg	Neg
616	976.34	6.44306	3.96959	0.430568	61.6967	1.24784	-2.68	0.274667	40.1916	38.8655	43.8985	39.7335	126.709	3.16211	-0.308574	-0.159487	9.81399	-0.976525	487.871	-77.8533	-1.99264	-0.127684	-22.2732	7.89988	397.436	-72.7167	-7.00309	-0.694805	0.558653	-0.438802	86.58	79.1	Pos	Pos
617	68.4189	71.3403	9.32347	0.988	30.097	11.1708	-2.83701	-2.48346	-32.0408	-29.105	-35.8041	-29.3277	11.0594	-82.3295	-7.75983	-0.403639	-20.9605	5.61445	-510.889	28.3756	41.0436	1.52776	26.1581	-1.89463	-510.485	-7.81945	-1.64921	-0.137374	-31.0411	9.48419	7.15	6.92	Neg	Neg
618	39.9523	428.416	48.5703	2.24177	76.9532	1.90747	-9.17	-6.68533	40.8992	36.115	37.1359	35.8923	-17.4072	274.747	31.487	0.850136	25.8957	-3.64891	-448.516	344.12	-6.63341	-0.541814	9.60387	-2.32732	-538.951	349.257	37.5976	1.1164	15.8152	0.220834	80.09	72.14	Pos	Pos
619	972.256	3.6838	4.68271	0.573871	61.9741	0.943622	0.498	-12.5253	43.3696	26.0655	47.0765	26.9335	122.624	0.402855	0.404544	-0.0161852	10.0913	-1.28074	392.948	-39.2809	2.03646	-0.608016	-21.9382	7.53491	393.352	-75.4759	-6.28997	-0.551503	0.835964	-0.743015	89.758	66.3	Pos	Pos
620	73.6102	57.6826	9.56315	0.106	28.8569	11.337	-2.16701	-2.98346	-31.3708	-29.605	-35.1341	-29.8277	16.2508	-95.9871	-7.52016	-1.28564	-22.2006	5.78063	-414.858	-26.6137	-7.19413	-0.365684	-7.39007	0.313651	-505.293	-21.4771	-1.40953	-1.01937	-32.2812	9.65037	7.82	6.42	Neg	Neg
621	926.002	3.55009	4.12199	0.75	44.9801	3.58459	-0.89201	-0.643456	-30.0958	-27.265	-33.5865	-30.6065	76.3707	0.269141	-0.156178	0.159944	-6.90264	1.36023	437.533	-80.7463	0.649287	-0.233184	-23.777	6.94939	347.098	-75.6097	-6.8507	-0.375374	-16.158	1.89796	9.095	8.76	Neg	Neg
622	59.0714	95.9063	11.9654	0.8825	28.5932	10.2203	1.77299	3.53254	-34.6284	-27.2985	-30.9215	-26.4305	1.71191	-57.7635	-5.1179	-0.509139	-22.4643	4.66396	-520.237	52.9417	3.11627	-0.165016	-16.2859	7.62641	-519.832	16.7466	0.99272	-0.242874	-32.5449	8.5337	11.76	12.936	Neg	Neg
623	83.037	119.51	10.643	0.549	34.5092	11.4285	-1.35	2.71467	48.7192	45.515	45.2285	42.1735	25.6775	-34.1593	-6.44035	-0.842639	-16.5483	5.87213	-496.271	76.5458	4.43872	0.168484	-22.202	6.41824	-495.867	40.3507	-0.329725	-0.576374	-26.6289	9.74187	87.91	81.54	Pos	Pos
624	59.0714	95.9063	11.9654	0.8825	28.5932	10.2203	1.53299	1.78654	-27.6708	-24.835	-31.4341	-25.0577	1.71191	-57.7635	-5.1179	-0.509139	-22.4643	4.66396	-520.237	52.9417	24.847	2.53724	17.2287	-2.03538	-519.832	16.7466	0.99272	-0.242874	-32.5449	8.5337	11.52	11.19	Neg	Neg
625	50.614	125.064	32.3736	3.25125	68.0238	1.76672	0.28299	-0.308456	-28.9208	-26.93	-32.4115	-30.2715	-6.74547	-28.6057	15.2903	1.85961	16.9663	-3.78966	-437.855	40.7677	11.5314	0.675542	-6.84317	-2.97488	-528.29	45.9044	21.401	2.12588	6.88576	0.0800815	10.27	9.095	Neg	Neg
626	60.033	226.202	22.8475	1.79123	45.527	0.296066	-9.17	-6.68533	40.8992	36.115	37.1359	35.8923	2.6735	72.5326	5.7642	0.399587	-5.53049	-5.26031	-428.436	141.906	-7.04329	-0.313509	-10.6836	-2.13395	-518.871	147.043	11.8748	0.665853	-15.6111	-1.39057	80.09	72.14	Pos	Pos
627	764.966	3.21538	4.27283	0.802176	41.6866	1.13699	-3.56701	-5.55346	-32.7708	-32.175	-36.5341	-32.3977	-84.6647	-0.065573	-0.00533673	0.21212	-10.1962	-1.08737	276.498	-81.081	-7.34653	-0.45005	11.6884	-1.52387	186.063	-75.9444	-6.69985	-0.323198	-19.4515	-0.549644	6.42	3.85	Neg	Neg
628	1189.54	1.74754	3.96959	0.665635	64.0586	1.74707	-3.56701	-5.55346	-32.7708	-32.175	-36.5341	-32.3977	339.912	-1.53341	-0.308574	0.0755789	12.1758	-0.477291	701.075	-82.5488	-6.63341	-0.541814	9.60387	-2.32732	610.64	-77.4122	-7.00309	-0.459739	2.92051	0.0604322	6.42	3.85	Neg	Neg
629	972.256	3.6838	4.68271	0.573871	61.9741	0.943622	-2.008	-3.97733	40.8636	34.6135	44.2979	38.6003	122.624	0.402855	0.404544	-0.0161852	10.0913	-1.28074	392.948	-39.2809	-3.55709	-0.0483815	13.2635	-2.05503	393.352	-75.4759	-6.28997	-0.551503	0.835964	-0.743015	87.252	74.848	Pos	Pos
630	1189.54	1.74754	3.96959	0.665635	64.0586	1.74707	-2.68	0.274667	40.1916	38.8655	43.8985	39.7335	339.912	-1.53341	-0.308574	0.0755789	12.1758	-0.477291	701.075	-82.5488	-6.80145	-0.541814	9.60387	-2.32732	610.64	-77.4122	-7.00309	-0.459739	2.92051	0.0604322	86.58	79.1	Pos	Pos
631	858.385	3.62806	4.51467	0.573871	61.9741	0.943622	-2.68	0.274667	40.1916	38.8655	43.8985	39.7335	8.75339	0.347111	0.236505	-0.0161852	10.0913	-1.28074	279.077	-39.3366	24.847	2.53724	17.2287	-2.03538	279.481	-75.5317	-6.45801	-0.551503	0.835964	-0.743015	86.58	79.1	Pos	Pos
632	50.614	125.064	32.3736	3.25125	68.0238	1.76672	0.498	-12.5253	43.3696	26.0655	47.0765	26.9335	-6.74547	-28.6057	15.2903	1.85961	16.9663	-3.78966	-437.855	40.7677	-7.14019	-0.728684	-13.3106	-0.0102409	-528.29	45.9044	21.401	2.12588	6.88576	0.0800815	89.758	66.3	Pos	Pos
633	836.531	3.4722	4.17592	0.387	39.0596	3.2607	-3.56701	-5.55346	-32.7708	-32.175	-36.5341	-32.3977	-13.1003	0.191255	-0.102239	-0.203056	-12.8231	1.03634	257.223	-39.4925	1.95781	0.0923429	-3.96509	-2.57319	257.627	-75.6875	-6.79676	-0.738374	-22.0785	1.57407	6.42	3.85	Neg	Neg
634	36.6574	191.698	9.48449	0.806359	46.83	1.2289	3.10299	0.486544	-26.1008	-26.135	-29.8641	-26.3577	-20.7021	38.028	-7.59881	-0.58528	-4.22746	-4.32748	-542.651	148.733	-3.17946	-0.263054	19.9866	-2.77267	-542.246	112.538	-1.48819	-0.319015	-14.308	-0.457735	13.09	9.89	Neg	Neg
635	997.779	2.63198	4.34722	0.450962	70.7817	1.02943	-5.27701	-4.92346	-34.4808	-31.545	-38.2441	-31.7677	148.148	-0.648965	0.069056	-0.139094	18.8989	-1.19493	509.311	-81.6644	-6.80597	-0.336684	-12.6914	0.901913	418.876	-76.5278	-6.62546	-0.674412	9.64361	-0.657209	4.71	4.48	Neg	Neg
636	1108.99	3.47784	4.51014	0.779	39.6788	4.17286	-9.17	-6.68533	40.8992	36.115	37.1359	35.8923	259.359	0.196892	0.231979	0.188944	-12.204	1.9485	620.522	-80.8185	4.71263	-0.380789	12.2057	-1.63148	530.087	-75.6819	-6.46254	-0.346374	-21.4593	2.48622	80.09	72.14	Pos	Pos
637	42.3047	83.9278	16.0287	0.734896	64.5759	1.63946	0.10799	1.70104	-36.2934	-29.13	-32.5865	-28.262	-15.0548	-69.742	-1.05456	-0.656743	13.5184	-3.91691	-446.164	-0.368554	-7.14019	-0.541814	9.60387	-2.32732	-536.599	4.76807	5.05606	-0.390478	3.43778	-0.0471719	10.095	11.1045	Neg	Neg
638	961.35	3.4722	4.17592	0.573871	61.9741	0.943622	13.85	21.6147	63.9192	64.415	60.1559	64.1923	111.719	0.191255	-0.102239	-0.0161852	10.0913	-1.28074	382.042	-39.4925	47.533	0.626438	13.2635	15.9199	382.447	-75.6875	-6.79676	-0.551503	0.835964	-0.743015	103.11	100.44	Pos	Pos
639	45.9921	318.606	55.0597	1.34045	64.0586	19.7219	13.85	21.6147	56.7216	60.2055	60.4285	61.0735	-11.3674	164.936	37.9764	-0.0511851	13.0011	14.1656	-533.316	275.642	8.50206	0.0208794	13.7807	-2.16263	-532.912	239.447	44.087	0.21508	2.92051	18.0353	103.11	100.44	Pos	Pos
640	42.3047	83.9278	16.0287	0.734896	64.5759	1.63946	0.10799	-0.0434559	-36.2934	-30.8745	-32.8591	-26.8877	-15.0548	-69.742	-1.05456	-0.656743	13.5184	-3.91691	-446.164	-0.368554	-7.04329	-0.529547	-2.99513	-2.03731	-536.599	4.76807	5.05606	-0.390478	3.43778	-0.0471719	10.095	9.36	Neg	Neg
641	858.608	3.21538	4.27283	0.586137	49.3751	1.23363	-1.53534	-4.19346	-30.7391	-30.815	-34.5025	-31.0377	8.97645	-0.065573	-0.00533673	-0.00391857	-2.50771	-0.990728	370.139	-81.081	-6.63341	-0.541814	9.60387	-2.32732	279.704	-75.9444	-6.69985	-0.539237	-11.763	-0.453004	8.45167	5.21	Neg	Neg
642	914.424	3.6838	4.68271	0.573871	61.9741	0.943622	2.60299	-2.99346	-33.7984	-33.8245	-30.0915	-32.9565	64.7931	0.402855	0.404544	-0.0161852	10.0913	-1.28074	335.116	-39.2809	-3.55709	-0.0483815	13.2635	-2.05503	335.521	-75.4759	-6.28997	-0.551503	0.835964	-0.743015	12.59	6.41	Neg	Neg
643	1189.54	1.74754	3.96959	0.665635	64.0586	1.74707	2.42299	0.691544	-33.9784	-30.1395	-30.2715	-29.2715	339.912	-1.53341	-0.308574	0.0755789	12.1758	-0.477291	701.075	-82.5488	-2.05649	-0.338188	2.12196	-2.35509	610.64	-77.4122	-7.00309	-0.459739	2.92051	0.0604322	12.41	10.095	Neg	Neg
644	47.7122	28.769	9.25962	0.777496	54.4921	0.915856	1.77299	3.53254	-34.6284	-27.2985	-30.9215	-26.4305	-9.64729	-124.901	-7.82368	-0.614142	3.43464	-4.64052	-531.596	-14.1957	1.0241	1.52776	0.780911	-2.44487	-531.191	-50.3907	-1.71306	-0.347877	-6.64595	-0.770781	11.76	12.936	Neg	Neg
645	39.175	446.552	8.55078	2.24177	51.576	1.35723	-3.56701	-5.55346	-32.7708	-32.175	-36.5341	-32.3977	-18.1845	292.882	-8.53252	0.850136	0.518542	-4.19915	-449.294	362.255	0.263886	-0.917684	-31.0507	7.34496	-539.729	367.392	-2.4219	1.1164	-9.56205	-0.329408	6.42	3.85	Neg	Neg
646	63.3721	25.0479	11.58	0.198	21.3195	10.6159	0.63799	0.941544	-35.7634	-29.8895	-32.3291	-25.9027	6.0126	-128.622	-5.5033	-1.19364	-29.738	5.05953	-425.097	-59.2485	-6.9237	-0.247184	-7.7056	-0.282506	-515.532	-54.1119	0.607319	-0.927374	-39.8186	8.92927	10.625	10.345	Neg	Neg
647	815.759	3.76192	4.39241	0.8685	44.6646	2.98844	1.28299	0.766544	-35.1184	-30.0645	-31.6841	-26.0777	-33.872	0.480968	0.114251	0.278444	-7.21818	0.764078	236.451	-39.2028	-3.35076	-0.140146	11.1789	-2.85847	236.856	-75.3978	-6.58027	-0.256874	-16.4735	1.3018	11.27	10.17	Neg	Neg
648	961.35	3.4722	4.17592	0.573871	61.9741	0.943622	0.10799	-0.0434559	-36.2934	-30.8745	-32.8591	-26.8877	111.719	0.191255	-0.102239	-0.0161852	10.0913	-1.28074	382.042	-39.4925	-2.83488	-0.199903	36.3605	-2.98504	382.447	-75.6875	-6.79676	-0.551503	0.835964	-0.743015	10.095	9.36	Neg	Neg
649	1649.98	3.2834	4.69181	0.514113	87.1556	0.817056	0.28299	1.89354	-36.1184	-28.9375	-32.4115	-28.0695	800.353	0.00244952	0.413643	-0.0759424	35.2728	-1.4073	1070.68	-39.6813	4.05332	-0.516016	-29.4756	6.81381	1071.08	-75.8763	-6.28088	-0.61126	26.0175	-0.869581	10.27	11.297	Neg	Neg
650	63.3721	25.0479	11.58	0.198	21.3195	10.6159	-3.56701	-5.55346	-32.7708	-32.175	-36.5341	-32.3977	6.0126	-128.622	-5.5033	-1.19364	-29.738	5.05953	-425.097	-59.2485	43.7435	0.22477	11.6884	16.451	-515.532	-54.1119	0.607319	-0.927374	-39.8186	8.92927	6.42	3.85	Neg	Neg
651	45.9921	318.606	55.0597	1.34045	64.0586	19.7219	-1.53534	-2.87346	-30.7391	-29.495	-34.5025	-29.7177	-11.3674	164.936	37.9764	-0.0511851	13.0011	14.1656	-533.316	275.642	-3.01654	0.0649838	-11.1164	0.37076	-532.912	239.447	44.087	0.21508	2.92051	18.0353	8.45167	6.53	Neg	Neg
652	1108.99	3.47784	4.51014	0.779	39.6788	4.17286	-21.11	-17.2753	21.7616	21.3155	25.4685	22.1835	259.359	0.196892	0.231979	0.188944	-12.204	1.9485	620.522	-80.8185	-0.673157	-0.566684	-17.861	8.15756	530.087	-75.6819	-6.46254	-0.346374	-21.4593	2.48622	68.15	61.55	Pos	Pos
653	83.037	119.51	10.643	0.549	34.5092	11.4285	-21.11	-17.2753	21.7616	21.3155	25.4685	22.1835	25.6775	-34.1593	-6.44035	-0.842639	-16.5483	5.87213	-496.271	76.5458	1.79679	0.273984	-20.6982	7.36873	-495.867	40.3507	-0.329725	-0.576374	-26.6289	9.74187	68.15	61.55	Pos	Pos
654	68.4189	71.3403	9.32347	0.988	30.097	11.1708	1.77299	3.53254	-34.6284	-27.2985	-30.9215	-26.4305	11.0594	-82.3295	-7.75983	-0.403639	-20.9605	5.61445	-510.889	28.3756	-2.86896	0.270984	-17.2907	1.1244	-510.485	-7.81945	-1.64921	-0.137374	-31.0411	9.48419	11.76	12.936	Neg	Neg
655	913.759	2.85263	4.65772	0.985	33.5044	4.9265	7.04	13.4747	49.9116	52.0655	53.6185	52.9335	64.1277	-0.428322	0.379561	0.394944	-18.3783	2.70214	425.29	-81.4437	-7.07266	-0.559758	15.3378	-2.29032	334.855	-76.3071	-6.31496	-0.140374	-27.6337	3.23986	96.3	92.3	Pos	Pos
656	845.654	3.50557	4.24345	0.555926	67.708	0.980626	-0.89201	-0.643456	-30.0958	-27.265	-33.5865	-30.6065	-3.97704	0.224625	-0.0347092	-0.0341298	15.8252	-1.24373	266.346	-39.4591	15.3208	1.07721	-5.26812	-3.50603	266.751	-75.6542	-6.72923	-0.569448	6.56987	-0.706011	9.095	8.76	Neg	Neg
657	60.033	226.202	22.8475	1.79123	45.527	0.296066	103.54	34.3447	146.412	72.9355	149.846	76.9223	2.6735	72.5326	5.7642	0.399587	-5.53049	-5.26031	-428.436	141.906	-1.99264	-0.127684	-22.2732	7.89988	-518.871	147.043	11.8748	0.665853	-15.6111	-1.39057	192.8	113.17	Pos	Pos
658	68.4189	71.3403	9.32347	0.988	30.097	11.1708	-1.35	2.71467	48.7192	45.515	45.2285	42.1735	11.0594	-82.3295	-7.75983	-0.403639	-20.9605	5.61445	-510.889	28.3756	-3.0528	-0.174191	-4.61803	-2.64865	-510.485	-7.81945	-1.64921	-0.137374	-31.0411	9.48419	87.91	81.54	Pos	Pos
659	861.182	3.59463	4.47388	0.539825	46.1771	1.15344	-14.96	-11.4653	35.1092	31.335	31.3459	31.1123	11.5505	0.313686	0.195718	-0.0502304	-5.70565	-1.07092	281.874	-39.37	-6.79417	5.55855	28.5856	-0.560233	282.278	-75.5651	-6.4988	-0.585548	-14.961	-0.533195	74.3	67.36	Pos	Pos
660	57.9883	64.1974	0.732512	6.27257	79.3807	3.24186	-2.68	0.274667	40.1916	38.8655	43.8985	39.7335	0.628841	-89.4724	-16.3508	4.88093	28.3232	-2.31451	-430.48	-20.099	0.263886	-0.917684	-31.0507	7.34496	-520.915	-14.9624	-10.2402	5.1472	18.2426	1.55523	86.58	79.1	Pos	Pos
661	63.3721	25.0479	11.58	0.198	21.3195	10.6159	-9.26	-1.42533	33.6116	37.1655	37.3185	38.0335	6.0126	-128.622	-5.5033	-1.19364	-29.738	5.05953	-425.097	-59.2485	-1.75297	-1.00968	-23.5132	8.06607	-515.532	-54.1119	0.607319	-0.927374	-39.8186	8.92927	80	77.4	Pos	Pos
662	73.6102	57.6826	9.56315	0.106	28.8569	11.337	13.85	21.6147	63.9192	64.415	60.1559	64.1923	16.2508	-95.9871	-7.52016	-1.28564	-22.2006	5.78063	-414.858	-26.6137	-7.04329	-0.473739	-6.37911	-2.21121	-505.293	-21.4771	-1.40953	-1.01937	-32.2812	9.65037	103.11	100.44	Pos	Pos
663	1178.74	3.21538	4.27283	0.641945	45.9911	1.05973	0.63799	0.941544	-35.7634	-29.8895	-32.3291	-25.9027	329.111	-0.065573	-0.00533673	0.0518891	-5.89168	-1.16463	690.273	-81.081	0.268915	-0.893684	-13.775	7.71336	599.838	-75.9444	-6.69985	-0.483429	-15.147	-0.626903	10.625	10.345	Neg	Neg
664	68.4908	69.1548	11.585	0.222	38.5952	10.9843	-0.89201	-0.643456	-30.0958	-27.265	-33.5865	-30.6065	11.1313	-84.515	-5.49827	-1.16964	-12.4623	5.42793	-419.978	-15.1416	-7.14019	-0.728684	-13.3106	-0.0102409	-510.413	-10.0049	0.612348	-0.903374	-22.5429	9.29767	9.095	8.76	Neg	Neg
665	836.531	3.4722	4.17592	0.387	39.0596	3.2607	1.77299	3.53254	-34.6284	-27.2985	-30.9215	-26.4305	-13.1003	0.191255	-0.102239	-0.203056	-12.8231	1.03634	257.223	-39.4925	47.533	0.626438	13.2635	15.9199	257.627	-75.6875	-6.79676	-0.738374	-22.0785	1.57407	11.76	12.936	Neg	Neg
666	45.9921	318.606	55.0597	1.34045	64.0586	19.7219	4.10799	0.186544	-25.0958	-26.435	-28.5865	-29.7765	-11.3674	164.936	37.9764	-0.0511851	13.0011	14.1656	-533.316	275.642	-3.01654	-0.220407	-2.27309	-2.18454	-532.912	239.447	44.087	0.21508	2.92051	18.0353	14.095	9.59	Neg	Neg
667	806.129	3.47784	4.51014	0.493609	48.522	1.61755	-0.39701	1.14554	-36.7984	-29.6855	-33.0915	-28.8175	-43.5026	0.196892	0.231979	-0.0964466	-3.36071	-0.606808	317.66	-80.8185	-2.05649	-0.338188	2.12196	-2.35509	227.225	-75.6819	-6.46254	-0.631765	-12.616	-0.069084	9.59	10.549	Neg	Neg
668	47.7122	28.769	9.25962	0.777496	54.4921	0.915856	-21.11	-17.2753	21.7616	21.3155	25.4685	22.1835	-9.64729	-124.901	-7.82368	-0.614142	3.43464	-4.64052	-531.596	-14.1957	-3.34399	-0.143552	52.2594	-2.58974	-531.191	-50.3907	-1.71306	-0.347877	-6.64595	-0.770781	68.15	61.55	Pos	Pos
669	461.165	2.13921	4.1827	0.570465	103.055	1.21236	0.28299	-0.308456	-28.9208	-26.93	-32.4115	-30.2715	-388.466	-1.14174	-0.0954676	-0.0195911	51.1718	-1.012	-27.3036	-82.1572	11.5314	0.675542	-6.84317	-2.97488	-117.739	-77.0205	-6.78999	-0.554909	41.9165	-0.474279	10.27	9.095	Neg	Neg
670	60.033	226.202	22.8475	1.79123	45.527	0.296066	2.42299	0.691544	-33.9784	-30.1395	-30.2715	-29.2715	2.6735	72.5326	5.7642	0.399587	-5.53049	-5.26031	-428.436	141.906	-10.0438	0.761463	7.19547	-2.18317	-518.871	147.043	11.8748	0.665853	-15.6111	-1.39057	12.41	10.095	Neg	Neg
671	47.6007	26.9794	1.27234	1.87715	59.5657	1.08777	-9.26	-1.42533	33.6116	37.1655	37.3185	38.0335	-9.75881	-126.69	-15.811	0.485509	8.50815	-4.4686	-531.707	-15.9852	2.2804	0.495567	2.42711	-3.05349	-531.303	-52.1803	-9.70035	0.751774	-1.57244	-0.598863	80	77.4	Pos	Pos
672	119.694	211.012	9.80709	1.20958	53.2222	0.748608	13.85	21.6147	63.9192	64.415	60.1559	64.1923	62.3342	57.342	-7.27622	-0.182056	2.16474	-4.80777	-368.775	126.715	-7.04329	-0.473739	-6.37911	-2.21121	-459.21	131.852	-1.16559	0.0842092	-7.91585	-0.938029	103.11	100.44	Pos	Pos
673	1178.74	3.21538	4.27283	0.641945	45.9911	1.05973	0.28299	-0.308456	-28.9208	-26.93	-32.4115	-30.2715	329.111	-0.065573	-0.00533673	0.0518891	-5.89168	-1.16463	690.273	-81.081	-6.65839	-0.461001	-3.84813	-2.05859	599.838	-75.9444	-6.69985	-0.483429	-15.147	-0.626903	10.27	9.095	Neg	Neg
674	921.884	2.85263	4.65772	0.654683	48.522	1.21236	-1.57701	-0.152456	-37.9784	-30.9835	-34.2715	-30.1155	72.2528	-0.428322	0.379561	0.0646272	-3.36071	-1.012	433.415	-81.4437	-1.99264	-0.127684	-22.2732	7.89988	342.98	-76.3071	-6.31496	-0.470691	-12.616	-0.474279	8.41	9.251	Neg	Neg
675	68.4189	71.3403	9.32347	0.988	30.097	11.1708	-23.96	-20.1253	18.9116	18.4655	22.6185	19.3335	11.0594	-82.3295	-7.75983	-0.403639	-20.9605	5.61445	-510.889	28.3756	-3.13427	0.0578257	18.3911	-2.80755	-510.485	-7.81945	-1.64921	-0.137374	-31.0411	9.48419	65.3	58.7	Pos	Pos
676	1167.72	3.76192	4.39241	0.771842	69.1862	0.99455	-1.35	2.71467	48.7192	45.515	45.2285	42.1735	318.086	0.480968	0.114251	0.181786	17.3035	-1.22981	588.41	-39.2028	-3.34399	-0.209416	16.9128	-2.58974	588.814	-75.3978	-6.58027	-0.353532	8.04813	-0.692087	87.91	81.54	Pos	Pos
677	925.662	2.13921	4.1827	0.5046	67.708	1.21236	0.10799	1.70104	-36.2934	-29.13	-32.5865	-28.262	76.0313	-1.14174	-0.0954676	-0.0854553	15.8252	-1.012	346.355	-40.8255	47.533	0.626438	13.2635	15.9199	346.759	-77.0205	-6.78999	-0.620773	6.56987	-0.474279	10.095	11.1045	Neg	Neg
678	45.9921	318.606	55.0597	1.34045	64.0586	19.7219	0.10799	-0.0434559	-36.2934	-30.8745	-32.8591	-26.8877	-11.3674	164.936	37.9764	-0.0511851	13.0011	14.1656	-533.316	275.642	6.08526	-0.352016	-19.6978	7.1979	-532.912	239.447	44.087	0.21508	2.92051	18.0353	10.095	9.36	Neg	Neg
679	68.49	124.734	13.6119	0.362	31.0974	11	-14.96	-11.4653	35.1092	31.335	31.3459	31.1123	11.1305	-28.9359	-3.47136	-1.02964	-19.9601	5.44362	-419.979	40.4375	-7.13342	-0.332684	-14.0054	0.519705	-510.414	45.5741	2.63926	-0.763374	-30.0407	9.31336	74.3	67.36	Pos	Pos
680	415.675	2.13921	4.1827	0.783	38.3648	3.79065	3.52	3.88467	53.5892	46.685	50.0985	43.3435	-433.957	-1.14174	-0.0954676	0.192944	-13.518	1.56629	-72.794	-82.1572	-6.63341	-0.541814	9.60387	-2.32732	-163.229	-77.0205	-6.78999	-0.342374	-22.7733	2.10401	92.78	82.71	Pos	Pos
681	914.424	3.6838	4.68271	0.573871	61.9741	0.943622	-1.53534	-2.87346	-30.7391	-29.495	-34.5025	-29.7177	64.7931	0.402855	0.404544	-0.0161852	10.0913	-1.28074	335.116	-39.2809	2.03646	-0.608016	-21.9382	7.53491	335.521	-75.4759	-6.28997	-0.551503	0.835964	-0.743015	8.45167	6.53	Neg	Neg
682	73.6102	57.6826	9.56315	0.106	28.8569	11.337	1.77299	3.53254	-34.6284	-27.2985	-30.9215	-26.4305	16.2508	-95.9871	-7.52016	-1.28564	-22.2006	5.78063	-414.858	-26.6137	-7.07266	-0.712684	-19.3021	-0.130588	-505.293	-21.4771	-1.40953	-1.01937	-32.2812	9.65037	11.76	12.936	Neg	Neg
683	586.628	3.50557	4.24345	0.403	33.0681	3.14036	0.10799	-0.0434559	-36.2934	-30.8745	-32.8591	-26.8877	-263.004	0.224625	-0.0347092	-0.187056	-18.8147	0.915995	7.31968	-39.4591	3.11627	-0.165016	-16.2859	7.62641	7.72402	-75.6542	-6.72923	-0.722374	-28.07	1.45372	10.095	9.36	Neg	Neg
684	83.037	119.51	10.643	0.549	34.5092	11.4285	-5.27701	-4.92346	-34.4808	-31.545	-38.2441	-31.7677	25.6775	-34.1593	-6.44035	-0.842639	-16.5483	5.87213	-496.271	76.5458	-3.28323	-0.15809	16.9128	-2.82147	-495.867	40.3507	-0.329725	-0.576374	-26.6289	9.74187	4.71	4.48	Neg	Neg
685	845.654	3.50557	4.24345	0.555926	67.708	0.980626	-3.57701	-2.35246	-39.9784	-33.1835	-36.2715	-32.3155	-3.97704	0.224625	-0.0347092	-0.0341298	15.8252	-1.24373	266.346	-39.4591	-3.25386	-0.0720714	-4.80406	-2.74236	266.751	-75.6542	-6.72923	-0.569448	6.56987	-0.706011	6.41	7.051	Neg	Neg
686	1178.74	3.21538	4.27283	0.641945	45.9911	1.05973	-9.17	-6.68533	40.8992	36.115	37.1359	35.8923	329.111	-0.065573	-0.00533673	0.0518891	-5.89168	-1.16463	690.273	-81.081	-1.75297	-1.00968	-23.5132	8.06607	599.838	-75.9444	-6.69985	-0.483429	-15.147	-0.626903	80.09	72.14	Pos	Pos
687	73.6102	57.6826	9.56315	0.106	28.8569	11.337	-23.96	-20.1253	26.1092	22.675	22.6185	19.3335	16.2508	-95.9871	-7.52016	-1.28564	-22.2006	5.78063	-414.858	-26.6137	-8.68892	-0.880684	-12.7104	0.47241	-505.293	-21.4771	-1.40953	-1.01937	-32.2812	9.65037	65.3	58.7	Pos	Pos
688	58.1821	3.2359	2.6272	0.235	39.6598	3.74335	0.28299	-0.308456	-28.9208	-26.93	-32.4115	-30.2715	-791.449	-0.0450486	-1.65097	-0.355056	-12.223	1.51899	-521.126	-39.7288	-2.86896	0.270984	-17.2907	1.1244	-520.722	-75.9238	-8.34548	-0.890374	-21.4783	2.05672	10.27	9.095	Neg	Neg
689	913.759	2.85263	4.65772	0.985	33.5044	4.9265	-3.57701	-2.35246	-39.9784	-33.1835	-36.2715	-32.3155	64.1277	-0.428322	0.379561	0.394944	-18.3783	2.70214	425.29	-81.4437	0.649287	-0.233184	-23.777	6.94939	334.855	-76.3071	-6.31496	-0.140374	-27.6337	3.23986	6.41	7.051	Neg	Neg
690	59.0714	95.9063	11.9654	0.8825	28.5932	10.2203	-23.96	-20.1253	18.9116	18.4655	22.6185	19.3335	1.71191	-57.7635	-5.1179	-0.509139	-22.4643	4.66396	-520.237	52.9417	-3.28323	-0.311016	-17.7271	-0.661741	-519.832	16.7466	0.99272	-0.242874	-32.5449	8.5337	65.3	58.7	Pos	Pos
691	586.628	3.50557	4.24345	0.403	33.0681	3.14036	-2.16701	-2.98346	-31.3708	-29.605	-35.1341	-29.8277	-263.004	0.224625	-0.0347092	-0.187056	-18.8147	0.915995	7.31968	-39.4591	-2.83488	-0.352016	-11.2713	-0.300189	7.72402	-75.6542	-6.72923	-0.722374	-28.07	1.45372	7.82	6.42	Neg	Neg
692	812.08	3.2834	4.69181	0.362	39.5238	3.50191	0.10799	1.70104	-36.2934	-29.13	-32.5865	-28.262	-37.5509	0.00244952	0.413643	-0.228056	-12.3589	1.27755	232.772	-39.6813	-3.25386	0.0881594	-9.10855	-2.6651	233.177	-75.8763	-6.28088	-0.763374	-21.6143	1.81527	10.095	11.1045	Neg	Neg
693	764.966	3.21538	4.27283	0.802176	41.6866	1.13699	-3.57701	0.941544	-39.9784	-29.8895	-36.5441	-25.9027	-84.6647	-0.065573	-0.00533673	0.21212	-10.1962	-1.08737	276.498	-81.081	11.5314	0.675542	-6.84317	-2.97488	186.063	-75.9444	-6.69985	-0.323198	-19.4515	-0.549644	6.41	10.345	Neg	Neg
694	60.033	226.202	22.8475	1.79123	45.527	0.296066	1.28299	2.35654	-27.9208	-24.265	-31.4115	-27.6065	2.6735	72.5326	5.7642	0.399587	-5.53049	-5.26031	-428.436	141.906	-6.62431	-0.753684	-12.8464	0.230964	-518.871	147.043	11.8748	0.665853	-15.6111	-1.39057	11.27	11.76	Neg	Neg
695	812.08	3.2834	4.69181	0.362	39.5238	3.50191	-2.68	0.274667	47.3892	43.075	43.8985	39.7335	-37.5509	0.00244952	0.413643	-0.228056	-12.3589	1.27755	232.772	-39.6813	-3.01202	-0.140146	11.1789	-2.85847	233.177	-75.8763	-6.28088	-0.763374	-21.6143	1.81527	86.58	79.1	Pos	Pos
696	858.385	3.62806	4.51467	0.573871	61.9741	0.943622	-0.89201	-0.643456	-30.0958	-27.265	-33.5865	-30.6065	8.75339	0.347111	0.236505	-0.0161852	10.0913	-1.28074	279.077	-39.3366	-4.14618	-0.251329	-11.1353	-0.058743	279.481	-75.5317	-6.45801	-0.551503	0.835964	-0.743015	9.095	8.76	Neg	Neg
697	486.071	1.91045	3.3805	0.462688	39.6598	3.74335	0.10799	1.70104	-36.2934	-29.13	-32.5865	-28.262	-363.561	-1.3705	-0.897665	-0.127368	-12.223	1.51899	-93.2374	-41.0542	-3.35076	-0.140146	11.1789	-2.85847	-92.833	-77.2493	-7.59218	-0.662686	-21.4783	2.05672	10.095	11.1045	Neg	Neg
698	961.35	3.4722	4.17592	0.573871	61.9741	0.943622	-3.56701	-5.55346	-32.7708	-32.175	-36.5341	-32.3977	111.719	0.191255	-0.102239	-0.0161852	10.0913	-1.28074	382.042	-39.4925	-3.34399	-0.209416	16.9128	-2.58974	382.447	-75.6875	-6.79676	-0.551503	0.835964	-0.743015	6.42	3.85	Neg	Neg
699	925.662	2.13921	4.1827	0.5046	67.708	1.21236	-2.68	0.274667	47.3892	43.075	43.6259	42.8523	76.0313	-1.14174	-0.0954676	-0.0854553	15.8252	-1.012	346.355	-40.8255	-2.83488	-0.352016	-11.2713	-0.300189	346.759	-77.0205	-6.78999	-0.620773	6.56987	-0.474279	86.58	79.1	Pos	Pos
700	812.08	3.2834	4.69181	0.362	39.5238	3.50191	-0.39701	1.14554	-36.7984	-29.6855	-33.0915	-28.8175	-37.5509	0.00244952	0.413643	-0.228056	-12.3589	1.27755	232.772	-39.6813	-3.25386	-0.0280074	-1.51509	-2.96672	233.177	-75.8763	-6.28088	-0.763374	-21.6143	1.81527	9.59	10.549	Neg	Neg
701	906.129	3.21538	4.27283	0.686009	49.28	0.835376	0.28299	1.89354	-36.1184	-28.9375	-32.4115	-28.0695	56.4973	-0.065573	-0.00533673	0.095953	-2.60271	-1.38898	417.66	-81.081	-1.50903	0.0938988	0.852061	-2.52234	327.225	-75.9444	-6.69985	-0.439365	-11.858	-0.851261	10.27	11.297	Neg	Neg
702	119.694	211.012	9.80709	1.20958	53.2222	0.748608	3.52	3.88467	53.5892	46.685	49.8259	46.4623	62.3342	57.342	-7.27622	-0.182056	2.16474	-4.80777	-368.775	126.715	46.3132	0.678567	1.43698	-2.14569	-459.21	131.852	-1.16559	0.0842092	-7.91585	-0.938029	92.78	82.71	Pos	Pos
703	39.1582	194.009	57.6294	1.79425	53.8072	1.12526	-14.96	-11.4653	35.1092	31.335	31.3459	31.1123	-18.2013	40.3394	40.5461	0.402613	2.74966	-4.43112	-449.31	109.713	-1.50903	0.0938988	0.852061	-2.52234	-539.745	114.849	46.6567	0.668878	-7.33093	-0.56138	74.3	67.36	Pos	Pos
704	119.694	211.012	9.80709	1.20958	53.2222	0.748608	-21.11	-17.2753	21.7616	21.3155	25.1959	25.3023	62.3342	57.342	-7.27622	-0.182056	2.16474	-4.80777	-368.775	126.715	37.2542	1.12609	24.5831	-1.36347	-459.21	131.852	-1.16559	0.0842092	-7.91585	-0.938029	68.15	61.55	Pos	Pos
705	39.9523	428.416	48.5703	2.24177	76.9532	1.90747	-0.89201	-0.643456	-30.0958	-27.265	-33.5865	-30.6065	-17.4072	274.747	31.487	0.850136	25.8957	-3.64891	-448.516	344.12	-6.65839	-0.461001	-3.84813	-2.05859	-538.951	349.257	37.5976	1.1164	15.8152	0.220834	9.095	8.76	Neg	Neg
706	921.884	2.85263	4.65772	0.654683	48.522	1.21236	3.10299	0.486544	-26.1008	-26.135	-29.8641	-26.3577	72.2528	-0.428322	0.379561	0.0646272	-3.36071	-1.012	433.415	-81.4437	-6.65839	-0.461001	-3.84813	-2.05859	342.98	-76.3071	-6.31496	-0.470691	-12.616	-0.474279	13.09	9.89	Neg	Neg
707	921.884	2.85263	4.65772	0.654683	48.522	1.21236	1.28299	0.766544	-35.1184	-30.0645	-31.6841	-26.0777	72.2528	-0.428322	0.379561	0.0646272	-3.36071	-1.012	433.415	-81.4437	-7.07266	-0.559758	15.3378	-2.29032	342.98	-76.3071	-6.31496	-0.470691	-12.616	-0.474279	11.27	10.17	Neg	Neg
708	845.654	3.50557	4.24345	0.555926	67.708	0.980626	-1.22701	-0.308456	-30.4308	-26.93	-33.9215	-30.2715	-3.97704	0.224625	-0.0347092	-0.0341298	15.8252	-1.24373	266.346	-39.4591	-3.4047	-0.133168	5.37202	-3.11249	266.751	-75.6542	-6.72923	-0.569448	6.56987	-0.706011	8.76	9.095	Neg	Neg
709	848.038	3.55009	4.12199	0.580848	56.1672	0.68961	2.42299	0.691544	-33.9784	-30.1395	-30.2715	-29.2715	-1.59352	0.269141	-0.156178	-0.00920781	4.2844	-1.53475	268.73	-39.4146	-3.13427	0.154484	-6.13055	-0.813659	269.134	-75.6097	-6.8507	-0.544526	-4.97094	-0.997027	12.41	10.095	Neg	Neg
710	815.759	3.76192	4.39241	0.8685	44.6646	2.98844	-14.96	-11.4653	35.1092	31.335	31.3459	31.1123	-33.872	0.480968	0.114251	0.278444	-7.21818	0.764078	236.451	-39.2028	2.03646	-0.608016	-21.9382	7.53491	236.856	-75.3978	-6.58027	-0.256874	-16.4735	1.3018	74.3	67.36	Pos	Pos
711	73.6102	57.6826	9.56315	0.106	28.8569	11.337	-1.53534	-4.19346	-30.7391	-30.815	-34.5025	-31.0377	16.2508	-95.9871	-7.52016	-1.28564	-22.2006	5.78063	-414.858	-26.6137	0.263886	-0.917684	-31.0507	7.34496	-505.293	-21.4771	-1.40953	-1.01937	-32.2812	9.65037	8.45167	5.21	Neg	Neg
712	63.3721	25.0479	11.58	0.198	21.3195	10.6159	-3.57701	0.941544	-39.9784	-29.8895	-36.5441	-25.9027	6.0126	-128.622	-5.5033	-1.19364	-29.738	5.05953	-425.097	-59.2485	-6.80597	-0.336684	-12.6914	0.901913	-515.532	-54.1119	0.607319	-0.927374	-39.8186	8.92927	6.41	10.345	Neg	Neg
713	1108.99	3.47784	4.51014	0.779	39.6788	4.17286	-17.74	-13.0053	25.1316	25.5855	28.5659	29.5723	259.359	0.196892	0.231979	0.188944	-12.204	1.9485	620.522	-80.8185	-6.63341	-0.219684	-14.623	1.70471	530.087	-75.6819	-6.46254	-0.346374	-21.4593	2.48622	71.52	65.82	Pos	Pos
714	476.4	3.6838	4.68271	0.896	37.7472	4.97565	1.28299	4.69154	-27.9208	-21.93	-31.4115	-25.2715	-373.231	0.402855	0.404544	0.305944	-14.1356	2.75129	-12.0684	-80.6126	-7.19413	-0.534836	3.79697	-2.58133	-102.503	-75.4759	-6.28997	-0.229374	-23.3909	3.28902	11.27	14.095	Neg	Neg
715	848.038	3.55009	4.12199	0.580848	56.1672	0.68961	-0.89201	0.601044	-37.2934	-30.23	-33.5865	-29.362	-1.59352	0.269141	-0.156178	-0.00920781	4.2844	-1.53475	268.73	-39.4146	-3.01654	-0.220407	-2.27309	-2.18454	269.134	-75.6097	-6.8507	-0.544526	-4.97094	-0.997027	9.095	10.0045	Neg	Neg
716	806.129	3.47784	4.51014	0.493609	48.522	1.61755	1.53299	1.78654	-27.6708	-24.835	-31.4341	-25.0577	-43.5026	0.196892	0.231979	-0.0964466	-3.36071	-0.606808	317.66	-80.8185	-10.5836	5.15689	27.0106	-0.0290796	227.225	-75.6819	-6.46254	-0.631765	-12.616	-0.069084	11.52	11.19	Neg	Neg
717	57.9883	64.1974	0.732512	6.27257	79.3807	3.24186	0.28299	1.89354	-36.1184	-28.9375	-32.4115	-28.0695	0.628841	-89.4724	-16.3508	4.88093	28.3232	-2.31451	-430.48	-20.099	-10.5836	5.15689	27.0106	-0.0290796	-520.915	-14.9624	-10.2402	5.1472	18.2426	1.55523	10.27	11.297	Neg	Neg
718	57.9883	64.1974	0.732512	6.27257	79.3807	3.24186	5.77299	3.57654	-30.6284	-27.2545	-27.1941	-23.2677	0.628841	-89.4724	-16.3508	4.88093	28.3232	-2.31451	-430.48	-20.099	-7.14019	-0.728684	-13.3106	-0.0102409	-520.915	-14.9624	-10.2402	5.1472	18.2426	1.55523	15.76	12.98	Neg	Neg
719	836.531	3.4722	4.17592	0.387	39.0596	3.2607	4.10799	2.35654	-25.0958	-24.265	-28.5865	-27.6065	-13.1003	0.191255	-0.102239	-0.203056	-12.8231	1.03634	257.223	-39.4925	50.1027	1.08024	3.01203	-2.67684	257.627	-75.6875	-6.79676	-0.738374	-22.0785	1.57407	14.095	11.76	Neg	Neg
720	39.1582	194.009	57.6294	1.79425	53.8072	1.12526	-21.11	-17.2753	21.7616	21.3155	25.4685	22.1835	-18.2013	40.3394	40.5461	0.402613	2.74966	-4.43112	-449.31	109.713	0.268915	-0.893684	-13.775	7.71336	-539.745	114.849	46.6567	0.668878	-7.33093	-0.56138	68.15	61.55	Pos	Pos
721	68.4908	69.1548	11.585	0.222	38.5952	10.9843	-2.68	0.274667	47.3892	43.075	43.8985	39.7335	11.1313	-84.515	-5.49827	-1.16964	-12.4623	5.42793	-419.978	-15.1416	-6.84223	-0.298684	-7.01474	0.281988	-510.413	-10.0049	0.612348	-0.903374	-22.5429	9.29767	86.58	79.1	Pos	Pos
722	664.712	3.59463	4.47388	0.817	45.3554	3.55293	13.85	21.6147	63.9192	64.415	60.1559	64.1923	-184.92	0.313686	0.195718	0.226944	-6.52732	1.32857	85.4037	-39.37	15.3208	1.07721	-5.26812	-3.50603	85.808	-75.5651	-6.4988	-0.308374	-15.7827	1.86629	103.11	100.44	Pos	Pos
723	60.033	226.202	22.8475	1.79123	45.527	0.296066	-1.53534	-2.87346	-30.7391	-29.495	-34.5025	-29.7177	2.6735	72.5326	5.7642	0.399587	-5.53049	-5.26031	-428.436	141.906	-7.19413	-0.365684	-7.39007	0.313651	-518.871	147.043	11.8748	0.665853	-15.6111	-1.39057	8.45167	6.53	Neg	Neg
724	926.002	3.55009	4.12199	0.75	44.9801	3.58459	-23.96	-20.1253	18.9116	18.4655	22.6185	19.3335	76.3707	0.269141	-0.156178	0.159944	-6.90264	1.36023	437.533	-80.7463	-7.04329	-0.429675	-3.09014	-2.43557	347.098	-75.6097	-6.8507	-0.375374	-16.158	1.89796	65.3	58.7	Pos	Pos
725	906.129	3.21538	4.27283	0.686009	49.28	0.835376	0.498	-12.5253	43.3696	26.0655	47.0765	26.9335	56.4973	-0.065573	-0.00533673	0.095953	-2.60271	-1.38898	417.66	-81.081	-6.80145	-0.739684	-15.0926	1.50551	327.225	-75.9444	-6.69985	-0.439365	-11.858	-0.851261	89.758	66.3	Pos	Pos
726	860.279	3.62806	4.51467	0.376	37.2776	4.77646	1.53299	1.78654	-27.6708	-24.835	-31.4341	-25.0577	10.6477	0.347111	0.236505	-0.214056	-14.6052	2.5521	280.971	-39.3366	4.05332	-0.516016	-29.4756	6.81381	281.375	-75.5317	-6.45801	-0.749374	-23.8605	3.08982	11.52	11.19	Neg	Neg
727	63.3721	25.0479	11.58	0.198	21.3195	10.6159	-1.22701	0.866544	-30.4308	-25.755	-33.9215	-29.0965	6.0126	-128.622	-5.5033	-1.19364	-29.738	5.05953	-425.097	-59.2485	-7.14019	-0.541814	9.60387	-2.32732	-515.532	-54.1119	0.607319	-0.927374	-39.8186	8.92927	8.76	10.27	Neg	Neg
728	961.35	3.4722	4.17592	0.573871	61.9741	0.943622	-9.17	-6.68533	40.8992	36.115	37.1359	35.8923	111.719	0.191255	-0.102239	-0.0161852	10.0913	-1.28074	382.042	-39.4925	-3.17946	-0.263054	19.9866	-2.77267	382.447	-75.6875	-6.79676	-0.551503	0.835964	-0.743015	80.09	72.14	Pos	Pos
729	997.779	2.63198	4.34722	0.450962	70.7817	1.02943	0.28299	-0.308456	-28.9208	-26.93	-32.4115	-30.2715	148.148	-0.648965	0.069056	-0.139094	18.8989	-1.19493	509.311	-81.6644	-7.04329	-0.529547	-2.99513	-2.03731	418.876	-76.5278	-6.62546	-0.674412	9.64361	-0.657209	10.27	9.095	Neg	Neg
730	858.608	3.21538	4.27283	0.586137	49.3751	1.23363	4.10799	0.186544	-25.0958	-26.435	-28.5865	-29.7765	8.97645	-0.065573	-0.00533673	-0.00391857	-2.50771	-0.990728	370.139	-81.081	37.2542	1.12609	24.5831	-1.36347	279.704	-75.9444	-6.69985	-0.539237	-11.763	-0.453004	14.095	9.59	Neg	Neg
731	39.9523	428.416	48.5703	2.24177	76.9532	1.90747	0.10799	-0.0434559	-36.2934	-30.8745	-32.8591	-26.8877	-17.4072	274.747	31.487	0.850136	25.8957	-3.64891	-448.516	344.12	0.268915	-0.893684	-13.775	7.71336	-538.951	349.257	37.5976	1.1164	15.8152	0.220834	10.095	9.36	Neg	Neg
732	68.4908	69.1548	11.585	0.222	38.5952	10.9843	-2.16701	-2.98346	-31.3708	-29.605	-35.1341	-29.8277	11.1313	-84.515	-5.49827	-1.16964	-12.4623	5.42793	-419.978	-15.1416	-1.50903	0.0938988	0.852061	-2.52234	-510.413	-10.0049	0.612348	-0.903374	-22.5429	9.29767	7.82	6.42	Neg	Neg
733	119.694	211.012	9.80709	1.20958	53.2222	0.748608	-1.35	2.71467	48.7192	45.515	45.2285	42.1735	62.3342	57.342	-7.27622	-0.182056	2.16474	-4.80777	-368.775	126.715	-6.65839	-0.461001	-3.84813	-2.05859	-459.21	131.852	-1.16559	0.0842092	-7.91585	-0.938029	87.91	81.54	Pos	Pos
734	921.884	2.85263	4.65772	0.654683	48.522	1.21236	2.60299	-2.99346	-33.7984	-33.8245	-30.0915	-32.9565	72.2528	-0.428322	0.379561	0.0646272	-3.36071	-1.012	433.415	-81.4437	-6.63341	-0.541814	9.60387	-2.32732	342.98	-76.3071	-6.31496	-0.470691	-12.616	-0.474279	12.59	6.41	Neg	Neg
735	914.424	3.6838	4.68271	0.573871	61.9741	0.943622	13.85	21.6147	56.7216	60.2055	60.4285	61.0735	64.7931	0.402855	0.404544	-0.0161852	10.0913	-1.28074	335.116	-39.2809	-6.79417	5.55855	28.5856	-0.560233	335.521	-75.4759	-6.28997	-0.551503	0.835964	-0.743015	103.11	100.44	Pos	Pos
736	57.9883	64.1974	0.732512	6.27257	79.3807	3.24186	1.28299	4.69154	-27.9208	-21.93	-31.4115	-25.2715	0.628841	-89.4724	-16.3508	4.88093	28.3232	-2.31451	-430.48	-20.099	-7.14019	-0.541814	9.60387	-2.32732	-520.915	-14.9624	-10.2402	5.1472	18.2426	1.55523	11.27	14.095	Neg	Neg
737	961.35	3.4722	4.17592	0.573871	61.9741	0.943622	3.52	3.88467	53.5892	46.685	50.0985	43.3435	111.719	0.191255	-0.102239	-0.0161852	10.0913	-1.28074	382.042	-39.4925	-3.45856	-0.461016	-12.1256	1.18059	382.447	-75.6875	-6.79676	-0.551503	0.835964	-0.743015	92.78	82.71	Pos	Pos
738	709.621	2.73096	4.06812	0.253	38.6695	4.98268	0.10799	1.70104	-36.2934	-29.13	-32.5865	-28.262	-140.01	-0.549985	-0.210039	-0.337056	-13.2133	2.75832	130.313	-40.2337	2.2804	0.495567	2.42711	-3.05349	130.718	-76.4288	-6.90456	-0.872374	-22.4686	3.29605	10.095	11.1045	Neg	Neg
739	119.694	211.012	9.80709	1.20958	53.2222	0.748608	3.10299	0.486544	-26.1008	-26.135	-29.8641	-26.3577	62.3342	57.342	-7.27622	-0.182056	2.16474	-4.80777	-368.775	126.715	-6.63341	-0.541814	9.60387	-2.32732	-459.21	131.852	-1.16559	0.0842092	-7.91585	-0.938029	13.09	9.89	Neg	Neg
740	914.424	3.6838	4.68271	0.573871	61.9741	0.943622	0.10799	1.70104	-36.2934	-29.13	-32.5865	-28.262	64.7931	0.402855	0.404544	-0.0161852	10.0913	-1.28074	335.116	-39.2809	-3.35076	-0.140146	11.1789	-2.85847	335.521	-75.4759	-6.28997	-0.551503	0.835964	-0.743015	10.095	11.1045	Neg	Neg
741	961.35	3.4722	4.17592	0.573871	61.9741	0.943622	1.53299	1.78654	-27.6708	-24.835	-31.4341	-25.0577	111.719	0.191255	-0.102239	-0.0161852	10.0913	-1.28074	382.042	-39.4925	-6.79417	5.55855	28.5856	-0.560233	382.447	-75.6875	-6.79676	-0.551503	0.835964	-0.743015	11.52	11.19	Neg	Neg
742	57.9883	64.1974	0.732512	6.27257	79.3807	3.24186	3.52	3.88467	53.5892	46.685	49.8259	46.4623	0.628841	-89.4724	-16.3508	4.88093	28.3232	-2.31451	-430.48	-20.099	37.2542	1.12609	24.5831	-1.36347	-520.915	-14.9624	-10.2402	5.1472	18.2426	1.55523	92.78	82.71	Pos	Pos
743	39.9523	428.416	48.5703	2.24177	76.9532	1.90747	-1.35	2.71467	48.7192	45.515	45.2285	42.1735	-17.4072	274.747	31.487	0.850136	25.8957	-3.64891	-448.516	344.12	-6.63341	-0.541814	9.60387	-2.32732	-538.951	349.257	37.5976	1.1164	15.8152	0.220834	87.91	81.54	Pos	Pos
744	972.256	3.6838	4.68271	0.573871	61.9741	0.943622	-1.22701	-0.308456	-30.4308	-26.93	-33.9215	-30.2715	122.624	0.402855	0.404544	-0.0161852	10.0913	-1.28074	392.948	-39.2809	-2.86896	0.270984	-17.2907	1.1244	393.352	-75.4759	-6.28997	-0.551503	0.835964	-0.743015	8.76	9.095	Neg	Neg
745	913.759	2.85263	4.65772	0.985	33.5044	4.9265	103.54	34.3447	146.412	72.9355	149.846	76.9223	64.1277	-0.428322	0.379561	0.394944	-18.3783	2.70214	425.29	-81.4437	37.2542	1.12609	24.5831	-1.36347	334.855	-76.3071	-6.31496	-0.140374	-27.6337	3.23986	192.8	113.17	Pos	Pos
746	39.9523	428.416	48.5703	2.24177	76.9532	1.90747	-17.74	-13.0053	25.1316	25.5855	28.5659	29.5723	-17.4072	274.747	31.487	0.850136	25.8957	-3.64891	-448.516	344.12	-6.65839	-0.461001	-3.84813	-2.05859	-538.951	349.257	37.5976	1.1164	15.8152	0.220834	71.52	65.82	Pos	Pos
747	921.884	2.85263	4.65772	0.654683	48.522	1.21236	1.53299	1.78654	-27.6708	-24.835	-31.4341	-25.0577	72.2528	-0.428322	0.379561	0.0646272	-3.36071	-1.012	433.415	-81.4437	-1.75297	-1.00968	-23.5132	8.06607	342.98	-76.3071	-6.31496	-0.470691	-12.616	-0.474279	11.52	11.19	Neg	Neg
748	73.6102	57.6826	9.56315	0.106	28.8569	11.337	13.85	21.6147	56.7216	60.2055	60.4285	61.0735	16.2508	-95.9871	-7.52016	-1.28564	-22.2006	5.78063	-414.858	-26.6137	-7.13342	-0.332684	-14.0054	0.519705	-505.293	-21.4771	-1.40953	-1.01937	-32.2812	9.65037	103.11	100.44	Pos	Pos
749	415.675	2.13921	4.1827	0.783	38.3648	3.79065	-5.27701	-4.92346	-34.4808	-31.545	-38.2441	-31.7677	-433.957	-1.14174	-0.0954676	0.192944	-13.518	1.56629	-72.794	-82.1572	-7.93562	-0.652997	-12.7104	0.47241	-163.229	-77.0205	-6.78999	-0.342374	-22.7733	2.10401	4.71	4.48	Neg	Neg
750	486.071	1.91045	3.3805	0.462688	39.6598	3.74335	-0.89201	-0.643456	-30.0958	-27.265	-33.5865	-30.6065	-363.561	-1.3705	-0.897665	-0.127368	-12.223	1.51899	-93.2374	-41.0542	-0.622395	0.24458	49.9681	-3.26313	-92.833	-77.2493	-7.59218	-0.662686	-21.4783	2.05672	9.095	8.76	Neg	Neg
751	53.1645	168.975	6.90429	0.958597	100.763	0.538971	-3.57701	0.941544	-39.9784	-29.8895	-36.5441	-25.9027	-4.19502	15.3055	-10.179	-0.433042	49.7058	-5.01741	-526.143	126.011	-4.89949	-0.479016	-11.1353	-0.058743	-525.739	89.8155	-4.06839	-0.166777	39.6252	-1.14767	6.41	10.345	Neg	Neg
752	58.1821	3.2359	2.6272	0.235	39.6598	3.74335	1.53299	1.78654	-27.6708	-24.835	-31.4341	-25.0577	-791.449	-0.0450486	-1.65097	-0.355056	-12.223	1.51899	-521.126	-39.7288	-3.45856	-0.461016	-12.1256	1.18059	-520.722	-75.9238	-8.34548	-0.890374	-21.4783	2.05672	11.52	11.19	Neg	Neg
753	709.621	2.73096	4.06812	0.253	38.6695	4.98268	0.63799	0.941544	-35.7634	-29.8895	-32.3291	-25.9027	-140.01	-0.549985	-0.210039	-0.337056	-13.2133	2.75832	130.313	-40.2337	-3.28323	-0.15809	16.9128	-2.82147	130.718	-76.4288	-6.90456	-0.872374	-22.4686	3.29605	10.625	10.345	Neg	Neg
754	845.654	3.50557	4.24345	0.555926	67.708	0.980626	-1.53534	-2.87346	-30.7391	-29.495	-34.5025	-29.7177	-3.97704	0.224625	-0.0347092	-0.0341298	15.8252	-1.24373	266.346	-39.4591	15.3208	1.07721	-5.26812	-3.50603	266.751	-75.6542	-6.72923	-0.569448	6.56987	-0.706011	8.45167	6.53	Neg	Neg
755	60.033	226.202	22.8475	1.79123	45.527	0.296066	1.77299	1.86654	-27.4308	-24.755	-30.9215	-28.0965	2.6735	72.5326	5.7642	0.399587	-5.53049	-5.26031	-428.436	141.906	-4.41183	-0.157088	48.3931	-2.73197	-518.871	147.043	11.8748	0.665853	-15.6111	-1.39057	11.76	11.27	Neg	Neg
756	53.1645	168.975	6.90429	0.958597	100.763	0.538971	0.63799	0.941544	-35.7634	-29.8895	-32.3291	-25.9027	-4.19502	15.3055	-10.179	-0.433042	49.7058	-5.01741	-526.143	126.011	1.56097	-0.0753753	25.391	-2.01816	-525.739	89.8155	-4.06839	-0.166777	39.6252	-1.14767	10.625	10.345	Neg	Neg
757	52.1282	256.441	9.08765	0.638641	76.1861	1.78393	-3.57701	0.941544	-39.9784	-29.8895	-36.5441	-25.9027	-5.23125	102.771	-7.99565	-0.752998	25.1286	-3.77245	-436.34	172.145	-0.676114	-0.634184	-27.4042	9.76213	-526.775	177.281	-1.88503	-0.486733	15.048	0.097296	6.41	10.345	Neg	Neg
758	60.6515	191.285	10.64	0.4815	24.966	13.0331	4.10799	0.186544	-25.0958	-26.435	-28.5865	-29.7765	3.292	37.6149	-6.4433	-0.910139	-26.0915	7.47669	-518.656	148.32	-2.86896	0.270984	-17.2907	1.1244	-518.252	112.125	-0.332681	-0.643874	-36.1721	11.3464	14.095	9.59	Neg	Neg
759	913.759	2.85263	4.65772	0.985	33.5044	4.9265	0.10799	-0.0434559	-36.2934	-30.8745	-32.8591	-26.8877	64.1277	-0.428322	0.379561	0.394944	-18.3783	2.70214	425.29	-81.4437	-7.13342	-0.611084	15.3378	-2.05859	334.855	-76.3071	-6.31496	-0.140374	-27.6337	3.23986	10.095	9.36	Neg	Neg
760	925.662	2.13921	4.1827	0.5046	67.708	1.21236	1.28299	4.69154	-27.9208	-21.93	-31.4115	-25.2715	76.0313	-1.14174	-0.0954676	-0.0854553	15.8252	-1.012	346.355	-40.8255	2.03646	-0.608016	-21.9382	7.53491	346.759	-77.0205	-6.78999	-0.620773	6.56987	-0.474279	11.27	14.095	Neg	Neg
761	73.6102	57.6826	9.56315	0.106	28.8569	11.337	-0.39701	-0.533456	-36.7984	-31.3645	-33.3641	-27.3777	16.2508	-95.9871	-7.52016	-1.28564	-22.2006	5.78063	-414.858	-26.6137	-0.676114	-0.634184	-27.4042	9.76213	-505.293	-21.4771	-1.40953	-1.01937	-32.2812	9.65037	9.59	8.87	Neg	Neg
762	60.6515	191.285	10.64	0.4815	24.966	13.0331	1.28299	2.35654	-27.9208	-24.265	-31.4115	-27.6065	3.292	37.6149	-6.4433	-0.910139	-26.0915	7.47669	-518.656	148.32	-3.25386	-0.0720714	-4.80406	-2.74236	-518.252	112.125	-0.332681	-0.643874	-36.1721	11.3464	11.27	11.76	Neg	Neg
763	1178.74	3.21538	4.27283	0.641945	45.9911	1.05973	13.85	21.6147	63.9192	64.415	60.4285	61.0735	329.111	-0.065573	-0.00533673	0.0518891	-5.89168	-1.16463	690.273	-81.081	-10.5836	5.15689	27.0106	-0.0290796	599.838	-75.9444	-6.69985	-0.483429	-15.147	-0.626903	103.11	100.44	Pos	Pos
764	57.9883	64.1974	0.732512	6.27257	79.3807	3.24186	1.28299	0.766544	-35.1184	-30.0645	-31.6841	-26.0777	0.628841	-89.4724	-16.3508	4.88093	28.3232	-2.31451	-430.48	-20.099	43.7435	0.22477	11.6884	16.451	-520.915	-14.9624	-10.2402	5.1472	18.2426	1.55523	11.27	10.17	Neg	Neg
765	45.9921	318.606	55.0597	1.34045	64.0586	19.7219	-21.11	-17.2753	21.7616	21.3155	25.4685	22.1835	-11.3674	164.936	37.9764	-0.0511851	13.0011	14.1656	-533.316	275.642	2.03646	-0.608016	-21.9382	7.53491	-532.912	239.447	44.087	0.21508	2.92051	18.0353	68.15	61.55	Pos	Pos
766	73.6102	57.6826	9.56315	0.106	28.8569	11.337	7.04	13.4747	49.9116	52.0655	53.6185	52.9335	16.2508	-95.9871	-7.52016	-1.28564	-22.2006	5.78063	-414.858	-26.6137	-7.07266	-0.559758	15.3378	-2.29032	-505.293	-21.4771	-1.40953	-1.01937	-32.2812	9.65037	96.3	92.3	Pos	Pos
767	845.654	3.50557	4.24345	0.555926	67.708	0.980626	2.60299	-2.99346	-33.7984	-33.8245	-30.0915	-32.9565	-3.97704	0.224625	-0.0347092	-0.0341298	15.8252	-1.24373	266.346	-39.4591	-3.34399	-0.209416	16.9128	-2.58974	266.751	-75.6542	-6.72923	-0.569448	6.56987	-0.706011	12.59	6.41	Neg	Neg
768	925.662	2.13921	4.1827	0.5046	67.708	1.21236	4.10799	2.35654	-25.0958	-24.265	-28.5865	-27.6065	76.0313	-1.14174	-0.0954676	-0.0854553	15.8252	-1.012	346.355	-40.8255	-2.83488	-0.199903	36.3605	-2.98504	346.759	-77.0205	-6.78999	-0.620773	6.56987	-0.474279	14.095	11.76	Neg	Neg
769	1649.98	3.2834	4.69181	0.514113	87.1556	0.817056	-2.83701	-2.48346	-32.0408	-29.105	-35.8041	-29.3277	800.353	0.00244952	0.413643	-0.0759424	35.2728	-1.4073	1070.68	-39.6813	-2.86896	0.270984	-17.2907	1.1244	1071.08	-75.8763	-6.28088	-0.61126	26.0175	-0.869581	7.15	6.92	Neg	Neg
770	913.759	2.85263	4.65772	0.985	33.5044	4.9265	1.53299	1.78654	-27.6708	-24.835	-31.4341	-25.0577	64.1277	-0.428322	0.379561	0.394944	-18.3783	2.70214	425.29	-81.4437	-1.83162	-0.309325	-5.54014	-2.04204	334.855	-76.3071	-6.31496	-0.140374	-27.6337	3.23986	11.52	11.19	Neg	Neg
771	36.6574	191.698	9.48449	0.806359	46.83	1.2289	0.10799	-0.0434559	-36.2934	-30.8745	-32.8591	-26.8877	-20.7021	38.028	-7.59881	-0.58528	-4.22746	-4.32748	-542.651	148.733	-3.28323	-0.311016	-17.7271	-0.661741	-542.246	112.538	-1.48819	-0.319015	-14.308	-0.457735	10.095	9.36	Neg	Neg
772	586.628	3.50557	4.24345	0.403	33.0681	3.14036	5.77299	3.57654	-30.6284	-27.2545	-27.1941	-23.2677	-263.004	0.224625	-0.0347092	-0.187056	-18.8147	0.915995	7.31968	-39.4591	-3.25386	0.0881594	-9.10855	-2.6651	7.72402	-75.6542	-6.72923	-0.722374	-28.07	1.45372	15.76	12.98	Neg	Neg
773	764.966	3.21538	4.27283	0.802176	41.6866	1.13699	-2.68	0.274667	40.1916	38.8655	43.8985	39.7335	-84.6647	-0.065573	-0.00533673	0.21212	-10.1962	-1.08737	276.498	-81.081	-1.50903	0.0938988	0.852061	-2.52234	186.063	-75.9444	-6.69985	-0.323198	-19.4515	-0.549644	86.58	79.1	Pos	Pos
774	119.694	211.012	9.80709	1.20958	53.2222	0.748608	0.28299	1.89354	-36.1184	-28.9375	-32.4115	-28.0695	62.3342	57.342	-7.27622	-0.182056	2.16474	-4.80777	-368.775	126.715	-6.9237	-0.343842	16.816	-2.27639	-459.21	131.852	-1.16559	0.0842092	-7.91585	-0.938029	10.27	11.297	Neg	Neg
775	1167.72	3.76192	4.39241	0.771842	69.1862	0.99455	1.28299	2.35654	-27.9208	-24.265	-31.4115	-27.6065	318.086	0.480968	0.114251	0.181786	17.3035	-1.22981	588.41	-39.2028	2.03646	-0.608016	-21.9382	7.53491	588.814	-75.3978	-6.58027	-0.353532	8.04813	-0.692087	11.27	11.76	Neg	Neg
776	73.6102	57.6826	9.56315	0.106	28.8569	11.337	1.53299	1.78654	-27.6708	-24.835	-31.4341	-25.0577	16.2508	-95.9871	-7.52016	-1.28564	-22.2006	5.78063	-414.858	-26.6137	-2.76533	1.12609	-0.794136	-1.91372	-505.293	-21.4771	-1.40953	-1.01937	-32.2812	9.65037	11.52	11.19	Neg	Neg
777	39.175	446.552	8.55078	2.24177	51.576	1.35723	-21.11	-17.2753	21.7616	21.3155	25.4685	22.1835	-18.1845	292.882	-8.53252	0.850136	0.518542	-4.19915	-449.294	362.255	-1.99264	-0.127684	-22.2732	7.89988	-539.729	367.392	-2.4219	1.1164	-9.56205	-0.329408	68.15	61.55	Pos	Pos
778	68.4189	71.3403	9.32347	0.988	30.097	11.1708	-1.53534	-2.87346	-30.7391	-29.495	-34.5025	-29.7177	11.0594	-82.3295	-7.75983	-0.403639	-20.9605	5.61445	-510.889	28.3756	-0.622395	0.24458	49.9681	-3.26313	-510.485	-7.81945	-1.64921	-0.137374	-31.0411	9.48419	8.45167	6.53	Neg	Neg
779	53.1645	168.975	6.90429	0.958597	100.763	0.538971	-1.22701	-0.308456	-30.4308	-26.93	-33.9215	-30.2715	-4.19502	15.3055	-10.179	-0.433042	49.7058	-5.01741	-526.143	126.011	-6.79417	5.55855	28.5856	-0.560233	-525.739	89.8155	-4.06839	-0.166777	39.6252	-1.14767	8.76	9.095	Neg	Neg
780	57.9883	64.1974	0.732512	6.27257	79.3807	3.24186	13.85	21.6147	63.9192	64.415	60.1559	64.1923	0.628841	-89.4724	-16.3508	4.88093	28.3232	-2.31451	-430.48	-20.099	-6.9237	-0.247184	-7.7056	-0.282506	-520.915	-14.9624	-10.2402	5.1472	18.2426	1.55523	103.11	100.44	Pos	Pos
781	815.759	3.76192	4.39241	0.8685	44.6646	2.98844	-2.68	0.274667	40.1916	38.8655	43.8985	39.7335	-33.872	0.480968	0.114251	0.278444	-7.21818	0.764078	236.451	-39.2028	-3.55709	-0.0483815	13.2635	-2.05503	236.856	-75.3978	-6.58027	-0.256874	-16.4735	1.3018	86.58	79.1	Pos	Pos
782	1189.54	1.74754	3.96959	0.665635	64.0586	1.74707	-3.57701	-2.35246	-39.9784	-33.1835	-36.2715	-32.3155	339.912	-1.53341	-0.308574	0.0755789	12.1758	-0.477291	701.075	-82.5488	-6.62431	-0.601571	34.7854	-2.45389	610.64	-77.4122	-7.00309	-0.459739	2.92051	0.0604322	6.41	7.051	Neg	Neg
783	1649.98	3.2834	4.69181	0.514113	87.1556	0.817056	-3.57701	-2.35246	-39.9784	-33.1835	-36.2715	-32.3155	800.353	0.00244952	0.413643	-0.0759424	35.2728	-1.4073	1070.68	-39.6813	-3.13427	0.0578257	18.3911	-2.80755	1071.08	-75.8763	-6.28088	-0.61126	26.0175	-0.869581	6.41	7.051	Neg	Neg
784	1167.72	3.76192	4.39241	0.771842	69.1862	0.99455	-0.39701	1.14554	-36.7984	-29.6855	-33.0915	-28.8175	318.086	0.480968	0.114251	0.181786	17.3035	-1.22981	588.41	-39.2028	-2.86896	0.270984	-17.2907	1.1244	588.814	-75.3978	-6.58027	-0.353532	8.04813	-0.692087	9.59	10.549	Neg	Neg
785	913.759	2.85263	4.65772	0.985	33.5044	4.9265	3.52	3.88467	46.3916	42.4755	50.0985	43.3435	64.1277	-0.428322	0.379561	0.394944	-18.3783	2.70214	425.29	-81.4437	-1.99264	-0.127684	-22.2732	7.89988	334.855	-76.3071	-6.31496	-0.140374	-27.6337	3.23986	92.78	82.71	Pos	Pos
786	68.4189	71.3403	9.32347	0.988	30.097	11.1708	1.53299	1.78654	-27.6708	-24.835	-31.4341	-25.0577	11.0594	-82.3295	-7.75983	-0.403639	-20.9605	5.61445	-510.889	28.3756	8.50206	0.0208794	13.7807	-2.16263	-510.485	-7.81945	-1.64921	-0.137374	-31.0411	9.48419	11.52	11.19	Neg	Neg
787	42.3047	83.9278	16.0287	0.734896	64.5759	1.63946	2.60299	-2.99346	-33.7984	-33.8245	-30.0915	-32.9565	-15.0548	-69.742	-1.05456	-0.656743	13.5184	-3.91691	-446.164	-0.368554	-7.93562	-0.652997	-12.7104	0.47241	-536.599	4.76807	5.05606	-0.390478	3.43778	-0.0471719	12.59	6.41	Neg	Neg
788	486.071	1.91045	3.3805	0.462688	39.6598	3.74335	-3.57701	0.941544	-39.9784	-29.8895	-36.5441	-25.9027	-363.561	-1.3705	-0.897665	-0.127368	-12.223	1.51899	-93.2374	-41.0542	15.3208	1.07721	-5.26812	-3.50603	-92.833	-77.2493	-7.59218	-0.662686	-21.4783	2.05672	6.41	10.345	Neg	Neg
789	60.033	226.202	22.8475	1.79123	45.527	0.296066	-2.68	0.274667	40.1916	38.8655	43.8985	39.7335	2.6735	72.5326	5.7642	0.399587	-5.53049	-5.26031	-428.436	141.906	-7.34653	-0.45005	11.6884	-1.52387	-518.871	147.043	11.8748	0.665853	-15.6111	-1.39057	86.58	79.1	Pos	Pos
790	1189.54	1.74754	3.96959	0.665635	64.0586	1.74707	1.77299	3.53254	-34.6284	-27.2985	-30.9215	-26.4305	339.912	-1.53341	-0.308574	0.0755789	12.1758	-0.477291	701.075	-82.5488	-0.673157	-0.566684	-17.861	8.15756	610.64	-77.4122	-7.00309	-0.459739	2.92051	0.0604322	11.76	12.936	Neg	Neg
791	83.037	119.51	10.643	0.549	34.5092	11.4285	0.498	-12.5253	43.3696	26.0655	47.0765	26.9335	25.6775	-34.1593	-6.44035	-0.842639	-16.5483	5.87213	-496.271	76.5458	8.8694	1.56865	-9.4689	-3.15541	-495.867	40.3507	-0.329725	-0.576374	-26.6289	9.74187	89.758	66.3	Pos	Pos
792	41.952	8.89468	16.3961	2.28267	41.3262	0.646687	-0.89201	0.601044	-37.2934	-30.23	-33.5865	-29.362	-15.4074	-144.775	-0.687224	0.891031	-9.73127	-4.90969	-537.356	-34.07	-3.28323	-0.15809	16.9128	-2.82147	-536.952	-70.2651	5.4234	1.1573	-19.8119	-1.03995	9.095	10.0045	Neg	Neg
793	845.654	3.50557	4.24345	0.555926	67.708	0.980626	3.52	3.88467	46.3916	42.4755	50.0985	43.3435	-3.97704	0.224625	-0.0347092	-0.0341298	15.8252	-1.24373	266.346	-39.4591	-3.4047	0.0359838	-5.81502	-0.217502	266.751	-75.6542	-6.72923	-0.569448	6.56987	-0.706011	92.78	82.71	Pos	Pos
794	926.002	3.55009	4.12199	0.75	44.9801	3.58459	-5.27701	-4.92346	-34.4808	-31.545	-38.2441	-31.7677	76.3707	0.269141	-0.156178	0.159944	-6.90264	1.36023	437.533	-80.7463	-7.34653	-0.45005	11.6884	-1.52387	347.098	-75.6097	-6.8507	-0.375374	-16.158	1.89796	4.71	4.48	Neg	Neg
795	1189.54	1.74754	3.96959	0.665635	64.0586	1.74707	-23.96	-20.1253	18.9116	18.4655	22.6185	19.3335	339.912	-1.53341	-0.308574	0.0755789	12.1758	-0.477291	701.075	-82.5488	4.71263	-0.380789	12.2057	-1.63148	610.64	-77.4122	-7.00309	-0.459739	2.92051	0.0604322	65.3	58.7	Pos	Pos
796	42.3047	83.9278	16.0287	0.734896	64.5759	1.63946	7.04	13.4747	49.9116	52.0655	53.6185	52.9335	-15.0548	-69.742	-1.05456	-0.656743	13.5184	-3.91691	-446.164	-0.368554	-6.96889	-0.664722	18.4115	-2.24152	-536.599	4.76807	5.05606	-0.390478	3.43778	-0.0471719	96.3	92.3	Pos	Pos
797	997.779	2.63198	4.34722	0.450962	70.7817	1.02943	103.54	34.3447	146.412	72.9355	149.846	76.9223	148.148	-0.648965	0.069056	-0.139094	18.8989	-1.19493	509.311	-81.6644	-1.75297	-1.00968	-23.5132	8.06607	418.876	-76.5278	-6.62546	-0.674412	9.64361	-0.657209	192.8	113.17	Pos	Pos
798	73.6102	57.6826	9.56315	0.106	28.8569	11.337	-2.83701	-2.48346	-32.0408	-29.105	-35.8041	-29.3277	16.2508	-95.9871	-7.52016	-1.28564	-22.2006	5.78063	-414.858	-26.6137	-2.22846	-0.477043	23.816	-1.48701	-505.293	-21.4771	-1.40953	-1.01937	-32.2812	9.65037	7.15	6.92	Neg	Neg
799	52.1282	256.441	9.08765	0.638641	76.1861	1.78393	13.85	21.6147	56.7216	60.2055	60.4285	61.0735	-5.23125	102.771	-7.99565	-0.752998	25.1286	-3.77245	-436.34	172.145	0.649287	-0.233184	-23.777	6.94939	-526.775	177.281	-1.88503	-0.486733	15.048	0.097296	103.11	100.44	Pos	Pos
800	59.0714	95.9063	11.9654	0.8825	28.5932	10.2203	13.85	21.6147	63.9192	64.415	60.4285	61.0735	1.71191	-57.7635	-5.1179	-0.509139	-22.4643	4.66396	-520.237	52.9417	-3.35076	-0.140146	11.1789	-2.85847	-519.832	16.7466	0.99272	-0.242874	-32.5449	8.5337	103.11	100.44	Pos	Pos
801	961.35	3.4722	4.17592	0.573871	61.9741	0.943622	-2.83701	-2.48346	-32.0408	-29.105	-35.8041	-29.3277	111.719	0.191255	-0.102239	-0.0161852	10.0913	-1.28074	382.042	-39.4925	-3.35076	-0.327016	-11.7355	-0.541394	382.447	-75.6875	-6.79676	-0.551503	0.835964	-0.743015	7.15	6.92	Neg	Neg
802	836.531	3.4722	4.17592	0.387	39.0596	3.2607	4.10799	0.186544	-25.0958	-26.435	-28.5865	-29.7765	-13.1003	0.191255	-0.102239	-0.203056	-12.8231	1.03634	257.223	-39.4925	-2.84398	-0.140146	11.1789	-2.85847	257.627	-75.6875	-6.79676	-0.738374	-22.0785	1.57407	14.095	9.59	Neg	Neg
803	914.424	3.6838	4.68271	0.573871	61.9741	0.943622	-23.96	-20.1253	26.1092	22.675	22.6185	19.3335	64.7931	0.402855	0.404544	-0.0161852	10.0913	-1.28074	335.116	-39.2809	-2.84398	0.181984	-13.0479	1.17356	335.521	-75.4759	-6.28997	-0.551503	0.835964	-0.743015	65.3	58.7	Pos	Pos
804	476.4	3.6838	4.68271	0.896	37.7472	4.97565	-14.96	-11.4653	35.1092	31.335	31.3459	31.1123	-373.231	0.402855	0.404544	0.305944	-14.1356	2.75129	-12.0684	-80.6126	-6.80597	-0.622075	-3.84813	-1.65339	-102.503	-75.4759	-6.28997	-0.229374	-23.3909	3.28902	74.3	67.36	Pos	Pos
805	806.129	3.47784	4.51014	0.493609	48.522	1.61755	1.28299	2.35654	-27.9208	-24.265	-31.4115	-27.6065	-43.5026	0.196892	0.231979	-0.0964466	-3.36071	-0.606808	317.66	-80.8185	-0.673157	-0.566684	-17.861	8.15756	227.225	-75.6819	-6.46254	-0.631765	-12.616	-0.069084	11.27	11.76	Neg	Neg
806	83.037	119.51	10.643	0.549	34.5092	11.4285	1.77299	1.86654	-27.4308	-24.755	-30.9215	-28.0965	25.6775	-34.1593	-6.44035	-0.842639	-16.5483	5.87213	-496.271	76.5458	-2.86896	-0.0593333	-2.27309	-2.58974	-495.867	40.3507	-0.329725	-0.576374	-26.6289	9.74187	11.76	11.27	Neg	Neg
807	921.884	2.85263	4.65772	0.654683	48.522	1.21236	3.52	3.88467	46.3916	42.4755	50.0985	43.3435	72.2528	-0.428322	0.379561	0.0646272	-3.36071	-1.012	433.415	-81.4437	-6.84223	-0.298684	-7.01474	0.281988	342.98	-76.3071	-6.31496	-0.470691	-12.616	-0.474279	92.78	82.71	Pos	Pos
808	664.712	3.59463	4.47388	0.817	45.3554	3.55293	13.85	21.6147	56.7216	60.2055	60.4285	61.0735	-184.92	0.313686	0.195718	0.226944	-6.52732	1.32857	85.4037	-39.37	-4.14618	-0.251329	-11.1353	-0.058743	85.808	-75.5651	-6.4988	-0.308374	-15.7827	1.86629	103.11	100.44	Pos	Pos
809	486.071	1.91045	3.3805	0.462688	39.6598	3.74335	-0.89201	-0.643456	-30.0958	-27.265	-33.5865	-30.6065	-363.561	-1.3705	-0.897665	-0.127368	-12.223	1.51899	-93.2374	-41.0542	-3.35076	-0.327016	-11.7355	-0.541394	-92.833	-77.2493	-7.59218	-0.662686	-21.4783	2.05672	9.095	8.76	Neg	Neg
810	836.531	3.4722	4.17592	0.387	39.0596	3.2607	-0.39701	1.14554	-36.7984	-29.6855	-33.0915	-28.8175	-13.1003	0.191255	-0.102239	-0.203056	-12.8231	1.03634	257.223	-39.4925	8.50206	0.0208794	13.7807	-2.16263	257.627	-75.6875	-6.79676	-0.738374	-22.0785	1.57407	9.59	10.549	Neg	Neg
811	42.3047	83.9278	16.0287	0.734896	64.5759	1.63946	3.52	3.88467	53.5892	46.685	49.8259	46.4623	-15.0548	-69.742	-1.05456	-0.656743	13.5184	-3.91691	-446.164	-0.368554	-6.63341	-0.541814	9.60387	-2.32732	-536.599	4.76807	5.05606	-0.390478	3.43778	-0.0471719	92.78	82.71	Pos	Pos
812	972.256	3.6838	4.68271	0.573871	61.9741	0.943622	1.28299	0.766544	-35.1184	-30.0645	-31.6841	-26.0777	122.624	0.402855	0.404544	-0.0161852	10.0913	-1.28074	392.948	-39.2809	-3.25386	-0.127879	-1.42008	-2.56846	393.352	-75.4759	-6.28997	-0.551503	0.835964	-0.743015	11.27	10.17	Neg	Neg
813	858.608	3.21538	4.27283	0.586137	49.3751	1.23363	-2.68	0.274667	40.1916	38.8655	43.8985	39.7335	8.97645	-0.065573	-0.00533673	-0.00391857	-2.50771	-0.990728	370.139	-81.081	-7.13342	-0.54522	50.6844	-2.05859	279.704	-75.9444	-6.69985	-0.539237	-11.763	-0.453004	86.58	79.1	Pos	Pos
814	461.165	2.13921	4.1827	0.570465	103.055	1.21236	0.28299	1.89354	-36.1184	-28.9375	-32.4115	-28.0695	-388.466	-1.14174	-0.0954676	-0.0195911	51.1718	-1.012	-27.3036	-82.1572	-7.04329	-0.313509	-10.6836	-2.13395	-117.739	-77.0205	-6.78999	-0.554909	41.9165	-0.474279	10.27	11.297	Neg	Neg
815	764.966	3.21538	4.27283	0.802176	41.6866	1.13699	3.10299	0.486544	-26.1008	-26.135	-29.8641	-26.3577	-84.6647	-0.065573	-0.00533673	0.21212	-10.1962	-1.08737	276.498	-81.081	-7.93562	-0.652997	-12.7104	0.47241	186.063	-75.9444	-6.69985	-0.323198	-19.4515	-0.549644	13.09	9.89	Neg	Neg
816	486.071	1.91045	3.3805	0.462688	39.6598	3.74335	-0.39701	1.14554	-36.7984	-29.6855	-33.0915	-28.8175	-363.561	-1.3705	-0.897665	-0.127368	-12.223	1.51899	-93.2374	-41.0542	24.847	2.53724	17.2287	-2.03538	-92.833	-77.2493	-7.59218	-0.662686	-21.4783	2.05672	9.59	10.549	Neg	Neg
817	50.614	125.064	32.3736	3.25125	68.0238	1.76672	-3.57701	-2.35246	-39.9784	-33.1835	-36.2715	-32.3155	-6.74547	-28.6057	15.2903	1.85961	16.9663	-3.78966	-437.855	40.7677	-6.80145	-0.739684	-15.0926	1.50551	-528.29	45.9044	21.401	2.12588	6.88576	0.0800815	6.41	7.051	Neg	Neg
818	860.279	3.62806	4.51467	0.376	37.2776	4.77646	0.28299	-0.308456	-28.9208	-26.93	-32.4115	-30.2715	10.6477	0.347111	0.236505	-0.214056	-14.6052	2.5521	280.971	-39.3366	-3.01654	0.0649838	-11.1164	0.37076	281.375	-75.5317	-6.45801	-0.749374	-23.8605	3.08982	10.27	9.095	Neg	Neg
819	1108.99	3.47784	4.51014	0.779	39.6788	4.17286	13.85	21.6147	63.9192	64.415	60.1559	64.1923	259.359	0.196892	0.231979	0.188944	-12.204	1.9485	620.522	-80.8185	-7.04329	-0.473739	-6.37911	-2.21121	530.087	-75.6819	-6.46254	-0.346374	-21.4593	2.48622	103.11	100.44	Pos	Pos
820	1178.74	3.21538	4.27283	0.641945	45.9911	1.05973	1.28299	4.69154	-27.9208	-21.93	-31.4115	-25.2715	329.111	-0.065573	-0.00533673	0.0518891	-5.89168	-1.16463	690.273	-81.081	-1.75297	-1.00968	-23.5132	8.06607	599.838	-75.9444	-6.69985	-0.483429	-15.147	-0.626903	11.27	14.095	Neg	Neg
821	73.6102	57.6826	9.56315	0.106	28.8569	11.337	-3.57701	0.941544	-39.9784	-29.8895	-36.5441	-25.9027	16.2508	-95.9871	-7.52016	-1.28564	-22.2006	5.78063	-414.858	-26.6137	5.07997	1.16699	-11.0439	-2.62426	-505.293	-21.4771	-1.40953	-1.01937	-32.2812	9.65037	6.41	10.345	Neg	Neg
822	41.952	8.89468	16.3961	2.28267	41.3262	0.646687	0.10799	1.70104	-36.2934	-29.13	-32.5865	-28.262	-15.4074	-144.775	-0.687224	0.891031	-9.73127	-4.90969	-537.356	-34.07	15.3208	1.07721	-5.26812	-3.50603	-536.952	-70.2651	5.4234	1.1573	-19.8119	-1.03995	10.095	11.1045	Neg	Neg
823	60.033	226.202	22.8475	1.79123	45.527	0.296066	5.77299	3.57654	-30.6284	-27.2545	-27.1941	-23.2677	2.6735	72.5326	5.7642	0.399587	-5.53049	-5.26031	-428.436	141.906	-7.19413	-0.534836	3.79697	-2.58133	-518.871	147.043	11.8748	0.665853	-15.6111	-1.39057	15.76	12.98	Neg	Neg
824	848.038	3.55009	4.12199	0.580848	56.1672	0.68961	-5.27701	-4.92346	-34.4808	-31.545	-38.2441	-31.7677	-1.59352	0.269141	-0.156178	-0.00920781	4.2844	-1.53475	268.73	-39.4146	-3.25386	-0.0720714	-4.80406	-2.74236	269.134	-75.6097	-6.8507	-0.544526	-4.97094	-0.997027	4.71	4.48	Neg	Neg
825	1178.74	3.21538	4.27283	0.641945	45.9911	1.05973	-21.11	-17.2753	21.7616	21.3155	25.1959	25.3023	329.111	-0.065573	-0.00533673	0.0518891	-5.89168	-1.16463	690.273	-81.081	-6.80145	-0.739684	-15.0926	1.50551	599.838	-75.9444	-6.69985	-0.483429	-15.147	-0.626903	68.15	61.55	Pos	Pos
826	860.279	3.62806	4.51467	0.376	37.2776	4.77646	103.54	34.3447	146.412	72.9355	149.846	76.9223	10.6477	0.347111	0.236505	-0.214056	-14.6052	2.5521	280.971	-39.3366	4.43872	0.168484	-22.202	6.41824	281.375	-75.5317	-6.45801	-0.749374	-23.8605	3.08982	192.8	113.17	Pos	Pos
827	59.0714	95.9063	11.9654	0.8825	28.5932	10.2203	-0.89201	0.601044	-37.2934	-30.23	-33.5865	-29.362	1.71191	-57.7635	-5.1179	-0.509139	-22.4643	4.66396	-520.237	52.9417	50.1027	1.08024	3.01203	-2.67684	-519.832	16.7466	0.99272	-0.242874	-32.5449	8.5337	9.095	10.0045	Neg	Neg
828	39.1582	194.009	57.6294	1.79425	53.8072	1.12526	0.28299	1.89354	-36.1184	-28.9375	-32.4115	-28.0695	-18.2013	40.3394	40.5461	0.402613	2.74966	-4.43112	-449.31	109.713	-7.34653	-0.685116	9.32656	-2.02311	-539.745	114.849	46.6567	0.668878	-7.33093	-0.56138	10.27	11.297	Neg	Neg
829	976.34	6.44306	3.96959	0.430568	61.6967	1.24784	-2.008	-3.97733	40.8636	34.6135	44.2979	38.6003	126.709	3.16211	-0.308574	-0.159487	9.81399	-0.976525	487.871	-77.8533	-6.62431	-0.753684	-12.8464	0.230964	397.436	-72.7167	-7.00309	-0.694805	0.558653	-0.438802	87.252	74.848	Pos	Pos
830	812.08	3.2834	4.69181	0.362	39.5238	3.50191	-0.89201	-0.643456	-30.0958	-27.265	-33.5865	-30.6065	-37.5509	0.00244952	0.413643	-0.228056	-12.3589	1.27755	232.772	-39.6813	-2.84398	0.181984	-13.0479	1.17356	233.177	-75.8763	-6.28088	-0.763374	-21.6143	1.81527	9.095	8.76	Neg	Neg
831	476.4	3.6838	4.68271	0.896	37.7472	4.97565	13.85	21.6147	63.9192	64.415	60.1559	64.1923	-373.231	0.402855	0.404544	0.305944	-14.1356	2.75129	-12.0684	-80.6126	-7.14019	-0.541814	9.60387	-2.32732	-102.503	-75.4759	-6.28997	-0.229374	-23.3909	3.28902	103.11	100.44	Pos	Pos
832	961.35	3.4722	4.17592	0.573871	61.9741	0.943622	7.04	13.4747	49.9116	52.0655	53.6185	52.9335	111.719	0.191255	-0.102239	-0.0161852	10.0913	-1.28074	382.042	-39.4925	-6.25435	1.16313	8.77052	-2.71432	382.447	-75.6875	-6.79676	-0.551503	0.835964	-0.743015	96.3	92.3	Pos	Pos
833	47.6007	26.9794	1.27234	1.87715	59.5657	1.08777	-3.57701	-2.35246	-39.9784	-33.1835	-36.2715	-32.3155	-9.75881	-126.69	-15.811	0.485509	8.50815	-4.4686	-531.707	-15.9852	4.05835	-0.492016	-12.1999	7.18221	-531.303	-52.1803	-9.70035	0.751774	-1.57244	-0.598863	6.41	7.051	Neg	Neg
834	68.4908	69.1548	11.585	0.222	38.5952	10.9843	1.53299	1.78654	-27.6708	-24.835	-31.4341	-25.0577	11.1313	-84.515	-5.49827	-1.16964	-12.4623	5.42793	-419.978	-15.1416	-6.63341	-0.219684	-14.623	1.70471	-510.413	-10.0049	0.612348	-0.903374	-22.5429	9.29767	11.52	11.19	Neg	Neg
835	476.4	3.6838	4.68271	0.896	37.7472	4.97565	1.77299	3.53254	-34.6284	-27.2985	-30.9215	-26.4305	-373.231	0.402855	0.404544	0.305944	-14.1356	2.75129	-12.0684	-80.6126	-1.83162	-0.309325	-5.54014	-2.04204	-102.503	-75.4759	-6.28997	-0.229374	-23.3909	3.28902	11.76	12.936	Neg	Neg
836	36.6574	191.698	9.48449	0.806359	46.83	1.2289	7.04	13.4747	49.9116	52.0655	53.6185	52.9335	-20.7021	38.028	-7.59881	-0.58528	-4.22746	-4.32748	-542.651	148.733	3.11332	-0.232516	-25.8292	9.23097	-542.246	112.538	-1.48819	-0.319015	-14.308	-0.457735	96.3	92.3	Pos	Pos
837	60.6515	191.285	10.64	0.4815	24.966	13.0331	-2.008	-3.97733	40.8636	34.6135	44.2979	38.6003	3.292	37.6149	-6.4433	-0.910139	-26.0915	7.47669	-518.656	148.32	-3.01654	0.0649838	-11.1164	0.37076	-518.252	112.125	-0.332681	-0.643874	-36.1721	11.3464	87.252	74.848	Pos	Pos
838	1108.99	3.47784	4.51014	0.779	39.6788	4.17286	-1.57701	-0.152456	-37.9784	-30.9835	-34.2715	-30.1155	259.359	0.196892	0.231979	0.188944	-12.204	1.9485	620.522	-80.8185	-7.14019	-0.541814	9.60387	-2.32732	530.087	-75.6819	-6.46254	-0.346374	-21.4593	2.48622	8.41	9.251	Neg	Neg
839	961.35	3.4722	4.17592	0.573871	61.9741	0.943622	13.85	21.6147	63.9192	64.415	60.4285	61.0735	111.719	0.191255	-0.102239	-0.0161852	10.0913	-1.28074	382.042	-39.4925	-3.35076	-0.140146	11.1789	-2.85847	382.447	-75.6875	-6.79676	-0.551503	0.835964	-0.743015	103.11	100.44	Pos	Pos
840	961.35	3.4722	4.17592	0.573871	61.9741	0.943622	-21.11	-17.2753	21.7616	21.3155	25.4685	22.1835	111.719	0.191255	-0.102239	-0.0161852	10.0913	-1.28074	382.042	-39.4925	-3.01202	-0.140146	11.1789	-2.85847	382.447	-75.6875	-6.79676	-0.551503	0.835964	-0.743015	68.15	61.55	Pos	Pos
841	858.385	3.62806	4.51467	0.573871	61.9741	0.943622	-2.68	0.274667	47.3892	43.075	43.6259	42.8523	8.75339	0.347111	0.236505	-0.0161852	10.0913	-1.28074	279.077	-39.3366	41.0436	1.52776	26.1581	-1.89463	279.481	-75.5317	-6.45801	-0.551503	0.835964	-0.743015	86.58	79.1	Pos	Pos
842	39.9523	428.416	48.5703	2.24177	76.9532	1.90747	-3.56701	-5.55346	-32.7708	-32.175	-36.5341	-32.3977	-17.4072	274.747	31.487	0.850136	25.8957	-3.64891	-448.516	344.12	0.268915	-0.893684	-13.775	7.71336	-538.951	349.257	37.5976	1.1164	15.8152	0.220834	6.42	3.85	Neg	Neg
843	68.4908	69.1548	11.585	0.222	38.5952	10.9843	-0.89201	-0.643456	-30.0958	-27.265	-33.5865	-30.6065	11.1313	-84.515	-5.49827	-1.16964	-12.4623	5.42793	-419.978	-15.1416	-7.93562	-0.652997	-12.7104	0.47241	-510.413	-10.0049	0.612348	-0.903374	-22.5429	9.29767	9.095	8.76	Neg	Neg
844	486.071	1.91045	3.3805	0.462688	39.6598	3.74335	-1.53534	-2.87346	-30.7391	-29.495	-34.5025	-29.7177	-363.561	-1.3705	-0.897665	-0.127368	-12.223	1.51899	-93.2374	-41.0542	2.2804	0.495567	2.42711	-3.05349	-92.833	-77.2493	-7.59218	-0.662686	-21.4783	2.05672	8.45167	6.53	Neg	Neg
845	119.694	211.012	9.80709	1.20958	53.2222	0.748608	-9.26	-1.42533	33.6116	37.1655	37.3185	38.0335	62.3342	57.342	-7.27622	-0.182056	2.16474	-4.80777	-368.775	126.715	-6.84223	-0.298684	-7.01474	0.281988	-459.21	131.852	-1.16559	0.0842092	-7.91585	-0.938029	80	77.4	Pos	Pos
846	664.712	3.59463	4.47388	0.817	45.3554	3.55293	13.85	21.6147	63.9192	64.415	60.4285	61.0735	-184.92	0.313686	0.195718	0.226944	-6.52732	1.32857	85.4037	-39.37	-3.34399	0.0689838	-12.4303	-0.0114477	85.808	-75.5651	-6.4988	-0.308374	-15.7827	1.86629	103.11	100.44	Pos	Pos
847	415.675	2.13921	4.1827	0.783	38.3648	3.79065	0.10799	-0.0434559	-36.2934	-30.8745	-32.8591	-26.8877	-433.957	-1.14174	-0.0954676	0.192944	-13.518	1.56629	-72.794	-82.1572	0.263886	-0.917684	-31.0507	7.34496	-163.229	-77.0205	-6.78999	-0.342374	-22.7733	2.10401	10.095	9.36	Neg	Neg
848	63.3721	25.0479	11.58	0.198	21.3195	10.6159	0.498	-12.5253	43.3696	26.0655	47.0765	26.9335	6.0126	-128.622	-5.5033	-1.19364	-29.738	5.05953	-425.097	-59.2485	-6.65839	-0.461001	-3.84813	-2.05859	-515.532	-54.1119	0.607319	-0.927374	-39.8186	8.92927	89.758	66.3	Pos	Pos
849	921.884	2.85263	4.65772	0.654683	48.522	1.21236	-21.11	-17.2753	21.7616	21.3155	25.4685	22.1835	72.2528	-0.428322	0.379561	0.0646272	-3.36071	-1.012	433.415	-81.4437	4.71263	-0.380789	12.2057	-1.63148	342.98	-76.3071	-6.31496	-0.470691	-12.616	-0.474279	68.15	61.55	Pos	Pos
850	42.3047	83.9278	16.0287	0.734896	64.5759	1.63946	-0.39701	1.14554	-36.7984	-29.6855	-33.0915	-28.8175	-15.0548	-69.742	-1.05456	-0.656743	13.5184	-3.91691	-446.164	-0.368554	-6.80145	-0.739684	-15.0926	1.50551	-536.599	4.76807	5.05606	-0.390478	3.43778	-0.0471719	9.59	10.549	Neg	Neg
851	860.279	3.62806	4.51467	0.376	37.2776	4.77646	0.28299	1.89354	-36.1184	-28.9375	-32.4115	-28.0695	10.6477	0.347111	0.236505	-0.214056	-14.6052	2.5521	280.971	-39.3366	1.73294	0.0634802	3.69701	-2.88624	281.375	-75.5317	-6.45801	-0.749374	-23.8605	3.08982	10.27	11.297	Neg	Neg
852	47.7122	28.769	9.25962	0.777496	54.4921	0.915856	7.04	13.4747	49.9116	52.0655	53.6185	52.9335	-9.64729	-124.901	-7.82368	-0.614142	3.43464	-4.64052	-531.596	-14.1957	-3.13427	0.154484	-6.13055	-0.813659	-531.191	-50.3907	-1.71306	-0.347877	-6.64595	-0.770781	96.3	92.3	Pos	Pos
853	815.759	3.76192	4.39241	0.8685	44.6646	2.98844	-0.89201	0.601044	-37.2934	-30.23	-33.5865	-29.362	-33.872	0.480968	0.114251	0.278444	-7.21818	0.764078	236.451	-39.2028	-3.4047	0.0359838	-5.81502	-0.217502	236.856	-75.3978	-6.58027	-0.256874	-16.4735	1.3018	9.095	10.0045	Neg	Neg
854	926.002	3.55009	4.12199	0.75	44.9801	3.58459	0.63799	0.941544	-35.7634	-29.8895	-32.3291	-25.9027	76.3707	0.269141	-0.156178	0.159944	-6.90264	1.36023	437.533	-80.7463	2.29583	-0.753684	-21.2728	7.72906	347.098	-75.6097	-6.8507	-0.375374	-16.158	1.89796	10.625	10.345	Neg	Neg
855	68.49	124.734	13.6119	0.362	31.0974	11	2.42299	0.691544	-33.9784	-30.1395	-30.2715	-29.2715	11.1305	-28.9359	-3.47136	-1.02964	-19.9601	5.44362	-419.979	40.4375	-6.63341	-0.541814	9.60387	-2.32732	-510.414	45.5741	2.63926	-0.763374	-30.0407	9.31336	12.41	10.095	Neg	Neg
856	914.424	3.6838	4.68271	0.573871	61.9741	0.943622	-9.26	-1.42533	33.6116	37.1655	37.3185	38.0335	64.7931	0.402855	0.404544	-0.0161852	10.0913	-1.28074	335.116	-39.2809	4.05835	-0.492016	-12.1999	7.18221	335.521	-75.4759	-6.28997	-0.551503	0.835964	-0.743015	80	77.4	Pos	Pos
857	68.4908	69.1548	11.585	0.222	38.5952	10.9843	-1.22701	0.866544	-30.4308	-25.755	-33.9215	-29.0965	11.1313	-84.515	-5.49827	-1.16964	-12.4623	5.42793	-419.978	-15.1416	-7.93562	-0.652997	-12.7104	0.47241	-510.413	-10.0049	0.612348	-0.903374	-22.5429	9.29767	8.76	10.27	Neg	Neg
858	486.071	1.91045	3.3805	0.462688	39.6598	3.74335	-2.16701	-2.98346	-31.3708	-29.605	-35.1341	-29.8277	-363.561	-1.3705	-0.897665	-0.127368	-12.223	1.51899	-93.2374	-41.0542	-3.25386	-0.0720714	-4.80406	-2.74236	-92.833	-77.2493	-7.59218	-0.662686	-21.4783	2.05672	7.82	6.42	Neg	Neg
859	1178.74	3.21538	4.27283	0.641945	45.9911	1.05973	3.52	3.88467	53.5892	46.685	49.8259	46.4623	329.111	-0.065573	-0.00533673	0.0518891	-5.89168	-1.16463	690.273	-81.081	-6.65839	-0.130684	-18.8657	1.65556	599.838	-75.9444	-6.69985	-0.483429	-15.147	-0.626903	92.78	82.71	Pos	Pos
860	913.759	2.85263	4.65772	0.985	33.5044	4.9265	-17.74	-13.0053	25.1316	25.5855	28.5659	29.5723	64.1277	-0.428322	0.379561	0.394944	-18.3783	2.70214	425.29	-81.4437	4.71263	-0.380789	12.2057	-1.63148	334.855	-76.3071	-6.31496	-0.140374	-27.6337	3.23986	71.52	65.82	Pos	Pos
861	42.3047	83.9278	16.0287	0.734896	64.5759	1.63946	3.10299	0.486544	-26.1008	-26.135	-29.8641	-26.3577	-15.0548	-69.742	-1.05456	-0.656743	13.5184	-3.91691	-446.164	-0.368554	-7.04329	-0.313509	-10.6836	-2.13395	-536.599	4.76807	5.05606	-0.390478	3.43778	-0.0471719	13.09	9.89	Neg	Neg
862	764.966	3.21538	4.27283	0.802176	41.6866	1.13699	2.60299	-2.99346	-33.7984	-33.8245	-30.0915	-32.9565	-84.6647	-0.065573	-0.00533673	0.21212	-10.1962	-1.08737	276.498	-81.081	-7.34653	-0.45005	11.6884	-1.52387	186.063	-75.9444	-6.69985	-0.323198	-19.4515	-0.549644	12.59	6.41	Neg	Neg
863	1189.54	1.74754	3.96959	0.665635	64.0586	1.74707	0.28299	1.89354	-36.1184	-28.9375	-32.4115	-28.0695	339.912	-1.53341	-0.308574	0.0755789	12.1758	-0.477291	701.075	-82.5488	43.7435	0.22477	11.6884	16.451	610.64	-77.4122	-7.00309	-0.459739	2.92051	0.0604322	10.27	11.297	Neg	Neg
864	45.9921	318.606	55.0597	1.34045	64.0586	19.7219	-21.11	-17.2753	21.7616	21.3155	25.1959	25.3023	-11.3674	164.936	37.9764	-0.0511851	13.0011	14.1656	-533.316	275.642	-3.34399	-0.143552	52.2594	-2.58974	-532.912	239.447	44.087	0.21508	2.92051	18.0353	68.15	61.55	Pos	Pos
865	461.165	2.13921	4.1827	0.570465	103.055	1.21236	13.85	21.6147	56.7216	60.2055	60.4285	61.0735	-388.466	-1.14174	-0.0954676	-0.0195911	51.1718	-1.012	-27.3036	-82.1572	-6.65839	-0.130684	-18.8657	1.65556	-117.739	-77.0205	-6.78999	-0.554909	41.9165	-0.474279	103.11	100.44	Pos	Pos
866	913.759	2.85263	4.65772	0.985	33.5044	4.9265	0.498	-12.5253	43.3696	26.0655	47.0765	26.9335	64.1277	-0.428322	0.379561	0.394944	-18.3783	2.70214	425.29	-81.4437	-8.68892	-0.880684	-12.7104	0.47241	334.855	-76.3071	-6.31496	-0.140374	-27.6337	3.23986	89.758	66.3	Pos	Pos
867	58.1821	3.2359	2.6272	0.235	39.6598	3.74335	4.10799	0.186544	-25.0958	-26.435	-28.5865	-29.7765	-791.449	-0.0450486	-1.65097	-0.355056	-12.223	1.51899	-521.126	-39.7288	-2.86896	-0.0593333	-2.27309	-2.58974	-520.722	-75.9238	-8.34548	-0.890374	-21.4783	2.05672	14.095	9.59	Neg	Neg
868	921.884	2.85263	4.65772	0.654683	48.522	1.21236	-14.96	-11.4653	35.1092	31.335	31.3459	31.1123	72.2528	-0.428322	0.379561	0.0646272	-3.36071	-1.012	433.415	-81.4437	11.5314	0.675542	-6.84317	-2.97488	342.98	-76.3071	-6.31496	-0.470691	-12.616	-0.474279	74.3	67.36	Pos	Pos
869	60.033	226.202	22.8475	1.79123	45.527	0.296066	-0.39701	-0.533456	-36.7984	-31.3645	-33.3641	-27.3777	2.6735	72.5326	5.7642	0.399587	-5.53049	-5.26031	-428.436	141.906	-6.84223	-0.575859	-6.19308	-2.1175	-518.871	147.043	11.8748	0.665853	-15.6111	-1.39057	9.59	8.87	Neg	Neg
870	861.182	3.59463	4.47388	0.539825	46.1771	1.15344	0.10799	-0.0434559	-36.2934	-30.8745	-32.8591	-26.8877	11.5505	0.313686	0.195718	-0.0502304	-5.70565	-1.07092	281.874	-39.37	-3.28323	-0.15809	16.9128	-2.82147	282.278	-75.5651	-6.4988	-0.585548	-14.961	-0.533195	10.095	9.36	Neg	Neg
871	845.654	3.50557	4.24345	0.555926	67.708	0.980626	3.52	3.88467	53.5892	46.685	50.0985	43.3435	-3.97704	0.224625	-0.0347092	-0.0341298	15.8252	-1.24373	266.346	-39.4591	-3.28323	-0.311016	-17.7271	-0.661741	266.751	-75.6542	-6.72923	-0.569448	6.56987	-0.706011	92.78	82.71	Pos	Pos
872	586.628	3.50557	4.24345	0.403	33.0681	3.14036	0.28299	-0.308456	-28.9208	-26.93	-32.4115	-30.2715	-263.004	0.224625	-0.0347092	-0.187056	-18.8147	0.915995	7.31968	-39.4591	-3.4047	0.0359838	-5.81502	-0.217502	7.72402	-75.6542	-6.72923	-0.722374	-28.07	1.45372	10.27	9.095	Neg	Neg
873	926.002	3.55009	4.12199	0.75	44.9801	3.58459	2.42299	0.691544	-33.9784	-30.1395	-30.2715	-29.2715	76.3707	0.269141	-0.156178	0.159944	-6.90264	1.36023	437.533	-80.7463	-6.65839	-0.461001	-3.84813	-2.05859	347.098	-75.6097	-6.8507	-0.375374	-16.158	1.89796	12.41	10.095	Neg	Neg
874	921.884	2.85263	4.65772	0.654683	48.522	1.21236	-0.89201	0.601044	-37.2934	-30.23	-33.5865	-29.362	72.2528	-0.428322	0.379561	0.0646272	-3.36071	-1.012	433.415	-81.4437	43.7435	0.22477	11.6884	16.451	342.98	-76.3071	-6.31496	-0.470691	-12.616	-0.474279	9.095	10.0045	Neg	Neg
875	45.9921	318.606	55.0597	1.34045	64.0586	19.7219	-23.96	-20.1253	18.9116	18.4655	22.6185	19.3335	-11.3674	164.936	37.9764	-0.0511851	13.0011	14.1656	-533.316	275.642	4.43872	0.168484	-22.202	6.41824	-532.912	239.447	44.087	0.21508	2.92051	18.0353	65.3	58.7	Pos	Pos
876	59.0714	95.9063	11.9654	0.8825	28.5932	10.2203	1.53299	1.78654	-27.6708	-24.835	-31.4341	-25.0577	1.71191	-57.7635	-5.1179	-0.509139	-22.4643	4.66396	-520.237	52.9417	1.95781	0.0923429	-3.96509	-2.57319	-519.832	16.7466	0.99272	-0.242874	-32.5449	8.5337	11.52	11.19	Neg	Neg
877	36.6574	191.698	9.48449	0.806359	46.83	1.2289	0.28299	-0.308456	-28.9208	-26.93	-32.4115	-30.2715	-20.7021	38.028	-7.59881	-0.58528	-4.22746	-4.32748	-542.651	148.733	41.0436	1.52776	26.1581	-1.89463	-542.246	112.538	-1.48819	-0.319015	-14.308	-0.457735	10.27	9.095	Neg	Neg
878	39.9523	428.416	48.5703	2.24177	76.9532	1.90747	-0.89201	0.601044	-37.2934	-30.23	-33.5865	-29.362	-17.4072	274.747	31.487	0.850136	25.8957	-3.64891	-448.516	344.12	11.5314	0.675542	-6.84317	-2.97488	-538.951	349.257	37.5976	1.1164	15.8152	0.220834	9.095	10.0045	Neg	Neg
879	60.033	226.202	22.8475	1.79123	45.527	0.296066	1.28299	0.766544	-35.1184	-30.0645	-31.6841	-26.0777	2.6735	72.5326	5.7642	0.399587	-5.53049	-5.26031	-428.436	141.906	-7.34653	-0.45005	11.6884	-1.52387	-518.871	147.043	11.8748	0.665853	-15.6111	-1.39057	11.27	10.17	Neg	Neg
880	1189.54	1.74754	3.96959	0.665635	64.0586	1.74707	-1.53534	-2.87346	-30.7391	-29.495	-34.5025	-29.7177	339.912	-1.53341	-0.308574	0.0755789	12.1758	-0.477291	701.075	-82.5488	21.0575	2.13557	15.6537	-1.50423	610.64	-77.4122	-7.00309	-0.459739	2.92051	0.0604322	8.45167	6.53	Neg	Neg
881	50.614	125.064	32.3736	3.25125	68.0238	1.76672	0.28299	1.89354	-36.1184	-28.9375	-32.4115	-28.0695	-6.74547	-28.6057	15.2903	1.85961	16.9663	-3.78966	-437.855	40.7677	-4.41183	-0.157088	48.3931	-2.73197	-528.29	45.9044	21.401	2.12588	6.88576	0.0800815	10.27	11.297	Neg	Neg
882	53.1645	168.975	6.90429	0.958597	100.763	0.538971	-1.53534	-2.87346	-30.7391	-29.495	-34.5025	-29.7177	-4.19502	15.3055	-10.179	-0.433042	49.7058	-5.01741	-526.143	126.011	3.11332	-0.232516	-25.8292	9.23097	-525.739	89.8155	-4.06839	-0.166777	39.6252	-1.14767	8.45167	6.53	Neg	Neg
883	60.6515	191.285	10.64	0.4815	24.966	13.0331	5.77299	3.57654	-30.6284	-27.2545	-27.1941	-23.2677	3.292	37.6149	-6.4433	-0.910139	-26.0915	7.47669	-518.656	148.32	-3.01654	0.0649838	-11.1164	0.37076	-518.252	112.125	-0.332681	-0.643874	-36.1721	11.3464	15.76	12.98	Neg	Neg
884	1108.99	3.47784	4.51014	0.779	39.6788	4.17286	-1.22701	-0.308456	-30.4308	-26.93	-33.9215	-30.2715	259.359	0.196892	0.231979	0.188944	-12.204	1.9485	620.522	-80.8185	-1.83162	-0.309325	-5.54014	-2.04204	530.087	-75.6819	-6.46254	-0.346374	-21.4593	2.48622	8.76	9.095	Neg	Neg
885	36.6574	191.698	9.48449	0.806359	46.83	1.2289	2.60299	-2.99346	-33.7984	-33.8245	-30.0915	-32.9565	-20.7021	38.028	-7.59881	-0.58528	-4.22746	-4.32748	-542.651	148.733	-3.34399	-0.209416	16.9128	-2.58974	-542.246	112.538	-1.48819	-0.319015	-14.308	-0.457735	12.59	6.41	Neg	Neg
886	925.662	2.13921	4.1827	0.5046	67.708	1.21236	0.28299	1.89354	-36.1184	-28.9375	-32.4115	-28.0695	76.0313	-1.14174	-0.0954676	-0.0854553	15.8252	-1.012	346.355	-40.8255	-2.84398	-0.140146	11.1789	-2.85847	346.759	-77.0205	-6.78999	-0.620773	6.56987	-0.474279	10.27	11.297	Neg	Neg
887	972.256	3.6838	4.68271	0.573871	61.9741	0.943622	-9.17	-6.68533	40.8992	36.115	37.1359	35.8923	122.624	0.402855	0.404544	-0.0161852	10.0913	-1.28074	392.948	-39.2809	-2.83488	-0.199903	36.3605	-2.98504	393.352	-75.4759	-6.28997	-0.551503	0.835964	-0.743015	80.09	72.14	Pos	Pos
888	1649.98	3.2834	4.69181	0.514113	87.1556	0.817056	13.85	21.6147	63.9192	64.415	60.1559	64.1923	800.353	0.00244952	0.413643	-0.0759424	35.2728	-1.4073	1070.68	-39.6813	-3.17946	-0.263054	19.9866	-2.77267	1071.08	-75.8763	-6.28088	-0.61126	26.0175	-0.869581	103.11	100.44	Pos	Pos
889	997.779	2.63198	4.34722	0.450962	70.7817	1.02943	-21.11	-17.2753	21.7616	21.3155	25.1959	25.3023	148.148	-0.648965	0.069056	-0.139094	18.8989	-1.19493	509.311	-81.6644	-7.34653	-0.685116	9.32656	-2.02311	418.876	-76.5278	-6.62546	-0.674412	9.64361	-0.657209	68.15	61.55	Pos	Pos
890	976.34	6.44306	3.96959	0.430568	61.6967	1.24784	3.52	3.88467	53.5892	46.685	49.8259	46.4623	126.709	3.16211	-0.308574	-0.159487	9.81399	-0.976525	487.871	-77.8533	-6.63341	-0.219684	-14.623	1.70471	397.436	-72.7167	-7.00309	-0.694805	0.558653	-0.438802	92.78	82.71	Pos	Pos
891	476.4	3.6838	4.68271	0.896	37.7472	4.97565	3.52	3.88467	53.5892	46.685	50.0985	43.3435	-373.231	0.402855	0.404544	0.305944	-14.1356	2.75129	-12.0684	-80.6126	-7.14019	-0.728684	-13.3106	-0.0102409	-102.503	-75.4759	-6.28997	-0.229374	-23.3909	3.28902	92.78	82.71	Pos	Pos
892	836.531	3.4722	4.17592	0.387	39.0596	3.2607	-1.57701	-0.152456	-37.9784	-30.9835	-34.2715	-30.1155	-13.1003	0.191255	-0.102239	-0.203056	-12.8231	1.03634	257.223	-39.4925	-3.35076	-0.327016	-11.7355	-0.541394	257.627	-75.6875	-6.79676	-0.738374	-22.0785	1.57407	8.41	9.251	Neg	Neg
893	836.531	3.4722	4.17592	0.387	39.0596	3.2607	-1.35	2.71467	48.7192	45.515	45.2285	42.1735	-13.1003	0.191255	-0.102239	-0.203056	-12.8231	1.03634	257.223	-39.4925	8.8694	1.56865	-9.4689	-3.15541	257.627	-75.6875	-6.79676	-0.738374	-22.0785	1.57407	87.91	81.54	Pos	Pos
894	41.952	8.89468	16.3961	2.28267	41.3262	0.646687	-21.11	-17.2753	21.7616	21.3155	25.1959	25.3023	-15.4074	-144.775	-0.687224	0.891031	-9.73127	-4.90969	-537.356	-34.07	-3.0528	-0.174191	-4.61803	-2.64865	-536.952	-70.2651	5.4234	1.1573	-19.8119	-1.03995	68.15	61.55	Pos	Pos
895	861.182	3.59463	4.47388	0.539825	46.1771	1.15344	-23.96	-20.1253	26.1092	22.675	22.6185	19.3335	11.5505	0.313686	0.195718	-0.0502304	-5.70565	-1.07092	281.874	-39.37	1.95781	0.0923429	-3.96509	-2.57319	282.278	-75.5651	-6.4988	-0.585548	-14.961	-0.533195	65.3	58.7	Pos	Pos
896	36.6574	191.698	9.48449	0.806359	46.83	1.2289	1.53299	1.78654	-27.6708	-24.835	-31.4341	-25.0577	-20.7021	38.028	-7.59881	-0.58528	-4.22746	-4.32748	-542.651	148.733	-3.25386	-0.0280074	-1.51509	-2.96672	-542.246	112.538	-1.48819	-0.319015	-14.308	-0.457735	11.52	11.19	Neg	Neg
897	906.129	3.21538	4.27283	0.686009	49.28	0.835376	1.28299	0.766544	-35.1184	-30.0645	-31.6841	-26.0777	56.4973	-0.065573	-0.00533673	0.095953	-2.60271	-1.38898	417.66	-81.081	43.7435	0.22477	11.6884	16.451	327.225	-75.9444	-6.69985	-0.439365	-11.858	-0.851261	11.27	10.17	Neg	Neg
898	45.9921	318.606	55.0597	1.34045	64.0586	19.7219	-2.83701	-2.48346	-32.0408	-29.105	-35.8041	-29.3277	-11.3674	164.936	37.9764	-0.0511851	13.0011	14.1656	-533.316	275.642	-3.45856	-0.461016	-12.1256	1.18059	-532.912	239.447	44.087	0.21508	2.92051	18.0353	7.15	6.92	Neg	Neg
899	709.621	2.73096	4.06812	0.253	38.6695	4.98268	1.53299	1.78654	-27.6708	-24.835	-31.4341	-25.0577	-140.01	-0.549985	-0.210039	-0.337056	-13.2133	2.75832	130.313	-40.2337	4.05835	-0.492016	-12.1999	7.18221	130.718	-76.4288	-6.90456	-0.872374	-22.4686	3.29605	11.52	11.19	Neg	Neg
900	68.4908	69.1548	11.585	0.222	38.5952	10.9843	1.77299	3.53254	-34.6284	-27.2985	-30.9215	-26.4305	11.1313	-84.515	-5.49827	-1.16964	-12.4623	5.42793	-419.978	-15.1416	-0.673157	-0.566684	-17.861	8.15756	-510.413	-10.0049	0.612348	-0.903374	-22.5429	9.29767	11.76	12.936	Neg	Neg
901	83.037	119.51	10.643	0.549	34.5092	11.4285	-23.96	-20.1253	18.9116	18.4655	22.6185	19.3335	25.6775	-34.1593	-6.44035	-0.842639	-16.5483	5.87213	-496.271	76.5458	-2.84398	0.181984	-13.0479	1.17356	-495.867	40.3507	-0.329725	-0.576374	-26.6289	9.74187	65.3	58.7	Pos	Pos
902	476.4	3.6838	4.68271	0.896	37.7472	4.97565	7.04	13.4747	49.9116	52.0655	53.6185	52.9335	-373.231	0.402855	0.404544	0.305944	-14.1356	2.75129	-12.0684	-80.6126	-6.63341	-0.219684	-14.623	1.70471	-102.503	-75.4759	-6.28997	-0.229374	-23.3909	3.28902	96.3	92.3	Pos	Pos
903	476.4	3.6838	4.68271	0.896	37.7472	4.97565	1.77299	1.86654	-27.4308	-24.755	-30.9215	-28.0965	-373.231	0.402855	0.404544	0.305944	-14.1356	2.75129	-12.0684	-80.6126	0.268915	-0.893684	-13.775	7.71336	-102.503	-75.4759	-6.28997	-0.229374	-23.3909	3.28902	11.76	11.27	Neg	Neg
904	68.4908	69.1548	11.585	0.222	38.5952	10.9843	0.28299	1.89354	-36.1184	-28.9375	-32.4115	-28.0695	11.1313	-84.515	-5.49827	-1.16964	-12.4623	5.42793	-419.978	-15.1416	-7.93562	-0.652997	-12.7104	0.47241	-510.413	-10.0049	0.612348	-0.903374	-22.5429	9.29767	10.27	11.297	Neg	Neg
905	486.071	1.91045	3.3805	0.462688	39.6598	3.74335	7.04	13.4747	49.9116	52.0655	53.6185	52.9335	-363.561	-1.3705	-0.897665	-0.127368	-12.223	1.51899	-93.2374	-41.0542	6.08526	-0.352016	-19.6978	7.1979	-92.833	-77.2493	-7.59218	-0.662686	-21.4783	2.05672	96.3	92.3	Pos	Pos
906	68.49	124.734	13.6119	0.362	31.0974	11	1.53299	1.78654	-27.6708	-24.835	-31.4341	-25.0577	11.1305	-28.9359	-3.47136	-1.02964	-19.9601	5.44362	-419.979	40.4375	-1.50903	0.0938988	0.852061	-2.52234	-510.414	45.5741	2.63926	-0.763374	-30.0407	9.31336	11.52	11.19	Neg	Neg
907	119.694	211.012	9.80709	1.20958	53.2222	0.748608	1.77299	3.53254	-34.6284	-27.2985	-30.9215	-26.4305	62.3342	57.342	-7.27622	-0.182056	2.16474	-4.80777	-368.775	126.715	-6.84223	-0.298684	-7.01474	0.281988	-459.21	131.852	-1.16559	0.0842092	-7.91585	-0.938029	11.76	12.936	Neg	Neg
908	664.712	3.59463	4.47388	0.817	45.3554	3.55293	3.52	3.88467	53.5892	46.685	49.8259	46.4623	-184.92	0.313686	0.195718	0.226944	-6.52732	1.32857	85.4037	-39.37	-3.34399	-0.209416	16.9128	-2.58974	85.808	-75.5651	-6.4988	-0.308374	-15.7827	1.86629	92.78	82.71	Pos	Pos
909	925.662	2.13921	4.1827	0.5046	67.708	1.21236	-21.11	-17.2753	21.7616	21.3155	25.1959	25.3023	76.0313	-1.14174	-0.0954676	-0.0854553	15.8252	-1.012	346.355	-40.8255	-3.55709	-0.0483815	13.2635	-2.05503	346.759	-77.0205	-6.78999	-0.620773	6.56987	-0.474279	68.15	61.55	Pos	Pos
910	1189.54	1.74754	3.96959	0.665635	64.0586	1.74707	-2.68	0.274667	47.3892	43.075	43.6259	42.8523	339.912	-1.53341	-0.308574	0.0755789	12.1758	-0.477291	701.075	-82.5488	0.649287	-0.233184	-23.777	6.94939	610.64	-77.4122	-7.00309	-0.459739	2.92051	0.0604322	86.58	79.1	Pos	Pos
911	59.0714	95.9063	11.9654	0.8825	28.5932	10.2203	-14.96	-11.4653	35.1092	31.335	31.3459	31.1123	1.71191	-57.7635	-5.1179	-0.509139	-22.4643	4.66396	-520.237	52.9417	6.08526	-0.352016	-19.6978	7.1979	-519.832	16.7466	0.99272	-0.242874	-32.5449	8.5337	74.3	67.36	Pos	Pos
912	68.49	124.734	13.6119	0.362	31.0974	11	-0.39701	-0.533456	-36.7984	-31.3645	-33.3641	-27.3777	11.1305	-28.9359	-3.47136	-1.02964	-19.9601	5.44362	-419.979	40.4375	-6.96889	-0.664722	18.4115	-2.24152	-510.414	45.5741	2.63926	-0.763374	-30.0407	9.31336	9.59	8.87	Neg	Neg
913	997.779	2.63198	4.34722	0.450962	70.7817	1.02943	-0.39701	-0.533456	-36.7984	-31.3645	-33.3641	-27.3777	148.148	-0.648965	0.069056	-0.139094	18.8989	-1.19493	509.311	-81.6644	-7.13342	-0.332684	-14.0054	0.519705	418.876	-76.5278	-6.62546	-0.674412	9.64361	-0.657209	9.59	8.87	Neg	Neg
914	415.675	2.13921	4.1827	0.783	38.3648	3.79065	-0.39701	1.14554	-36.7984	-29.6855	-33.0915	-28.8175	-433.957	-1.14174	-0.0954676	0.192944	-13.518	1.56629	-72.794	-82.1572	-6.65839	-0.461001	-3.84813	-2.05859	-163.229	-77.0205	-6.78999	-0.342374	-22.7733	2.10401	9.59	10.549	Neg	Neg
915	921.884	2.85263	4.65772	0.654683	48.522	1.21236	-9.17	-6.68533	40.8992	36.115	37.1359	35.8923	72.2528	-0.428322	0.379561	0.0646272	-3.36071	-1.012	433.415	-81.4437	-7.14019	-0.541814	9.60387	-2.32732	342.98	-76.3071	-6.31496	-0.470691	-12.616	-0.474279	80.09	72.14	Pos	Pos
916	961.35	3.4722	4.17592	0.573871	61.9741	0.943622	-14.96	-11.4653	35.1092	31.335	31.3459	31.1123	111.719	0.191255	-0.102239	-0.0161852	10.0913	-1.28074	382.042	-39.4925	1.0241	1.52776	0.780911	-2.44487	382.447	-75.6875	-6.79676	-0.551503	0.835964	-0.743015	74.3	67.36	Pos	Pos
917	39.175	446.552	8.55078	2.24177	51.576	1.35723	103.54	34.3447	146.412	72.9355	149.846	76.9223	-18.1845	292.882	-8.53252	0.850136	0.518542	-4.19915	-449.294	362.255	43.7435	0.22477	11.6884	16.451	-539.729	367.392	-2.4219	1.1164	-9.56205	-0.329408	192.8	113.17	Pos	Pos
918	45.9921	318.606	55.0597	1.34045	64.0586	19.7219	-1.35	2.71467	48.7192	45.515	45.2285	42.1735	-11.3674	164.936	37.9764	-0.0511851	13.0011	14.1656	-533.316	275.642	-3.0528	-0.174191	-4.61803	-2.64865	-532.912	239.447	44.087	0.21508	2.92051	18.0353	87.91	81.54	Pos	Pos
919	861.182	3.59463	4.47388	0.539825	46.1771	1.15344	0.28299	1.89354	-36.1184	-28.9375	-32.4115	-28.0695	11.5505	0.313686	0.195718	-0.0502304	-5.70565	-1.07092	281.874	-39.37	6.08526	-0.352016	-19.6978	7.1979	282.278	-75.5651	-6.4988	-0.585548	-14.961	-0.533195	10.27	11.297	Neg	Neg
920	68.49	124.734	13.6119	0.362	31.0974	11	3.52	3.88467	53.5892	46.685	49.8259	46.4623	11.1305	-28.9359	-3.47136	-1.02964	-19.9601	5.44362	-419.979	40.4375	4.71263	-0.380789	12.2057	-1.63148	-510.414	45.5741	2.63926	-0.763374	-30.0407	9.31336	92.78	82.71	Pos	Pos
921	42.3047	83.9278	16.0287	0.734896	64.5759	1.63946	1.28299	0.766544	-35.1184	-30.0645	-31.6841	-26.0777	-15.0548	-69.742	-1.05456	-0.656743	13.5184	-3.91691	-446.164	-0.368554	-1.99264	-0.127684	-22.2732	7.89988	-536.599	4.76807	5.05606	-0.390478	3.43778	-0.0471719	11.27	10.17	Neg	Neg
922	68.4189	71.3403	9.32347	0.988	30.097	11.1708	13.85	21.6147	63.9192	64.415	60.4285	61.0735	11.0594	-82.3295	-7.75983	-0.403639	-20.9605	5.61445	-510.889	28.3756	-3.4047	0.0359838	-5.81502	-0.217502	-510.485	-7.81945	-1.64921	-0.137374	-31.0411	9.48419	103.11	100.44	Pos	Pos
923	926.002	3.55009	4.12199	0.75	44.9801	3.58459	3.52	3.88467	46.3916	42.4755	50.0985	43.3435	76.3707	0.269141	-0.156178	0.159944	-6.90264	1.36023	437.533	-80.7463	43.7435	0.22477	11.6884	16.451	347.098	-75.6097	-6.8507	-0.375374	-16.158	1.89796	92.78	82.71	Pos	Pos
924	45.9921	318.606	55.0597	1.34045	64.0586	19.7219	13.85	21.6147	63.9192	64.415	60.1559	64.1923	-11.3674	164.936	37.9764	-0.0511851	13.0011	14.1656	-533.316	275.642	-3.35076	-0.140146	11.1789	-2.85847	-532.912	239.447	44.087	0.21508	2.92051	18.0353	103.11	100.44	Pos	Pos
925	961.35	3.4722	4.17592	0.573871	61.9741	0.943622	-9.17	-6.68533	33.7016	31.9055	37.4085	32.7735	111.719	0.191255	-0.102239	-0.0161852	10.0913	-1.28074	382.042	-39.4925	6.08526	-0.352016	-19.6978	7.1979	382.447	-75.6875	-6.79676	-0.551503	0.835964	-0.743015	80.09	72.14	Pos	Pos
926	68.49	124.734	13.6119	0.362	31.0974	11	-0.89201	-0.643456	-30.0958	-27.265	-33.5865	-30.6065	11.1305	-28.9359	-3.47136	-1.02964	-19.9601	5.44362	-419.979	40.4375	-7.04329	-0.529547	-2.99513	-2.03731	-510.414	45.5741	2.63926	-0.763374	-30.0407	9.31336	9.095	8.76	Neg	Neg
927	858.608	3.21538	4.27283	0.586137	49.3751	1.23363	-5.27701	-4.92346	-34.4808	-31.545	-38.2441	-31.7677	8.97645	-0.065573	-0.00533673	-0.00391857	-2.50771	-0.990728	370.139	-81.081	-6.96889	-0.664722	18.4115	-2.24152	279.704	-75.9444	-6.69985	-0.539237	-11.763	-0.453004	4.71	4.48	Neg	Neg
928	997.779	2.63198	4.34722	0.450962	70.7817	1.02943	-9.26	-1.42533	33.6116	37.1655	37.3185	38.0335	148.148	-0.648965	0.069056	-0.139094	18.8989	-1.19493	509.311	-81.6644	-7.07266	-0.712684	-19.3021	-0.130588	418.876	-76.5278	-6.62546	-0.674412	9.64361	-0.657209	80	77.4	Pos	Pos
929	586.628	3.50557	4.24345	0.403	33.0681	3.14036	13.85	21.6147	63.9192	64.415	60.1559	64.1923	-263.004	0.224625	-0.0347092	-0.187056	-18.8147	0.915995	7.31968	-39.4591	-4.14618	-0.251329	-11.1353	-0.058743	7.72402	-75.6542	-6.72923	-0.722374	-28.07	1.45372	103.11	100.44	Pos	Pos
930	486.071	1.91045	3.3805	0.462688	39.6598	3.74335	0.498	-12.5253	43.3696	26.0655	47.0765	26.9335	-363.561	-1.3705	-0.897665	-0.127368	-12.223	1.51899	-93.2374	-41.0542	-3.13427	0.0578257	18.3911	-2.80755	-92.833	-77.2493	-7.59218	-0.662686	-21.4783	2.05672	89.758	66.3	Pos	Pos
931	1167.72	3.76192	4.39241	0.771842	69.1862	0.99455	13.85	21.6147	63.9192	64.415	60.1559	64.1923	318.086	0.480968	0.114251	0.181786	17.3035	-1.22981	588.41	-39.2028	-3.34399	-0.209416	16.9128	-2.58974	588.814	-75.3978	-6.58027	-0.353532	8.04813	-0.692087	103.11	100.44	Pos	Pos
932	925.662	2.13921	4.1827	0.5046	67.708	1.21236	5.77299	3.57654	-30.6284	-27.2545	-27.1941	-23.2677	76.0313	-1.14174	-0.0954676	-0.0854553	15.8252	-1.012	346.355	-40.8255	24.847	2.53724	17.2287	-2.03538	346.759	-77.0205	-6.78999	-0.620773	6.56987	-0.474279	15.76	12.98	Neg	Neg
933	50.614	125.064	32.3736	3.25125	68.0238	1.76672	1.53299	1.78654	-27.6708	-24.835	-31.4341	-25.0577	-6.74547	-28.6057	15.2903	1.85961	16.9663	-3.78966	-437.855	40.7677	-7.34653	-0.685116	9.32656	-2.02311	-528.29	45.9044	21.401	2.12588	6.88576	0.0800815	11.52	11.19	Neg	Neg
934	976.34	6.44306	3.96959	0.430568	61.6967	1.24784	-0.89201	-0.643456	-30.0958	-27.265	-33.5865	-30.6065	126.709	3.16211	-0.308574	-0.159487	9.81399	-0.976525	487.871	-77.8533	-7.13342	-0.332684	-14.0054	0.519705	397.436	-72.7167	-7.00309	-0.694805	0.558653	-0.438802	9.095	8.76	Neg	Neg
935	415.675	2.13921	4.1827	0.783	38.3648	3.79065	1.28299	4.69154	-27.9208	-21.93	-31.4115	-25.2715	-433.957	-1.14174	-0.0954676	0.192944	-13.518	1.56629	-72.794	-82.1572	-7.13342	-0.332684	-14.0054	0.519705	-163.229	-77.0205	-6.78999	-0.342374	-22.7733	2.10401	11.27	14.095	Neg	Neg
936	415.675	2.13921	4.1827	0.783	38.3648	3.79065	-9.17	-6.68533	33.7016	31.9055	37.4085	32.7735	-433.957	-1.14174	-0.0954676	0.192944	-13.518	1.56629	-72.794	-82.1572	-2.76533	1.12609	-0.794136	-1.91372	-163.229	-77.0205	-6.78999	-0.342374	-22.7733	2.10401	80.09	72.14	Pos	Pos
937	39.175	446.552	8.55078	2.24177	51.576	1.35723	-2.16701	-2.98346	-31.3708	-29.605	-35.1341	-29.8277	-18.1845	292.882	-8.53252	0.850136	0.518542	-4.19915	-449.294	362.255	-7.93562	-0.652997	-12.7104	0.47241	-539.729	367.392	-2.4219	1.1164	-9.56205	-0.329408	7.82	6.42	Neg	Neg
938	486.071	1.91045	3.3805	0.462688	39.6598	3.74335	2.60299	-2.99346	-33.7984	-33.8245	-30.0915	-32.9565	-363.561	-1.3705	-0.897665	-0.127368	-12.223	1.51899	-93.2374	-41.0542	-3.28323	-0.15809	16.9128	-2.82147	-92.833	-77.2493	-7.59218	-0.662686	-21.4783	2.05672	12.59	6.41	Neg	Neg
939	845.654	3.50557	4.24345	0.555926	67.708	0.980626	-5.27701	-4.92346	-34.4808	-31.545	-38.2441	-31.7677	-3.97704	0.224625	-0.0347092	-0.0341298	15.8252	-1.24373	266.346	-39.4591	-2.86896	-0.0593333	-2.27309	-2.58974	266.751	-75.6542	-6.72923	-0.569448	6.56987	-0.706011	4.71	4.48	Neg	Neg
940	921.884	2.85263	4.65772	0.654683	48.522	1.21236	13.85	21.6147	63.9192	64.415	60.1559	64.1923	72.2528	-0.428322	0.379561	0.0646272	-3.36071	-1.012	433.415	-81.4437	-7.24799	-0.862684	-13.7007	1.71174	342.98	-76.3071	-6.31496	-0.470691	-12.616	-0.474279	103.11	100.44	Pos	Pos
941	709.621	2.73096	4.06812	0.253	38.6695	4.98268	-1.53534	-4.19346	-30.7391	-30.815	-34.5025	-31.0377	-140.01	-0.549985	-0.210039	-0.337056	-13.2133	2.75832	130.313	-40.2337	4.05835	-0.492016	-12.1999	7.18221	130.718	-76.4288	-6.90456	-0.872374	-22.4686	3.29605	8.45167	5.21	Neg	Neg
942	68.4908	69.1548	11.585	0.222	38.5952	10.9843	1.53299	1.78654	-27.6708	-24.835	-31.4341	-25.0577	11.1313	-84.515	-5.49827	-1.16964	-12.4623	5.42793	-419.978	-15.1416	21.0575	2.13557	15.6537	-1.50423	-510.413	-10.0049	0.612348	-0.903374	-22.5429	9.29767	11.52	11.19	Neg	Neg
943	50.614	125.064	32.3736	3.25125	68.0238	1.76672	1.53299	1.78654	-27.6708	-24.835	-31.4341	-25.0577	-6.74547	-28.6057	15.2903	1.85961	16.9663	-3.78966	-437.855	40.7677	-7.04329	-0.429675	-3.09014	-2.43557	-528.29	45.9044	21.401	2.12588	6.88576	0.0800815	11.52	11.19	Neg	Neg
944	906.129	3.21538	4.27283	0.686009	49.28	0.835376	-9.17	-6.68533	33.7016	31.9055	37.4085	32.7735	56.4973	-0.065573	-0.00533673	0.095953	-2.60271	-1.38898	417.66	-81.081	-1.99264	-0.127684	-22.2732	7.89988	327.225	-75.9444	-6.69985	-0.439365	-11.858	-0.851261	80.09	72.14	Pos	Pos
945	68.4189	71.3403	9.32347	0.988	30.097	11.1708	1.53299	1.78654	-27.6708	-24.835	-31.4341	-25.0577	11.0594	-82.3295	-7.75983	-0.403639	-20.9605	5.61445	-510.889	28.3756	-3.25386	0.0881594	-9.10855	-2.6651	-510.485	-7.81945	-1.64921	-0.137374	-31.0411	9.48419	11.52	11.19	Neg	Neg
946	764.966	3.21538	4.27283	0.802176	41.6866	1.13699	-1.57701	-0.152456	-37.9784	-30.9835	-34.2715	-30.1155	-84.6647	-0.065573	-0.00533673	0.21212	-10.1962	-1.08737	276.498	-81.081	37.2542	1.12609	24.5831	-1.36347	186.063	-75.9444	-6.69985	-0.323198	-19.4515	-0.549644	8.41	9.251	Neg	Neg
947	39.9523	428.416	48.5703	2.24177	76.9532	1.90747	1.53299	1.78654	-27.6708	-24.835	-31.4341	-25.0577	-17.4072	274.747	31.487	0.850136	25.8957	-3.64891	-448.516	344.12	-7.34653	-0.685116	9.32656	-2.02311	-538.951	349.257	37.5976	1.1164	15.8152	0.220834	11.52	11.19	Neg	Neg
948	976.34	6.44306	3.96959	0.430568	61.6967	1.24784	-1.35	2.71467	48.7192	45.515	45.2285	42.1735	126.709	3.16211	-0.308574	-0.159487	9.81399	-0.976525	487.871	-77.8533	-6.80597	-0.622075	-3.84813	-1.65339	397.436	-72.7167	-7.00309	-0.694805	0.558653	-0.438802	87.91	81.54	Pos	Pos
949	806.129	3.47784	4.51014	0.493609	48.522	1.61755	3.52	3.88467	53.5892	46.685	50.0985	43.3435	-43.5026	0.196892	0.231979	-0.0964466	-3.36071	-0.606808	317.66	-80.8185	-7.93562	-0.652997	-12.7104	0.47241	227.225	-75.6819	-6.46254	-0.631765	-12.616	-0.069084	92.78	82.71	Pos	Pos
950	486.071	1.91045	3.3805	0.462688	39.6598	3.74335	3.52	3.88467	46.3916	42.4755	50.0985	43.3435	-363.561	-1.3705	-0.897665	-0.127368	-12.223	1.51899	-93.2374	-41.0542	-3.25386	-0.0280074	-1.51509	-2.96672	-92.833	-77.2493	-7.59218	-0.662686	-21.4783	2.05672	92.78	82.71	Pos	Pos
951	906.129	3.21538	4.27283	0.686009	49.28	0.835376	-5.27701	-4.92346	-34.4808	-31.545	-38.2441	-31.7677	56.4973	-0.065573	-0.00533673	0.095953	-2.60271	-1.38898	417.66	-81.081	21.0575	2.13557	15.6537	-1.50423	327.225	-75.9444	-6.69985	-0.439365	-11.858	-0.851261	4.71	4.48	Neg	Neg
952	50.614	125.064	32.3736	3.25125	68.0238	1.76672	4.10799	0.186544	-25.0958	-26.435	-28.5865	-29.7765	-6.74547	-28.6057	15.2903	1.85961	16.9663	-3.78966	-437.855	40.7677	-0.673157	-0.566684	-17.861	8.15756	-528.29	45.9044	21.401	2.12588	6.88576	0.0800815	14.095	9.59	Neg	Neg
953	83.037	119.51	10.643	0.549	34.5092	11.4285	1.28299	4.69154	-27.9208	-21.93	-31.4115	-25.2715	25.6775	-34.1593	-6.44035	-0.842639	-16.5483	5.87213	-496.271	76.5458	8.50206	0.0208794	13.7807	-2.16263	-495.867	40.3507	-0.329725	-0.576374	-26.6289	9.74187	11.27	14.095	Neg	Neg
954	42.3047	83.9278	16.0287	0.734896	64.5759	1.63946	-1.22701	0.866544	-30.4308	-25.755	-33.9215	-29.0965	-15.0548	-69.742	-1.05456	-0.656743	13.5184	-3.91691	-446.164	-0.368554	0.649287	-0.233184	-23.777	6.94939	-536.599	4.76807	5.05606	-0.390478	3.43778	-0.0471719	8.76	10.27	Neg	Neg
955	59.0714	95.9063	11.9654	0.8825	28.5932	10.2203	1.28299	4.69154	-27.9208	-21.93	-31.4115	-25.2715	1.71191	-57.7635	-5.1179	-0.509139	-22.4643	4.66396	-520.237	52.9417	-3.25386	-0.0720714	-4.80406	-2.74236	-519.832	16.7466	0.99272	-0.242874	-32.5449	8.5337	11.27	14.095	Neg	Neg
956	1178.74	3.21538	4.27283	0.641945	45.9911	1.05973	-0.89201	0.601044	-37.2934	-30.23	-33.5865	-29.362	329.111	-0.065573	-0.00533673	0.0518891	-5.89168	-1.16463	690.273	-81.081	-6.80145	-0.541814	9.60387	-2.32732	599.838	-75.9444	-6.69985	-0.483429	-15.147	-0.626903	9.095	10.0045	Neg	Neg
957	858.385	3.62806	4.51467	0.573871	61.9741	0.943622	3.52	3.88467	53.5892	46.685	49.8259	46.4623	8.75339	0.347111	0.236505	-0.0161852	10.0913	-1.28074	279.077	-39.3366	1.95781	0.0923429	-3.96509	-2.57319	279.481	-75.5317	-6.45801	-0.551503	0.835964	-0.743015	92.78	82.71	Pos	Pos
958	36.6574	191.698	9.48449	0.806359	46.83	1.2289	0.28299	1.89354	-36.1184	-28.9375	-32.4115	-28.0695	-20.7021	38.028	-7.59881	-0.58528	-4.22746	-4.32748	-542.651	148.733	-2.86896	0.270984	-17.2907	1.1244	-542.246	112.538	-1.48819	-0.319015	-14.308	-0.457735	10.27	11.297	Neg	Neg
959	913.759	2.85263	4.65772	0.985	33.5044	4.9265	-0.39701	1.14554	-36.7984	-29.6855	-33.0915	-28.8175	64.1277	-0.428322	0.379561	0.394944	-18.3783	2.70214	425.29	-81.4437	2.29583	-0.753684	-21.2728	7.72906	334.855	-76.3071	-6.31496	-0.140374	-27.6337	3.23986	9.59	10.549	Neg	Neg
960	68.49	124.734	13.6119	0.362	31.0974	11	-9.26	-1.42533	33.6116	37.1655	37.3185	38.0335	11.1305	-28.9359	-3.47136	-1.02964	-19.9601	5.44362	-419.979	40.4375	-7.13342	-0.332684	-14.0054	0.519705	-510.414	45.5741	2.63926	-0.763374	-30.0407	9.31336	80	77.4	Pos	Pos
961	415.675	2.13921	4.1827	0.783	38.3648	3.79065	-0.89201	0.601044	-37.2934	-30.23	-33.5865	-29.362	-433.957	-1.14174	-0.0954676	0.192944	-13.518	1.56629	-72.794	-82.1572	-1.50903	0.0938988	0.852061	-2.52234	-163.229	-77.0205	-6.78999	-0.342374	-22.7733	2.10401	9.095	10.0045	Neg	Neg
962	119.694	211.012	9.80709	1.20958	53.2222	0.748608	-2.16701	-2.98346	-31.3708	-29.605	-35.1341	-29.8277	62.3342	57.342	-7.27622	-0.182056	2.16474	-4.80777	-368.775	126.715	-6.84223	-0.298684	-7.01474	0.281988	-459.21	131.852	-1.16559	0.0842092	-7.91585	-0.938029	7.82	6.42	Neg	Neg
963	664.712	3.59463	4.47388	0.817	45.3554	3.55293	0.10799	-0.0434559	-36.2934	-30.8745	-32.8591	-26.8877	-184.92	0.313686	0.195718	0.226944	-6.52732	1.32857	85.4037	-39.37	-3.4047	-0.133168	5.37202	-3.11249	85.808	-75.5651	-6.4988	-0.308374	-15.7827	1.86629	10.095	9.36	Neg	Neg
964	848.038	3.55009	4.12199	0.580848	56.1672	0.68961	0.63799	0.941544	-35.7634	-29.8895	-32.3291	-25.9027	-1.59352	0.269141	-0.156178	-0.00920781	4.2844	-1.53475	268.73	-39.4146	-3.17946	-0.263054	19.9866	-2.77267	269.134	-75.6097	-6.8507	-0.544526	-4.97094	-0.997027	10.625	10.345	Neg	Neg
965	997.779	2.63198	4.34722	0.450962	70.7817	1.02943	-0.89201	0.601044	-37.2934	-30.23	-33.5865	-29.362	148.148	-0.648965	0.069056	-0.139094	18.8989	-1.19493	509.311	-81.6644	-7.24799	-0.862684	-13.7007	1.71174	418.876	-76.5278	-6.62546	-0.674412	9.64361	-0.657209	9.095	10.0045	Neg	Neg
966	709.621	2.73096	4.06812	0.253	38.6695	4.98268	-0.39701	-0.533456	-36.7984	-31.3645	-33.3641	-27.3777	-140.01	-0.549985	-0.210039	-0.337056	-13.2133	2.75832	130.313	-40.2337	3.11627	-0.165016	-16.2859	7.62641	130.718	-76.4288	-6.90456	-0.872374	-22.4686	3.29605	9.59	8.87	Neg	Neg
967	83.037	119.51	10.643	0.549	34.5092	11.4285	-1.22701	-0.308456	-30.4308	-26.93	-33.9215	-30.2715	25.6775	-34.1593	-6.44035	-0.842639	-16.5483	5.87213	-496.271	76.5458	-3.35076	-0.327016	-11.7355	-0.541394	-495.867	40.3507	-0.329725	-0.576374	-26.6289	9.74187	8.76	9.095	Neg	Neg
968	836.531	3.4722	4.17592	0.387	39.0596	3.2607	-0.89201	-0.643456	-30.0958	-27.265	-33.5865	-30.6065	-13.1003	0.191255	-0.102239	-0.203056	-12.8231	1.03634	257.223	-39.4925	-3.01654	0.0649838	-11.1164	0.37076	257.627	-75.6875	-6.79676	-0.738374	-22.0785	1.57407	9.095	8.76	Neg	Neg
969	1108.99	3.47784	4.51014	0.779	39.6788	4.17286	-0.89201	-0.643456	-30.0958	-27.265	-33.5865	-30.6065	259.359	0.196892	0.231979	0.188944	-12.204	1.9485	620.522	-80.8185	-6.63341	-0.541814	9.60387	-2.32732	530.087	-75.6819	-6.46254	-0.346374	-21.4593	2.48622	9.095	8.76	Neg	Neg
970	914.424	3.6838	4.68271	0.573871	61.9741	0.943622	3.52	3.88467	46.3916	42.4755	50.0985	43.3435	64.7931	0.402855	0.404544	-0.0161852	10.0913	-1.28074	335.116	-39.2809	-3.25386	-0.0720714	-4.80406	-2.74236	335.521	-75.4759	-6.28997	-0.551503	0.835964	-0.743015	92.78	82.71	Pos	Pos
971	1178.74	3.21538	4.27283	0.641945	45.9911	1.05973	-0.89201	-0.643456	-30.0958	-27.265	-33.5865	-30.6065	329.111	-0.065573	-0.00533673	0.0518891	-5.89168	-1.16463	690.273	-81.081	-7.04329	-0.313509	-10.6836	-2.13395	599.838	-75.9444	-6.69985	-0.483429	-15.147	-0.626903	9.095	8.76	Neg	Neg
972	764.966	3.21538	4.27283	0.802176	41.6866	1.13699	-21.11	-17.2753	21.7616	21.3155	25.1959	25.3023	-84.6647	-0.065573	-0.00533673	0.21212	-10.1962	-1.08737	276.498	-81.081	-7.04329	-0.429675	-3.09014	-2.43557	186.063	-75.9444	-6.69985	-0.323198	-19.4515	-0.549644	68.15	61.55	Pos	Pos
973	906.129	3.21538	4.27283	0.686009	49.28	0.835376	3.52	3.88467	53.5892	46.685	50.0985	43.3435	56.4973	-0.065573	-0.00533673	0.095953	-2.60271	-1.38898	417.66	-81.081	-6.63341	-0.541814	9.60387	-2.32732	327.225	-75.9444	-6.69985	-0.439365	-11.858	-0.851261	92.78	82.71	Pos	Pos
974	972.256	3.6838	4.68271	0.573871	61.9741	0.943622	-2.68	0.274667	47.3892	43.075	43.8985	39.7335	122.624	0.402855	0.404544	-0.0161852	10.0913	-1.28074	392.948	-39.2809	-3.35076	-0.327016	-11.7355	-0.541394	393.352	-75.4759	-6.28997	-0.551503	0.835964	-0.743015	86.58	79.1	Pos	Pos
975	836.531	3.4722	4.17592	0.387	39.0596	3.2607	-1.53534	-2.87346	-30.7391	-29.495	-34.5025	-29.7177	-13.1003	0.191255	-0.102239	-0.203056	-12.8231	1.03634	257.223	-39.4925	-3.25386	0.0881594	-9.10855	-2.6651	257.627	-75.6875	-6.79676	-0.738374	-22.0785	1.57407	8.45167	6.53	Neg	Neg
976	764.966	3.21538	4.27283	0.802176	41.6866	1.13699	-2.16701	-2.98346	-31.3708	-29.605	-35.1341	-29.8277	-84.6647	-0.065573	-0.00533673	0.21212	-10.1962	-1.08737	276.498	-81.081	-4.41183	-0.157088	48.3931	-2.73197	186.063	-75.9444	-6.69985	-0.323198	-19.4515	-0.549644	7.82	6.42	Neg	Neg
977	53.1645	168.975	6.90429	0.958597	100.763	0.538971	-3.57701	-2.35246	-39.9784	-33.1835	-36.2715	-32.3155	-4.19502	15.3055	-10.179	-0.433042	49.7058	-5.01741	-526.143	126.011	-2.86896	0.270984	-17.2907	1.1244	-525.739	89.8155	-4.06839	-0.166777	39.6252	-1.14767	6.41	7.051	Neg	Neg
978	913.759	2.85263	4.65772	0.985	33.5044	4.9265	-0.89201	0.601044	-37.2934	-30.23	-33.5865	-29.362	64.1277	-0.428322	0.379561	0.394944	-18.3783	2.70214	425.29	-81.4437	-7.14019	-0.728684	-13.3106	-0.0102409	334.855	-76.3071	-6.31496	-0.140374	-27.6337	3.23986	9.095	10.0045	Neg	Neg
979	836.531	3.4722	4.17592	0.387	39.0596	3.2607	1.53299	1.78654	-27.6708	-24.835	-31.4341	-25.0577	-13.1003	0.191255	-0.102239	-0.203056	-12.8231	1.03634	257.223	-39.4925	-3.34399	-0.209416	16.9128	-2.58974	257.627	-75.6875	-6.79676	-0.738374	-22.0785	1.57407	11.52	11.19	Neg	Neg
980	925.662	2.13921	4.1827	0.5046	67.708	1.21236	-23.96	-20.1253	18.9116	18.4655	22.6185	19.3335	76.0313	-1.14174	-0.0954676	-0.0854553	15.8252	-1.012	346.355	-40.8255	-0.622395	0.24458	49.9681	-3.26313	346.759	-77.0205	-6.78999	-0.620773	6.56987	-0.474279	65.3	58.7	Pos	Pos
981	53.1645	168.975	6.90429	0.958597	100.763	0.538971	-5.27701	-4.92346	-34.4808	-31.545	-38.2441	-31.7677	-4.19502	15.3055	-10.179	-0.433042	49.7058	-5.01741	-526.143	126.011	41.0436	1.52776	26.1581	-1.89463	-525.739	89.8155	-4.06839	-0.166777	39.6252	-1.14767	4.71	4.48	Neg	Neg
982	39.9523	428.416	48.5703	2.24177	76.9532	1.90747	0.63799	0.941544	-35.7634	-29.8895	-32.3291	-25.9027	-17.4072	274.747	31.487	0.850136	25.8957	-3.64891	-448.516	344.12	-7.34653	-0.685116	9.32656	-2.02311	-538.951	349.257	37.5976	1.1164	15.8152	0.220834	10.625	10.345	Neg	Neg
983	976.34	6.44306	3.96959	0.430568	61.6967	1.24784	-17.74	-13.0053	25.1316	25.5855	28.5659	29.5723	126.709	3.16211	-0.308574	-0.159487	9.81399	-0.976525	487.871	-77.8533	-7.04329	-0.473739	-6.37911	-2.21121	397.436	-72.7167	-7.00309	-0.694805	0.558653	-0.438802	71.52	65.82	Pos	Pos
984	1178.74	3.21538	4.27283	0.641945	45.9911	1.05973	-1.22701	0.866544	-30.4308	-25.755	-33.9215	-29.0965	329.111	-0.065573	-0.00533673	0.0518891	-5.89168	-1.16463	690.273	-81.081	-7.14019	-0.728684	-13.3106	-0.0102409	599.838	-75.9444	-6.69985	-0.483429	-15.147	-0.626903	8.76	10.27	Neg	Neg
985	836.531	3.4722	4.17592	0.387	39.0596	3.2607	-14.96	-11.4653	35.1092	31.335	31.3459	31.1123	-13.1003	0.191255	-0.102239	-0.203056	-12.8231	1.03634	257.223	-39.4925	-2.84398	-0.140146	11.1789	-2.85847	257.627	-75.6875	-6.79676	-0.738374	-22.0785	1.57407	74.3	67.36	Pos	Pos
986	972.256	3.6838	4.68271	0.573871	61.9741	0.943622	-1.35	2.71467	48.7192	45.515	45.2285	42.1735	122.624	0.402855	0.404544	-0.0161852	10.0913	-1.28074	392.948	-39.2809	47.533	0.626438	13.2635	15.9199	393.352	-75.4759	-6.28997	-0.551503	0.835964	-0.743015	87.91	81.54	Pos	Pos
987	45.9921	318.606	55.0597	1.34045	64.0586	19.7219	0.63799	0.941544	-35.7634	-29.8895	-32.3291	-25.9027	-11.3674	164.936	37.9764	-0.0511851	13.0011	14.1656	-533.316	275.642	47.533	0.626438	13.2635	15.9199	-532.912	239.447	44.087	0.21508	2.92051	18.0353	10.625	10.345	Neg	Neg
988	45.9921	318.606	55.0597	1.34045	64.0586	19.7219	-14.96	-11.4653	35.1092	31.335	31.3459	31.1123	-11.3674	164.936	37.9764	-0.0511851	13.0011	14.1656	-533.316	275.642	-4.14618	-0.251329	-11.1353	-0.058743	-532.912	239.447	44.087	0.21508	2.92051	18.0353	74.3	67.36	Pos	Pos
989	486.071	1.91045	3.3805	0.462688	39.6598	3.74335	1.77299	3.53254	-34.6284	-27.2985	-30.9215	-26.4305	-363.561	-1.3705	-0.897665	-0.127368	-12.223	1.51899	-93.2374	-41.0542	-3.28323	-0.15809	16.9128	-2.82147	-92.833	-77.2493	-7.59218	-0.662686	-21.4783	2.05672	11.76	12.936	Neg	Neg
990	845.654	3.50557	4.24345	0.555926	67.708	0.980626	13.85	21.6147	63.9192	64.415	60.4285	61.0735	-3.97704	0.224625	-0.0347092	-0.0341298	15.8252	-1.24373	266.346	-39.4591	-3.01654	-0.220407	-2.27309	-2.18454	266.751	-75.6542	-6.72923	-0.569448	6.56987	-0.706011	103.11	100.44	Pos	Pos
991	806.129	3.47784	4.51014	0.493609	48.522	1.61755	0.10799	-0.0434559	-36.2934	-30.8745	-32.8591	-26.8877	-43.5026	0.196892	0.231979	-0.0964466	-3.36071	-0.606808	317.66	-80.8185	-10.5836	5.15689	27.0106	-0.0290796	227.225	-75.6819	-6.46254	-0.631765	-12.616	-0.069084	10.095	9.36	Neg	Neg
992	57.9883	64.1974	0.732512	6.27257	79.3807	3.24186	-5.27701	-4.92346	-34.4808	-31.545	-38.2441	-31.7677	0.628841	-89.4724	-16.3508	4.88093	28.3232	-2.31451	-430.48	-20.099	-6.9237	-0.343842	16.816	-2.27639	-520.915	-14.9624	-10.2402	5.1472	18.2426	1.55523	4.71	4.48	Neg	Neg
993	1167.72	3.76192	4.39241	0.771842	69.1862	0.99455	13.85	21.6147	56.7216	60.2055	60.4285	61.0735	318.086	0.480968	0.114251	0.181786	17.3035	-1.22981	588.41	-39.2028	3.11627	-0.165016	-16.2859	7.62641	588.814	-75.3978	-6.58027	-0.353532	8.04813	-0.692087	103.11	100.44	Pos	Pos
994	83.037	119.51	10.643	0.549	34.5092	11.4285	-3.57701	0.941544	-39.9784	-29.8895	-36.5441	-25.9027	25.6775	-34.1593	-6.44035	-0.842639	-16.5483	5.87213	-496.271	76.5458	-3.01202	-0.140146	11.1789	-2.85847	-495.867	40.3507	-0.329725	-0.576374	-26.6289	9.74187	6.41	10.345	Neg	Neg
995	858.385	3.62806	4.51467	0.573871	61.9741	0.943622	-2.008	-3.97733	40.8636	34.6135	44.2979	38.6003	8.75339	0.347111	0.236505	-0.0161852	10.0913	-1.28074	279.077	-39.3366	-3.0528	0.102984	-5.43969	-0.249165	279.481	-75.5317	-6.45801	-0.551503	0.835964	-0.743015	87.252	74.848	Pos	Pos
996	664.712	3.59463	4.47388	0.817	45.3554	3.55293	-0.39701	1.14554	-36.7984	-29.6855	-33.0915	-28.8175	-184.92	0.313686	0.195718	0.226944	-6.52732	1.32857	85.4037	-39.37	1.95781	0.0923429	-3.96509	-2.57319	85.808	-75.5651	-6.4988	-0.308374	-15.7827	1.86629	9.59	10.549	Neg	Neg
997	36.6574	191.698	9.48449	0.806359	46.83	1.2289	-1.35	2.71467	48.7192	45.515	45.2285	42.1735	-20.7021	38.028	-7.59881	-0.58528	-4.22746	-4.32748	-542.651	148.733	4.43872	0.168484	-22.202	6.41824	-542.246	112.538	-1.48819	-0.319015	-14.308	-0.457735	87.91	81.54	Pos	Pos
998	59.0714	95.9063	11.9654	0.8825	28.5932	10.2203	-0.89201	-0.643456	-30.0958	-27.265	-33.5865	-30.6065	1.71191	-57.7635	-5.1179	-0.509139	-22.4643	4.66396	-520.237	52.9417	-3.0528	-0.174191	-4.61803	-2.64865	-519.832	16.7466	0.99272	-0.242874	-32.5449	8.5337	9.095	8.76	Neg	Neg
999	861.182	3.59463	4.47388	0.539825	46.1771	1.15344	-0.39701	-0.533456	-36.7984	-31.3645	-33.3641	-27.3777	11.5505	0.313686	0.195718	-0.0502304	-5.70565	-1.07092	281.874	-39.37	-2.84398	-0.140146	11.1789	-2.85847	282.278	-75.5651	-6.4988	-0.585548	-14.961	-0.533195	9.59	8.87	Neg	Neg
1000	972.256	3.6838	4.68271	0.573871	61.9741	0.943622	-0.89201	-0.643456	-30.0958	-27.265	-33.5865	-30.6065	122.624	0.402855	0.404544	-0.0161852	10.0913	-1.28074	392.948	-39.2809	15.3208	1.07721	-5.26812	-3.50603	393.352	-75.4759	-6.28997	-0.551503	0.835964	-0.743015	9.095	8.76	Neg	Neg
1001	60.033	226.202	22.8475	1.79123	45.527	0.296066	-0.89201	-0.643456	-30.0958	-27.265	-33.5865	-30.6065	2.6735	72.5326	5.7642	0.399587	-5.53049	-5.26031	-428.436	141.906	-7.07266	-0.712684	-19.3021	-0.130588	-518.871	147.043	11.8748	0.665853	-15.6111	-1.39057	9.095	8.76	Neg	Neg
1002	586.628	3.50557	4.24345	0.403	33.0681	3.14036	-0.39701	-0.533456	-36.7984	-31.3645	-33.3641	-27.3777	-263.004	0.224625	-0.0347092	-0.187056	-18.8147	0.915995	7.31968	-39.4591	1.0241	1.52776	0.780911	-2.44487	7.72402	-75.6542	-6.72923	-0.722374	-28.07	1.45372	9.59	8.87	Neg	Neg
1003	39.175	446.552	8.55078	2.24177	51.576	1.35723	-21.11	-17.2753	21.7616	21.3155	25.1959	25.3023	-18.1845	292.882	-8.53252	0.850136	0.518542	-4.19915	-449.294	362.255	-7.04329	-0.429675	-3.09014	-2.43557	-539.729	367.392	-2.4219	1.1164	-9.56205	-0.329408	68.15	61.55	Pos	Pos
1004	906.129	3.21538	4.27283	0.686009	49.28	0.835376	-23.96	-20.1253	26.1092	22.675	22.6185	19.3335	56.4973	-0.065573	-0.00533673	0.095953	-2.60271	-1.38898	417.66	-81.081	37.2542	1.12609	24.5831	-1.36347	327.225	-75.9444	-6.69985	-0.439365	-11.858	-0.851261	65.3	58.7	Pos	Pos
1005	39.9523	428.416	48.5703	2.24177	76.9532	1.90747	13.85	21.6147	63.9192	64.415	60.4285	61.0735	-17.4072	274.747	31.487	0.850136	25.8957	-3.64891	-448.516	344.12	0.649287	-0.233184	-23.777	6.94939	-538.951	349.257	37.5976	1.1164	15.8152	0.220834	103.11	100.44	Pos	Pos
1006	59.0714	95.9063	11.9654	0.8825	28.5932	10.2203	0.28299	-0.308456	-28.9208	-26.93	-32.4115	-30.2715	1.71191	-57.7635	-5.1179	-0.509139	-22.4643	4.66396	-520.237	52.9417	1.0241	1.52776	0.780911	-2.44487	-519.832	16.7466	0.99272	-0.242874	-32.5449	8.5337	10.27	9.095	Neg	Neg
1007	39.175	446.552	8.55078	2.24177	51.576	1.35723	2.60299	-2.99346	-33.7984	-33.8245	-30.0915	-32.9565	-18.1845	292.882	-8.53252	0.850136	0.518542	-4.19915	-449.294	362.255	-7.14019	-0.541814	9.60387	-2.32732	-539.729	367.392	-2.4219	1.1164	-9.56205	-0.329408	12.59	6.41	Neg	Neg
1008	961.35	3.4722	4.17592	0.573871	61.9741	0.943622	-1.22701	0.866544	-30.4308	-25.755	-33.9215	-29.0965	111.719	0.191255	-0.102239	-0.0161852	10.0913	-1.28074	382.042	-39.4925	50.1027	1.08024	3.01203	-2.67684	382.447	-75.6875	-6.79676	-0.551503	0.835964	-0.743015	8.76	10.27	Neg	Neg
1009	39.1582	194.009	57.6294	1.79425	53.8072	1.12526	-2.68	0.274667	47.3892	43.075	43.6259	42.8523	-18.2013	40.3394	40.5461	0.402613	2.74966	-4.43112	-449.31	109.713	-8.68892	-0.880684	-12.7104	0.47241	-539.745	114.849	46.6567	0.668878	-7.33093	-0.56138	86.58	79.1	Pos	Pos
1010	58.1821	3.2359	2.6272	0.235	39.6598	3.74335	1.77299	3.53254	-34.6284	-27.2985	-30.9215	-26.4305	-791.449	-0.0450486	-1.65097	-0.355056	-12.223	1.51899	-521.126	-39.7288	-3.17946	-0.263054	19.9866	-2.77267	-520.722	-75.9238	-8.34548	-0.890374	-21.4783	2.05672	11.76	12.936	Neg	Neg
1011	997.779	2.63198	4.34722	0.450962	70.7817	1.02943	0.28299	1.89354	-36.1184	-28.9375	-32.4115	-28.0695	148.148	-0.648965	0.069056	-0.139094	18.8989	-1.19493	509.311	-81.6644	2.29583	-0.753684	-21.2728	7.72906	418.876	-76.5278	-6.62546	-0.674412	9.64361	-0.657209	10.27	11.297	Neg	Neg
1012	68.49	124.734	13.6119	0.362	31.0974	11	5.77299	3.57654	-30.6284	-27.2545	-27.1941	-23.2677	11.1305	-28.9359	-3.47136	-1.02964	-19.9601	5.44362	-419.979	40.4375	-2.76533	1.12609	-0.794136	-1.91372	-510.414	45.5741	2.63926	-0.763374	-30.0407	9.31336	15.76	12.98	Neg	Neg
1013	39.175	446.552	8.55078	2.24177	51.576	1.35723	-9.17	-6.68533	40.8992	36.115	37.1359	35.8923	-18.1845	292.882	-8.53252	0.850136	0.518542	-4.19915	-449.294	362.255	-7.04329	-0.313509	-10.6836	-2.13395	-539.729	367.392	-2.4219	1.1164	-9.56205	-0.329408	80.09	72.14	Pos	Pos
1014	764.966	3.21538	4.27283	0.802176	41.6866	1.13699	-0.39701	-0.533456	-36.7984	-31.3645	-33.3641	-27.3777	-84.6647	-0.065573	-0.00533673	0.21212	-10.1962	-1.08737	276.498	-81.081	-7.13342	-0.54522	50.6844	-2.05859	186.063	-75.9444	-6.69985	-0.323198	-19.4515	-0.549644	9.59	8.87	Neg	Neg
1015	461.165	2.13921	4.1827	0.570465	103.055	1.21236	1.28299	2.35654	-27.9208	-24.265	-31.4115	-27.6065	-388.466	-1.14174	-0.0954676	-0.0195911	51.1718	-1.012	-27.3036	-82.1572	-4.41183	-0.157088	48.3931	-2.73197	-117.739	-77.0205	-6.78999	-0.554909	41.9165	-0.474279	11.27	11.76	Neg	Neg
1016	53.1645	168.975	6.90429	0.958597	100.763	0.538971	2.42299	0.691544	-33.9784	-30.1395	-30.2715	-29.2715	-4.19502	15.3055	-10.179	-0.433042	49.7058	-5.01741	-526.143	126.011	24.847	2.53724	17.2287	-2.03538	-525.739	89.8155	-4.06839	-0.166777	39.6252	-1.14767	12.41	10.095	Neg	Neg
1017	50.614	125.064	32.3736	3.25125	68.0238	1.76672	1.28299	0.766544	-35.1184	-30.0645	-31.6841	-26.0777	-6.74547	-28.6057	15.2903	1.85961	16.9663	-3.78966	-437.855	40.7677	-7.14019	-0.541814	9.60387	-2.32732	-528.29	45.9044	21.401	2.12588	6.88576	0.0800815	11.27	10.17	Neg	Neg
1018	961.35	3.4722	4.17592	0.573871	61.9741	0.943622	1.53299	1.78654	-27.6708	-24.835	-31.4341	-25.0577	111.719	0.191255	-0.102239	-0.0161852	10.0913	-1.28074	382.042	-39.4925	1.56097	-0.0753753	25.391	-2.01816	382.447	-75.6875	-6.79676	-0.551503	0.835964	-0.743015	11.52	11.19	Neg	Neg
1019	52.1282	256.441	9.08765	0.638641	76.1861	1.78393	-9.17	-6.68533	40.8992	36.115	37.1359	35.8923	-5.23125	102.771	-7.99565	-0.752998	25.1286	-3.77245	-436.34	172.145	-6.63341	-0.541814	9.60387	-2.32732	-526.775	177.281	-1.88503	-0.486733	15.048	0.097296	80.09	72.14	Pos	Pos
1020	914.424	3.6838	4.68271	0.573871	61.9741	0.943622	0.10799	-0.0434559	-36.2934	-30.8745	-32.8591	-26.8877	64.7931	0.402855	0.404544	-0.0161852	10.0913	-1.28074	335.116	-39.2809	-3.35076	-0.327016	-11.7355	-0.541394	335.521	-75.4759	-6.28997	-0.551503	0.835964	-0.743015	10.095	9.36	Neg	Neg
1021	836.531	3.4722	4.17592	0.387	39.0596	3.2607	1.28299	4.69154	-27.9208	-21.93	-31.4115	-25.2715	-13.1003	0.191255	-0.102239	-0.203056	-12.8231	1.03634	257.223	-39.4925	-6.25435	1.16313	8.77052	-2.71432	257.627	-75.6875	-6.79676	-0.738374	-22.0785	1.57407	11.27	14.095	Neg	Neg
1022	47.6007	26.9794	1.27234	1.87715	59.5657	1.08777	-2.68	0.274667	47.3892	43.075	43.8985	39.7335	-9.75881	-126.69	-15.811	0.485509	8.50815	-4.4686	-531.707	-15.9852	-2.86896	-0.0593333	-2.27309	-2.58974	-531.303	-52.1803	-9.70035	0.751774	-1.57244	-0.598863	86.58	79.1	Pos	Pos
1023	921.884	2.85263	4.65772	0.654683	48.522	1.21236	-23.96	-20.1253	26.1092	22.675	22.6185	19.3335	72.2528	-0.428322	0.379561	0.0646272	-3.36071	-1.012	433.415	-81.4437	-7.19413	-0.534836	3.79697	-2.58133	342.98	-76.3071	-6.31496	-0.470691	-12.616	-0.474279	65.3	58.7	Pos	Pos
1024	848.038	3.55009	4.12199	0.580848	56.1672	0.68961	3.52	3.88467	53.5892	46.685	49.8259	46.4623	-1.59352	0.269141	-0.156178	-0.00920781	4.2844	-1.53475	268.73	-39.4146	1.95781	0.0923429	-3.96509	-2.57319	269.134	-75.6097	-6.8507	-0.544526	-4.97094	-0.997027	92.78	82.71	Pos	Pos
1025	36.6574	191.698	9.48449	0.806359	46.83	1.2289	0.10799	1.70104	-36.2934	-29.13	-32.5865	-28.262	-20.7021	38.028	-7.59881	-0.58528	-4.22746	-4.32748	-542.651	148.733	-2.84398	-0.140146	11.1789	-2.85847	-542.246	112.538	-1.48819	-0.319015	-14.308	-0.457735	10.095	11.1045	Neg	Neg
1026	972.256	3.6838	4.68271	0.573871	61.9741	0.943622	2.42299	0.691544	-33.9784	-30.1395	-30.2715	-29.2715	122.624	0.402855	0.404544	-0.0161852	10.0913	-1.28074	392.948	-39.2809	-0.622395	0.24458	49.9681	-3.26313	393.352	-75.4759	-6.28997	-0.551503	0.835964	-0.743015	12.41	10.095	Neg	Neg
1027	53.1645	168.975	6.90429	0.958597	100.763	0.538971	4.10799	0.186544	-25.0958	-26.435	-28.5865	-29.7765	-4.19502	15.3055	-10.179	-0.433042	49.7058	-5.01741	-526.143	126.011	-3.25386	0.0881594	-9.10855	-2.6651	-525.739	89.8155	-4.06839	-0.166777	39.6252	-1.14767	14.095	9.59	Neg	Neg
1028	764.966	3.21538	4.27283	0.802176	41.6866	1.13699	0.28299	1.89354	-36.1184	-28.9375	-32.4115	-28.0695	-84.6647	-0.065573	-0.00533673	0.21212	-10.1962	-1.08737	276.498	-81.081	-7.13342	-0.332684	-14.0054	0.519705	186.063	-75.9444	-6.69985	-0.323198	-19.4515	-0.549644	10.27	11.297	Neg	Neg
1029	415.675	2.13921	4.1827	0.783	38.3648	3.79065	103.54	34.3447	146.412	72.9355	149.846	76.9223	-433.957	-1.14174	-0.0954676	0.192944	-13.518	1.56629	-72.794	-82.1572	-6.80145	-0.739684	-15.0926	1.50551	-163.229	-77.0205	-6.78999	-0.342374	-22.7733	2.10401	192.8	113.17	Pos	Pos
1030	860.279	3.62806	4.51467	0.376	37.2776	4.77646	3.52	3.88467	46.3916	42.4755	50.0985	43.3435	10.6477	0.347111	0.236505	-0.214056	-14.6052	2.5521	280.971	-39.3366	4.05332	-0.516016	-29.4756	6.81381	281.375	-75.5317	-6.45801	-0.749374	-23.8605	3.08982	92.78	82.71	Pos	Pos
1031	63.3721	25.0479	11.58	0.198	21.3195	10.6159	2.42299	0.691544	-33.9784	-30.1395	-30.2715	-29.2715	6.0126	-128.622	-5.5033	-1.19364	-29.738	5.05953	-425.097	-59.2485	11.5314	0.675542	-6.84317	-2.97488	-515.532	-54.1119	0.607319	-0.927374	-39.8186	8.92927	12.41	10.095	Neg	Neg
1032	60.033	226.202	22.8475	1.79123	45.527	0.296066	-3.56701	-5.55346	-32.7708	-32.175	-36.5341	-32.3977	2.6735	72.5326	5.7642	0.399587	-5.53049	-5.26031	-428.436	141.906	-8.68892	-0.880684	-12.7104	0.47241	-518.871	147.043	11.8748	0.665853	-15.6111	-1.39057	6.42	3.85	Neg	Neg
1033	58.1821	3.2359	2.6272	0.235	39.6598	3.74335	-3.57701	-2.35246	-39.9784	-33.1835	-36.2715	-32.3155	-791.449	-0.0450486	-1.65097	-0.355056	-12.223	1.51899	-521.126	-39.7288	-3.01202	-0.140146	11.1789	-2.85847	-520.722	-75.9238	-8.34548	-0.890374	-21.4783	2.05672	6.41	7.051	Neg	Neg
1034	858.385	3.62806	4.51467	0.573871	61.9741	0.943622	-21.11	-17.2753	21.7616	21.3155	25.4685	22.1835	8.75339	0.347111	0.236505	-0.0161852	10.0913	-1.28074	279.077	-39.3366	-3.45856	-0.461016	-12.1256	1.18059	279.481	-75.5317	-6.45801	-0.551503	0.835964	-0.743015	68.15	61.55	Pos	Pos
1035	709.621	2.73096	4.06812	0.253	38.6695	4.98268	-1.35	2.71467	48.7192	45.515	45.2285	42.1735	-140.01	-0.549985	-0.210039	-0.337056	-13.2133	2.75832	130.313	-40.2337	-3.0528	0.102984	-5.43969	-0.249165	130.718	-76.4288	-6.90456	-0.872374	-22.4686	3.29605	87.91	81.54	Pos	Pos
1036	664.712	3.59463	4.47388	0.817	45.3554	3.55293	-0.39701	-0.533456	-36.7984	-31.3645	-33.3641	-27.3777	-184.92	0.313686	0.195718	0.226944	-6.52732	1.32857	85.4037	-39.37	41.0436	1.52776	26.1581	-1.89463	85.808	-75.5651	-6.4988	-0.308374	-15.7827	1.86629	9.59	8.87	Neg	Neg
1037	39.9523	428.416	48.5703	2.24177	76.9532	1.90747	3.52	3.88467	46.3916	42.4755	50.0985	43.3435	-17.4072	274.747	31.487	0.850136	25.8957	-3.64891	-448.516	344.12	-1.99264	-0.127684	-22.2732	7.89988	-538.951	349.257	37.5976	1.1164	15.8152	0.220834	92.78	82.71	Pos	Pos
1038	68.4189	71.3403	9.32347	0.988	30.097	11.1708	-17.74	-13.0053	25.1316	25.5855	28.5659	29.5723	11.0594	-82.3295	-7.75983	-0.403639	-20.9605	5.61445	-510.889	28.3756	41.0436	1.52776	26.1581	-1.89463	-510.485	-7.81945	-1.64921	-0.137374	-31.0411	9.48419	71.52	65.82	Pos	Pos
1039	39.9523	428.416	48.5703	2.24177	76.9532	1.90747	0.28299	-0.308456	-28.9208	-26.93	-32.4115	-30.2715	-17.4072	274.747	31.487	0.850136	25.8957	-3.64891	-448.516	344.12	-10.5836	5.15689	27.0106	-0.0290796	-538.951	349.257	37.5976	1.1164	15.8152	0.220834	10.27	9.095	Neg	Neg
1040	57.9883	64.1974	0.732512	6.27257	79.3807	3.24186	0.28299	1.89354	-36.1184	-28.9375	-32.4115	-28.0695	0.628841	-89.4724	-16.3508	4.88093	28.3232	-2.31451	-430.48	-20.099	-7.04329	-0.429675	-3.09014	-2.43557	-520.915	-14.9624	-10.2402	5.1472	18.2426	1.55523	10.27	11.297	Neg	Neg
1041	906.129	3.21538	4.27283	0.686009	49.28	0.835376	-0.89201	-0.643456	-30.0958	-27.265	-33.5865	-30.6065	56.4973	-0.065573	-0.00533673	0.095953	-2.60271	-1.38898	417.66	-81.081	21.0575	2.13557	15.6537	-1.50423	327.225	-75.9444	-6.69985	-0.439365	-11.858	-0.851261	9.095	8.76	Neg	Neg
1042	50.614	125.064	32.3736	3.25125	68.0238	1.76672	-1.22701	0.866544	-30.4308	-25.755	-33.9215	-29.0965	-6.74547	-28.6057	15.2903	1.85961	16.9663	-3.78966	-437.855	40.7677	-4.41183	-0.157088	48.3931	-2.73197	-528.29	45.9044	21.401	2.12588	6.88576	0.0800815	8.76	10.27	Neg	Neg
1043	53.1645	168.975	6.90429	0.958597	100.763	0.538971	-2.68	0.274667	40.1916	38.8655	43.8985	39.7335	-4.19502	15.3055	-10.179	-0.433042	49.7058	-5.01741	-526.143	126.011	-2.84398	-0.140146	11.1789	-2.85847	-525.739	89.8155	-4.06839	-0.166777	39.6252	-1.14767	86.58	79.1	Pos	Pos
1044	972.256	3.6838	4.68271	0.573871	61.9741	0.943622	-0.39701	-0.533456	-36.7984	-31.3645	-33.3641	-27.3777	122.624	0.402855	0.404544	-0.0161852	10.0913	-1.28074	392.948	-39.2809	4.43872	0.168484	-22.202	6.41824	393.352	-75.4759	-6.28997	-0.551503	0.835964	-0.743015	9.59	8.87	Neg	Neg
1045	59.0714	95.9063	11.9654	0.8825	28.5932	10.2203	-2.008	-3.97733	40.8636	34.6135	44.2979	38.6003	1.71191	-57.7635	-5.1179	-0.509139	-22.4643	4.66396	-520.237	52.9417	3.11332	-0.232516	-25.8292	9.23097	-519.832	16.7466	0.99272	-0.242874	-32.5449	8.5337	87.252	74.848	Pos	Pos
1046	60.6515	191.285	10.64	0.4815	24.966	13.0331	-3.56701	-5.55346	-32.7708	-32.175	-36.5341	-32.3977	3.292	37.6149	-6.4433	-0.910139	-26.0915	7.47669	-518.656	148.32	4.43872	0.168484	-22.202	6.41824	-518.252	112.125	-0.332681	-0.643874	-36.1721	11.3464	6.42	3.85	Neg	Neg
1047	59.0714	95.9063	11.9654	0.8825	28.5932	10.2203	-2.83701	-2.48346	-32.0408	-29.105	-35.8041	-29.3277	1.71191	-57.7635	-5.1179	-0.509139	-22.4643	4.66396	-520.237	52.9417	-2.84398	-0.140146	11.1789	-2.85847	-519.832	16.7466	0.99272	-0.242874	-32.5449	8.5337	7.15	6.92	Neg	Neg
1048	972.256	3.6838	4.68271	0.573871	61.9741	0.943622	1.53299	1.78654	-27.6708	-24.835	-31.4341	-25.0577	122.624	0.402855	0.404544	-0.0161852	10.0913	-1.28074	392.948	-39.2809	1.95781	0.0923429	-3.96509	-2.57319	393.352	-75.4759	-6.28997	-0.551503	0.835964	-0.743015	11.52	11.19	Neg	Neg
1049	36.6574	191.698	9.48449	0.806359	46.83	1.2289	0.28299	1.89354	-36.1184	-28.9375	-32.4115	-28.0695	-20.7021	38.028	-7.59881	-0.58528	-4.22746	-4.32748	-542.651	148.733	1.79679	0.273984	-20.6982	7.36873	-542.246	112.538	-1.48819	-0.319015	-14.308	-0.457735	10.27	11.297	Neg	Neg
1050	68.4189	71.3403	9.32347	0.988	30.097	11.1708	-3.56701	-5.55346	-32.7708	-32.175	-36.5341	-32.3977	11.0594	-82.3295	-7.75983	-0.403639	-20.9605	5.61445	-510.889	28.3756	-3.55709	-0.283448	10.9016	-2.55426	-510.485	-7.81945	-1.64921	-0.137374	-31.0411	9.48419	6.42	3.85	Neg	Neg
1051	976.34	6.44306	3.96959	0.430568	61.6967	1.24784	0.28299	1.89354	-36.1184	-28.9375	-32.4115	-28.0695	126.709	3.16211	-0.308574	-0.159487	9.81399	-0.976525	487.871	-77.8533	11.5314	0.675542	-6.84317	-2.97488	397.436	-72.7167	-7.00309	-0.694805	0.558653	-0.438802	10.27	11.297	Neg	Neg
1052	60.033	226.202	22.8475	1.79123	45.527	0.296066	0.28299	1.89354	-36.1184	-28.9375	-32.4115	-28.0695	2.6735	72.5326	5.7642	0.399587	-5.53049	-5.26031	-428.436	141.906	-7.04329	-0.429675	-3.09014	-2.43557	-518.871	147.043	11.8748	0.665853	-15.6111	-1.39057	10.27	11.297	Neg	Neg
1053	906.129	3.21538	4.27283	0.686009	49.28	0.835376	3.52	3.88467	46.3916	42.4755	50.0985	43.3435	56.4973	-0.065573	-0.00533673	0.095953	-2.60271	-1.38898	417.66	-81.081	-7.24799	-0.862684	-13.7007	1.71174	327.225	-75.9444	-6.69985	-0.439365	-11.858	-0.851261	92.78	82.71	Pos	Pos
1054	709.621	2.73096	4.06812	0.253	38.6695	4.98268	-0.89201	-0.643456	-30.0958	-27.265	-33.5865	-30.6065	-140.01	-0.549985	-0.210039	-0.337056	-13.2133	2.75832	130.313	-40.2337	-6.25435	1.16313	8.77052	-2.71432	130.718	-76.4288	-6.90456	-0.872374	-22.4686	3.29605	9.095	8.76	Neg	Neg
1055	47.6007	26.9794	1.27234	1.87715	59.5657	1.08777	7.04	13.4747	49.9116	52.0655	53.6185	52.9335	-9.75881	-126.69	-15.811	0.485509	8.50815	-4.4686	-531.707	-15.9852	-2.86896	0.270984	-17.2907	1.1244	-531.303	-52.1803	-9.70035	0.751774	-1.57244	-0.598863	96.3	92.3	Pos	Pos
1056	913.759	2.85263	4.65772	0.985	33.5044	4.9265	-1.22701	-0.308456	-30.4308	-26.93	-33.9215	-30.2715	64.1277	-0.428322	0.379561	0.394944	-18.3783	2.70214	425.29	-81.4437	-10.5836	5.15689	27.0106	-0.0290796	334.855	-76.3071	-6.31496	-0.140374	-27.6337	3.23986	8.76	9.095	Neg	Neg
1057	57.9883	64.1974	0.732512	6.27257	79.3807	3.24186	1.77299	1.86654	-27.4308	-24.755	-30.9215	-28.0965	0.628841	-89.4724	-16.3508	4.88093	28.3232	-2.31451	-430.48	-20.099	-2.22846	-0.477043	23.816	-1.48701	-520.915	-14.9624	-10.2402	5.1472	18.2426	1.55523	11.76	11.27	Neg	Neg
1058	52.1282	256.441	9.08765	0.638641	76.1861	1.78393	-0.89201	-0.643456	-30.0958	-27.265	-33.5865	-30.6065	-5.23125	102.771	-7.99565	-0.752998	25.1286	-3.77245	-436.34	172.145	46.3132	0.678567	1.43698	-2.14569	-526.775	177.281	-1.88503	-0.486733	15.048	0.097296	9.095	8.76	Neg	Neg
1059	39.1582	194.009	57.6294	1.79425	53.8072	1.12526	-2.68	0.274667	40.1916	38.8655	43.8985	39.7335	-18.2013	40.3394	40.5461	0.402613	2.74966	-4.43112	-449.31	109.713	-6.62431	-0.753684	-12.8464	0.230964	-539.745	114.849	46.6567	0.668878	-7.33093	-0.56138	86.58	79.1	Pos	Pos
1060	812.08	3.2834	4.69181	0.362	39.5238	3.50191	1.28299	0.766544	-35.1184	-30.0645	-31.6841	-26.0777	-37.5509	0.00244952	0.413643	-0.228056	-12.3589	1.27755	232.772	-39.6813	-2.84398	0.181984	-13.0479	1.17356	233.177	-75.8763	-6.28088	-0.763374	-21.6143	1.81527	11.27	10.17	Neg	Neg
1061	476.4	3.6838	4.68271	0.896	37.7472	4.97565	5.77299	3.57654	-30.6284	-27.2545	-27.1941	-23.2677	-373.231	0.402855	0.404544	0.305944	-14.1356	2.75129	-12.0684	-80.6126	-6.9237	-0.247184	-7.7056	-0.282506	-102.503	-75.4759	-6.28997	-0.229374	-23.3909	3.28902	15.76	12.98	Neg	Neg
1062	815.759	3.76192	4.39241	0.8685	44.6646	2.98844	-1.35	2.71467	48.7192	45.515	45.2285	42.1735	-33.872	0.480968	0.114251	0.278444	-7.21818	0.764078	236.451	-39.2028	50.1027	1.08024	3.01203	-2.67684	236.856	-75.3978	-6.58027	-0.256874	-16.4735	1.3018	87.91	81.54	Pos	Pos
1063	39.1582	194.009	57.6294	1.79425	53.8072	1.12526	4.10799	0.186544	-25.0958	-26.435	-28.5865	-29.7765	-18.2013	40.3394	40.5461	0.402613	2.74966	-4.43112	-449.31	109.713	-6.96889	-0.664722	18.4115	-2.24152	-539.745	114.849	46.6567	0.668878	-7.33093	-0.56138	14.095	9.59	Neg	Neg
1064	997.779	2.63198	4.34722	0.450962	70.7817	1.02943	3.52	3.88467	53.5892	46.685	49.8259	46.4623	148.148	-0.648965	0.069056	-0.139094	18.8989	-1.19493	509.311	-81.6644	-0.676114	-0.634184	-27.4042	9.76213	418.876	-76.5278	-6.62546	-0.674412	9.64361	-0.657209	92.78	82.71	Pos	Pos
1065	60.6515	191.285	10.64	0.4815	24.966	13.0331	1.77299	3.53254	-34.6284	-27.2985	-30.9215	-26.4305	3.292	37.6149	-6.4433	-0.910139	-26.0915	7.47669	-518.656	148.32	-2.84398	-0.140146	11.1789	-2.85847	-518.252	112.125	-0.332681	-0.643874	-36.1721	11.3464	11.76	12.936	Neg	Neg
1066	972.256	3.6838	4.68271	0.573871	61.9741	0.943622	-9.17	-6.68533	33.7016	31.9055	37.4085	32.7735	122.624	0.402855	0.404544	-0.0161852	10.0913	-1.28074	392.948	-39.2809	-3.01654	-0.220407	-2.27309	-2.18454	393.352	-75.4759	-6.28997	-0.551503	0.835964	-0.743015	80.09	72.14	Pos	Pos
1067	806.129	3.47784	4.51014	0.493609	48.522	1.61755	-3.56701	-5.55346	-32.7708	-32.175	-36.5341	-32.3977	-43.5026	0.196892	0.231979	-0.0964466	-3.36071	-0.606808	317.66	-80.8185	-7.19413	-0.365684	-7.39007	0.313651	227.225	-75.6819	-6.46254	-0.631765	-12.616	-0.069084	6.42	3.85	Neg	Neg
1068	926.002	3.55009	4.12199	0.75	44.9801	3.58459	1.28299	2.35654	-27.9208	-24.265	-31.4115	-27.6065	76.3707	0.269141	-0.156178	0.159944	-6.90264	1.36023	437.533	-80.7463	-7.04329	-0.529547	-2.99513	-2.03731	347.098	-75.6097	-6.8507	-0.375374	-16.158	1.89796	11.27	11.76	Neg	Neg
1069	858.608	3.21538	4.27283	0.586137	49.3751	1.23363	5.77299	3.57654	-30.6284	-27.2545	-27.1941	-23.2677	8.97645	-0.065573	-0.00533673	-0.00391857	-2.50771	-0.990728	370.139	-81.081	4.71263	-0.380789	12.2057	-1.63148	279.704	-75.9444	-6.69985	-0.539237	-11.763	-0.453004	15.76	12.98	Neg	Neg
1070	42.3047	83.9278	16.0287	0.734896	64.5759	1.63946	0.63799	0.941544	-35.7634	-29.8895	-32.3291	-25.9027	-15.0548	-69.742	-1.05456	-0.656743	13.5184	-3.91691	-446.164	-0.368554	46.3132	0.678567	1.43698	-2.14569	-536.599	4.76807	5.05606	-0.390478	3.43778	-0.0471719	10.625	10.345	Neg	Neg
1071	39.1582	194.009	57.6294	1.79425	53.8072	1.12526	1.53299	1.78654	-27.6708	-24.835	-31.4341	-25.0577	-18.2013	40.3394	40.5461	0.402613	2.74966	-4.43112	-449.31	109.713	-7.34653	-0.45005	11.6884	-1.52387	-539.745	114.849	46.6567	0.668878	-7.33093	-0.56138	11.52	11.19	Neg	Neg
1072	1189.54	1.74754	3.96959	0.665635	64.0586	1.74707	-9.17	-6.68533	33.7016	31.9055	37.4085	32.7735	339.912	-1.53341	-0.308574	0.0755789	12.1758	-0.477291	701.075	-82.5488	0.268915	-0.893684	-13.775	7.71336	610.64	-77.4122	-7.00309	-0.459739	2.92051	0.0604322	80.09	72.14	Pos	Pos
1073	68.4908	69.1548	11.585	0.222	38.5952	10.9843	-0.89201	0.601044	-37.2934	-30.23	-33.5865	-29.362	11.1313	-84.515	-5.49827	-1.16964	-12.4623	5.42793	-419.978	-15.1416	-2.05649	-0.338188	2.12196	-2.35509	-510.413	-10.0049	0.612348	-0.903374	-22.5429	9.29767	9.095	10.0045	Neg	Neg
1074	47.7122	28.769	9.25962	0.777496	54.4921	0.915856	-2.008	-3.97733	40.8636	34.6135	44.2979	38.6003	-9.64729	-124.901	-7.82368	-0.614142	3.43464	-4.64052	-531.596	-14.1957	-3.55709	-0.0483815	13.2635	-2.05503	-531.191	-50.3907	-1.71306	-0.347877	-6.64595	-0.770781	87.252	74.848	Pos	Pos
1075	1189.54	1.74754	3.96959	0.665635	64.0586	1.74707	1.28299	2.35654	-27.9208	-24.265	-31.4115	-27.6065	339.912	-1.53341	-0.308574	0.0755789	12.1758	-0.477291	701.075	-82.5488	-7.04329	-0.529547	-2.99513	-2.03731	610.64	-77.4122	-7.00309	-0.459739	2.92051	0.0604322	11.27	11.76	Neg	Neg
1076	858.608	3.21538	4.27283	0.586137	49.3751	1.23363	3.52	3.88467	53.5892	46.685	49.8259	46.4623	8.97645	-0.065573	-0.00533673	-0.00391857	-2.50771	-0.990728	370.139	-81.081	-0.673157	-0.566684	-17.861	8.15756	279.704	-75.9444	-6.69985	-0.539237	-11.763	-0.453004	92.78	82.71	Pos	Pos
1077	83.037	119.51	10.643	0.549	34.5092	11.4285	0.28299	-0.308456	-28.9208	-26.93	-32.4115	-30.2715	25.6775	-34.1593	-6.44035	-0.842639	-16.5483	5.87213	-496.271	76.5458	-3.34399	-0.209416	16.9128	-2.58974	-495.867	40.3507	-0.329725	-0.576374	-26.6289	9.74187	10.27	9.095	Neg	Neg
1078	925.662	2.13921	4.1827	0.5046	67.708	1.21236	-1.35	2.71467	48.7192	45.515	45.2285	42.1735	76.0313	-1.14174	-0.0954676	-0.0854553	15.8252	-1.012	346.355	-40.8255	15.3208	1.07721	-5.26812	-3.50603	346.759	-77.0205	-6.78999	-0.620773	6.56987	-0.474279	87.91	81.54	Pos	Pos
1079	60.033	226.202	22.8475	1.79123	45.527	0.296066	-2.68	0.274667	47.3892	43.075	43.6259	42.8523	2.6735	72.5326	5.7642	0.399587	-5.53049	-5.26031	-428.436	141.906	-1.50903	0.0938988	0.852061	-2.52234	-518.871	147.043	11.8748	0.665853	-15.6111	-1.39057	86.58	79.1	Pos	Pos
1080	119.694	211.012	9.80709	1.20958	53.2222	0.748608	-2.68	0.274667	47.3892	43.075	43.6259	42.8523	62.3342	57.342	-7.27622	-0.182056	2.16474	-4.80777	-368.775	126.715	0.263886	-0.917684	-31.0507	7.34496	-459.21	131.852	-1.16559	0.0842092	-7.91585	-0.938029	86.58	79.1	Pos	Pos
1081	63.3721	25.0479	11.58	0.198	21.3195	10.6159	-2.68	0.274667	47.3892	43.075	43.8985	39.7335	6.0126	-128.622	-5.5033	-1.19364	-29.738	5.05953	-425.097	-59.2485	-7.24799	-0.862684	-13.7007	1.71174	-515.532	-54.1119	0.607319	-0.927374	-39.8186	8.92927	86.58	79.1	Pos	Pos
1082	709.621	2.73096	4.06812	0.253	38.6695	4.98268	-14.96	-11.4653	35.1092	31.335	31.3459	31.1123	-140.01	-0.549985	-0.210039	-0.337056	-13.2133	2.75832	130.313	-40.2337	4.43872	0.168484	-22.202	6.41824	130.718	-76.4288	-6.90456	-0.872374	-22.4686	3.29605	74.3	67.36	Pos	Pos
1083	59.0714	95.9063	11.9654	0.8825	28.5932	10.2203	3.52	3.88467	53.5892	46.685	49.8259	46.4623	1.71191	-57.7635	-5.1179	-0.509139	-22.4643	4.66396	-520.237	52.9417	-2.84398	-0.140146	11.1789	-2.85847	-519.832	16.7466	0.99272	-0.242874	-32.5449	8.5337	92.78	82.71	Pos	Pos
1084	972.256	3.6838	4.68271	0.573871	61.9741	0.943622	-0.89201	-0.643456	-30.0958	-27.265	-33.5865	-30.6065	122.624	0.402855	0.404544	-0.0161852	10.0913	-1.28074	392.948	-39.2809	-2.84398	-0.140146	11.1789	-2.85847	393.352	-75.4759	-6.28997	-0.551503	0.835964	-0.743015	9.095	8.76	Neg	Neg
1085	914.424	3.6838	4.68271	0.573871	61.9741	0.943622	13.85	21.6147	63.9192	64.415	60.4285	61.0735	64.7931	0.402855	0.404544	-0.0161852	10.0913	-1.28074	335.116	-39.2809	50.1027	1.08024	3.01203	-2.67684	335.521	-75.4759	-6.28997	-0.551503	0.835964	-0.743015	103.11	100.44	Pos	Pos
1086	39.1582	194.009	57.6294	1.79425	53.8072	1.12526	-0.39701	-0.533456	-36.7984	-31.3645	-33.3641	-27.3777	-18.2013	40.3394	40.5461	0.402613	2.74966	-4.43112	-449.31	109.713	-7.34653	-0.685116	9.32656	-2.02311	-539.745	114.849	46.6567	0.668878	-7.33093	-0.56138	9.59	8.87	Neg	Neg
1087	976.34	6.44306	3.96959	0.430568	61.6967	1.24784	13.85	21.6147	63.9192	64.415	60.1559	64.1923	126.709	3.16211	-0.308574	-0.159487	9.81399	-0.976525	487.871	-77.8533	-2.76533	1.12609	-0.794136	-1.91372	397.436	-72.7167	-7.00309	-0.694805	0.558653	-0.438802	103.11	100.44	Pos	Pos
1088	39.175	446.552	8.55078	2.24177	51.576	1.35723	-3.57701	-2.35246	-39.9784	-33.1835	-36.2715	-32.3155	-18.1845	292.882	-8.53252	0.850136	0.518542	-4.19915	-449.294	362.255	-6.80597	-0.622075	-3.84813	-1.65339	-539.729	367.392	-2.4219	1.1164	-9.56205	-0.329408	6.41	7.051	Neg	Neg
1089	806.129	3.47784	4.51014	0.493609	48.522	1.61755	-0.39701	-0.533456	-36.7984	-31.3645	-33.3641	-27.3777	-43.5026	0.196892	0.231979	-0.0964466	-3.36071	-0.606808	317.66	-80.8185	-0.673157	-0.566684	-17.861	8.15756	227.225	-75.6819	-6.46254	-0.631765	-12.616	-0.069084	9.59	8.87	Neg	Neg
1090	83.037	119.51	10.643	0.549	34.5092	11.4285	3.52	3.88467	53.5892	46.685	50.0985	43.3435	25.6775	-34.1593	-6.44035	-0.842639	-16.5483	5.87213	-496.271	76.5458	-2.83488	-0.352016	-11.2713	-0.300189	-495.867	40.3507	-0.329725	-0.576374	-26.6289	9.74187	92.78	82.71	Pos	Pos
1091	812.08	3.2834	4.69181	0.362	39.5238	3.50191	103.54	34.3447	146.412	72.9355	149.846	76.9223	-37.5509	0.00244952	0.413643	-0.228056	-12.3589	1.27755	232.772	-39.6813	-3.4047	-0.133168	5.37202	-3.11249	233.177	-75.8763	-6.28088	-0.763374	-21.6143	1.81527	192.8	113.17	Pos	Pos
1092	848.038	3.55009	4.12199	0.580848	56.1672	0.68961	1.28299	4.69154	-27.9208	-21.93	-31.4115	-25.2715	-1.59352	0.269141	-0.156178	-0.00920781	4.2844	-1.53475	268.73	-39.4146	-3.25386	0.0881594	-9.10855	-2.6651	269.134	-75.6097	-6.8507	-0.544526	-4.97094	-0.997027	11.27	14.095	Neg	Neg
1093	764.966	3.21538	4.27283	0.802176	41.6866	1.13699	-0.89201	-0.643456	-30.0958	-27.265	-33.5865	-30.6065	-84.6647	-0.065573	-0.00533673	0.21212	-10.1962	-1.08737	276.498	-81.081	-6.96889	-0.664722	18.4115	-2.24152	186.063	-75.9444	-6.69985	-0.323198	-19.4515	-0.549644	9.095	8.76	Neg	Neg
1094	997.779	2.63198	4.34722	0.450962	70.7817	1.02943	-0.39701	1.14554	-36.7984	-29.6855	-33.0915	-28.8175	148.148	-0.648965	0.069056	-0.139094	18.8989	-1.19493	509.311	-81.6644	-4.41183	-0.157088	48.3931	-2.73197	418.876	-76.5278	-6.62546	-0.674412	9.64361	-0.657209	9.59	10.549	Neg	Neg
1095	53.1645	168.975	6.90429	0.958597	100.763	0.538971	1.28299	2.35654	-27.9208	-24.265	-31.4115	-27.6065	-4.19502	15.3055	-10.179	-0.433042	49.7058	-5.01741	-526.143	126.011	-3.17946	-0.263054	19.9866	-2.77267	-525.739	89.8155	-4.06839	-0.166777	39.6252	-1.14767	11.27	11.76	Neg	Neg
1096	997.779	2.63198	4.34722	0.450962	70.7817	1.02943	1.77299	3.53254	-34.6284	-27.2985	-30.9215	-26.4305	148.148	-0.648965	0.069056	-0.139094	18.8989	-1.19493	509.311	-81.6644	-6.9237	-0.247184	-7.7056	-0.282506	418.876	-76.5278	-6.62546	-0.674412	9.64361	-0.657209	11.76	12.936	Neg	Neg
1097	815.759	3.76192	4.39241	0.8685	44.6646	2.98844	-2.83701	-2.48346	-32.0408	-29.105	-35.8041	-29.3277	-33.872	0.480968	0.114251	0.278444	-7.21818	0.764078	236.451	-39.2028	-3.34399	-0.143552	52.2594	-2.58974	236.856	-75.3978	-6.58027	-0.256874	-16.4735	1.3018	7.15	6.92	Neg	Neg
1098	461.165	2.13921	4.1827	0.570465	103.055	1.21236	0.10799	-0.0434559	-36.2934	-30.8745	-32.8591	-26.8877	-388.466	-1.14174	-0.0954676	-0.0195911	51.1718	-1.012	-27.3036	-82.1572	-6.84223	-0.575859	-6.19308	-2.1175	-117.739	-77.0205	-6.78999	-0.554909	41.9165	-0.474279	10.095	9.36	Neg	Neg
1099	861.182	3.59463	4.47388	0.539825	46.1771	1.15344	-3.57701	0.941544	-39.9784	-29.8895	-36.5441	-25.9027	11.5505	0.313686	0.195718	-0.0502304	-5.70565	-1.07092	281.874	-39.37	-3.17946	-0.263054	19.9866	-2.77267	282.278	-75.5651	-6.4988	-0.585548	-14.961	-0.533195	6.41	10.345	Neg	Neg
1100	997.779	2.63198	4.34722	0.450962	70.7817	1.02943	0.63799	0.941544	-35.7634	-29.8895	-32.3291	-25.9027	148.148	-0.648965	0.069056	-0.139094	18.8989	-1.19493	509.311	-81.6644	-7.13342	-0.54522	50.6844	-2.05859	418.876	-76.5278	-6.62546	-0.674412	9.64361	-0.657209	10.625	10.345	Neg	Neg
1101	461.165	2.13921	4.1827	0.570465	103.055	1.21236	1.53299	1.78654	-27.6708	-24.835	-31.4341	-25.0577	-388.466	-1.14174	-0.0954676	-0.0195911	51.1718	-1.012	-27.3036	-82.1572	-6.65839	-0.461001	-3.84813	-2.05859	-117.739	-77.0205	-6.78999	-0.554909	41.9165	-0.474279	11.52	11.19	Neg	Neg
1102	921.884	2.85263	4.65772	0.654683	48.522	1.21236	1.28299	2.35654	-27.9208	-24.265	-31.4115	-27.6065	72.2528	-0.428322	0.379561	0.0646272	-3.36071	-1.012	433.415	-81.4437	-10.0438	0.761463	7.19547	-2.18317	342.98	-76.3071	-6.31496	-0.470691	-12.616	-0.474279	11.27	11.76	Neg	Neg
1103	47.6007	26.9794	1.27234	1.87715	59.5657	1.08777	1.77299	1.86654	-27.4308	-24.755	-30.9215	-28.0965	-9.75881	-126.69	-15.811	0.485509	8.50815	-4.4686	-531.707	-15.9852	4.05835	-0.492016	-12.1999	7.18221	-531.303	-52.1803	-9.70035	0.751774	-1.57244	-0.598863	11.76	11.27	Neg	Neg
1104	68.4908	69.1548	11.585	0.222	38.5952	10.9843	3.52	3.88467	46.3916	42.4755	50.0985	43.3435	11.1313	-84.515	-5.49827	-1.16964	-12.4623	5.42793	-419.978	-15.1416	-2.05649	-0.338188	2.12196	-2.35509	-510.413	-10.0049	0.612348	-0.903374	-22.5429	9.29767	92.78	82.71	Pos	Pos
1105	47.7122	28.769	9.25962	0.777496	54.4921	0.915856	1.77299	1.86654	-27.4308	-24.755	-30.9215	-28.0965	-9.64729	-124.901	-7.82368	-0.614142	3.43464	-4.64052	-531.596	-14.1957	6.08526	-0.352016	-19.6978	7.1979	-531.191	-50.3907	-1.71306	-0.347877	-6.64595	-0.770781	11.76	11.27	Neg	Neg
1106	68.49	124.734	13.6119	0.362	31.0974	11	-2.16701	-2.98346	-31.3708	-29.605	-35.1341	-29.8277	11.1305	-28.9359	-3.47136	-1.02964	-19.9601	5.44362	-419.979	40.4375	0.649287	-0.233184	-23.777	6.94939	-510.414	45.5741	2.63926	-0.763374	-30.0407	9.31336	7.82	6.42	Neg	Neg
1107	59.0714	95.9063	11.9654	0.8825	28.5932	10.2203	-17.74	-13.0053	25.1316	25.5855	28.5659	29.5723	1.71191	-57.7635	-5.1179	-0.509139	-22.4643	4.66396	-520.237	52.9417	1.73294	0.0634802	3.69701	-2.88624	-519.832	16.7466	0.99272	-0.242874	-32.5449	8.5337	71.52	65.82	Pos	Pos
1108	47.7122	28.769	9.25962	0.777496	54.4921	0.915856	-17.74	-13.0053	25.1316	25.5855	28.5659	29.5723	-9.64729	-124.901	-7.82368	-0.614142	3.43464	-4.64052	-531.596	-14.1957	-3.34399	-0.209416	16.9128	-2.58974	-531.191	-50.3907	-1.71306	-0.347877	-6.64595	-0.770781	71.52	65.82	Pos	Pos
1109	925.662	2.13921	4.1827	0.5046	67.708	1.21236	-0.89201	0.601044	-37.2934	-30.23	-33.5865	-29.362	76.0313	-1.14174	-0.0954676	-0.0854553	15.8252	-1.012	346.355	-40.8255	-3.13427	0.154484	-6.13055	-0.813659	346.759	-77.0205	-6.78999	-0.620773	6.56987	-0.474279	9.095	10.0045	Neg	Neg
1110	815.759	3.76192	4.39241	0.8685	44.6646	2.98844	-17.74	-13.0053	25.1316	25.5855	28.5659	29.5723	-33.872	0.480968	0.114251	0.278444	-7.21818	0.764078	236.451	-39.2028	1.79679	0.273984	-20.6982	7.36873	236.856	-75.3978	-6.58027	-0.256874	-16.4735	1.3018	71.52	65.82	Pos	Pos
1111	68.4189	71.3403	9.32347	0.988	30.097	11.1708	-0.89201	0.601044	-37.2934	-30.23	-33.5865	-29.362	11.0594	-82.3295	-7.75983	-0.403639	-20.9605	5.61445	-510.889	28.3756	4.05835	-0.492016	-12.1999	7.18221	-510.485	-7.81945	-1.64921	-0.137374	-31.0411	9.48419	9.095	10.0045	Neg	Neg
1112	68.4908	69.1548	11.585	0.222	38.5952	10.9843	-23.96	-20.1253	26.1092	22.675	22.6185	19.3335	11.1313	-84.515	-5.49827	-1.16964	-12.4623	5.42793	-419.978	-15.1416	-10.0438	0.761463	7.19547	-2.18317	-510.413	-10.0049	0.612348	-0.903374	-22.5429	9.29767	65.3	58.7	Pos	Pos
1113	47.6007	26.9794	1.27234	1.87715	59.5657	1.08777	-1.35	2.71467	48.7192	45.515	45.2285	42.1735	-9.75881	-126.69	-15.811	0.485509	8.50815	-4.4686	-531.707	-15.9852	-3.28323	-0.15809	16.9128	-2.82147	-531.303	-52.1803	-9.70035	0.751774	-1.57244	-0.598863	87.91	81.54	Pos	Pos
1114	845.654	3.50557	4.24345	0.555926	67.708	0.980626	0.28299	1.89354	-36.1184	-28.9375	-32.4115	-28.0695	-3.97704	0.224625	-0.0347092	-0.0341298	15.8252	-1.24373	266.346	-39.4591	-3.0528	-0.174191	-4.61803	-2.64865	266.751	-75.6542	-6.72923	-0.569448	6.56987	-0.706011	10.27	11.297	Neg	Neg
1115	861.182	3.59463	4.47388	0.539825	46.1771	1.15344	-1.22701	-0.308456	-30.4308	-26.93	-33.9215	-30.2715	11.5505	0.313686	0.195718	-0.0502304	-5.70565	-1.07092	281.874	-39.37	-3.13427	0.0578257	18.3911	-2.80755	282.278	-75.5651	-6.4988	-0.585548	-14.961	-0.533195	8.76	9.095	Neg	Neg
1116	1167.72	3.76192	4.39241	0.771842	69.1862	0.99455	-17.74	-13.0053	25.1316	25.5855	28.5659	29.5723	318.086	0.480968	0.114251	0.181786	17.3035	-1.22981	588.41	-39.2028	1.79679	0.273984	-20.6982	7.36873	588.814	-75.3978	-6.58027	-0.353532	8.04813	-0.692087	71.52	65.82	Pos	Pos
1117	68.4189	71.3403	9.32347	0.988	30.097	11.1708	-23.96	-20.1253	26.1092	22.675	22.6185	19.3335	11.0594	-82.3295	-7.75983	-0.403639	-20.9605	5.61445	-510.889	28.3756	-3.4047	0.0359838	-5.81502	-0.217502	-510.485	-7.81945	-1.64921	-0.137374	-31.0411	9.48419	65.3	58.7	Pos	Pos
1118	926.002	3.55009	4.12199	0.75	44.9801	3.58459	-2.68	0.274667	47.3892	43.075	43.6259	42.8523	76.3707	0.269141	-0.156178	0.159944	-6.90264	1.36023	437.533	-80.7463	-7.04329	-0.429675	-3.09014	-2.43557	347.098	-75.6097	-6.8507	-0.375374	-16.158	1.89796	86.58	79.1	Pos	Pos
1119	906.129	3.21538	4.27283	0.686009	49.28	0.835376	-1.53534	-4.19346	-30.7391	-30.815	-34.5025	-31.0377	56.4973	-0.065573	-0.00533673	0.095953	-2.60271	-1.38898	417.66	-81.081	-6.80597	-0.336684	-12.6914	0.901913	327.225	-75.9444	-6.69985	-0.439365	-11.858	-0.851261	8.45167	5.21	Neg	Neg
1120	1108.99	3.47784	4.51014	0.779	39.6788	4.17286	3.52	3.88467	46.3916	42.4755	50.0985	43.3435	259.359	0.196892	0.231979	0.188944	-12.204	1.9485	620.522	-80.8185	2.29583	-0.753684	-21.2728	7.72906	530.087	-75.6819	-6.46254	-0.346374	-21.4593	2.48622	92.78	82.71	Pos	Pos
1121	68.49	124.734	13.6119	0.362	31.0974	11	-1.35	2.71467	48.7192	45.515	45.2285	42.1735	11.1305	-28.9359	-3.47136	-1.02964	-19.9601	5.44362	-419.979	40.4375	-7.14019	-0.541814	9.60387	-2.32732	-510.414	45.5741	2.63926	-0.763374	-30.0407	9.31336	87.91	81.54	Pos	Pos
1122	961.35	3.4722	4.17592	0.573871	61.9741	0.943622	5.77299	3.57654	-30.6284	-27.2545	-27.1941	-23.2677	111.719	0.191255	-0.102239	-0.0161852	10.0913	-1.28074	382.042	-39.4925	-3.01202	-0.338016	-13.5176	0.974359	382.447	-75.6875	-6.79676	-0.551503	0.835964	-0.743015	15.76	12.98	Neg	Neg
1123	860.279	3.62806	4.51467	0.376	37.2776	4.77646	-21.11	-17.2753	21.7616	21.3155	25.1959	25.3023	10.6477	0.347111	0.236505	-0.214056	-14.6052	2.5521	280.971	-39.3366	1.56097	-0.0753753	25.391	-2.01816	281.375	-75.5317	-6.45801	-0.749374	-23.8605	3.08982	68.15	61.55	Pos	Pos
1124	52.1282	256.441	9.08765	0.638641	76.1861	1.78393	3.52	3.88467	53.5892	46.685	49.8259	46.4623	-5.23125	102.771	-7.99565	-0.752998	25.1286	-3.77245	-436.34	172.145	-1.83162	-0.309325	-5.54014	-2.04204	-526.775	177.281	-1.88503	-0.486733	15.048	0.097296	92.78	82.71	Pos	Pos
1125	36.6574	191.698	9.48449	0.806359	46.83	1.2289	4.10799	0.186544	-25.0958	-26.435	-28.5865	-29.7765	-20.7021	38.028	-7.59881	-0.58528	-4.22746	-4.32748	-542.651	148.733	24.847	2.53724	17.2287	-2.03538	-542.246	112.538	-1.48819	-0.319015	-14.308	-0.457735	14.095	9.59	Neg	Neg
1126	50.614	125.064	32.3736	3.25125	68.0238	1.76672	-14.96	-11.4653	35.1092	31.335	31.3459	31.1123	-6.74547	-28.6057	15.2903	1.85961	16.9663	-3.78966	-437.855	40.7677	-7.04329	-0.473739	-6.37911	-2.21121	-528.29	45.9044	21.401	2.12588	6.88576	0.0800815	74.3	67.36	Pos	Pos
1127	1178.74	3.21538	4.27283	0.641945	45.9911	1.05973	-21.11	-17.2753	21.7616	21.3155	25.4685	22.1835	329.111	-0.065573	-0.00533673	0.0518891	-5.89168	-1.16463	690.273	-81.081	-7.19413	-0.565746	-12.6538	-2.51323	599.838	-75.9444	-6.69985	-0.483429	-15.147	-0.626903	68.15	61.55	Pos	Pos
1128	1000.47	3.55009	4.12199	0.549938	39.7164	0.757712	-1.35	2.71467	48.7192	45.515	45.2285	42.1735	150.834	0.269141	-0.156178	-0.0401173	-12.1664	-1.46665	421.157	-39.4146	6.08526	-0.352016	-19.6978	7.1979	421.562	-75.6097	-6.8507	-0.575435	-21.4217	-0.928925	87.91	81.54	Pos	Pos
1129	68.49	124.734	13.6119	0.362	31.0974	11	-3.57701	0.941544	-39.9784	-29.8895	-36.5441	-25.9027	11.1305	-28.9359	-3.47136	-1.02964	-19.9601	5.44362	-419.979	40.4375	5.07997	1.16699	-11.0439	-2.62426	-510.414	45.5741	2.63926	-0.763374	-30.0407	9.31336	6.41	10.345	Neg	Neg
1130	41.952	8.89468	16.3961	2.28267	41.3262	0.646687	-9.26	-1.42533	33.6116	37.1655	37.3185	38.0335	-15.4074	-144.775	-0.687224	0.891031	-9.73127	-4.90969	-537.356	-34.07	4.05835	-0.492016	-12.1999	7.18221	-536.952	-70.2651	5.4234	1.1573	-19.8119	-1.03995	80	77.4	Pos	Pos
1131	68.4908	69.1548	11.585	0.222	38.5952	10.9843	2.60299	-2.99346	-33.7984	-33.8245	-30.0915	-32.9565	11.1313	-84.515	-5.49827	-1.16964	-12.4623	5.42793	-419.978	-15.1416	-6.96889	-0.664722	18.4115	-2.24152	-510.413	-10.0049	0.612348	-0.903374	-22.5429	9.29767	12.59	6.41	Neg	Neg
1132	997.779	2.63198	4.34722	0.450962	70.7817	1.02943	-1.22701	0.866544	-30.4308	-25.755	-33.9215	-29.0965	148.148	-0.648965	0.069056	-0.139094	18.8989	-1.19493	509.311	-81.6644	-6.80145	-0.739684	-15.0926	1.50551	418.876	-76.5278	-6.62546	-0.674412	9.64361	-0.657209	8.76	10.27	Neg	Neg
1133	860.279	3.62806	4.51467	0.376	37.2776	4.77646	13.85	21.6147	63.9192	64.415	60.1559	64.1923	10.6477	0.347111	0.236505	-0.214056	-14.6052	2.5521	280.971	-39.3366	-3.4047	0.0359838	-5.81502	-0.217502	281.375	-75.5317	-6.45801	-0.749374	-23.8605	3.08982	103.11	100.44	Pos	Pos
1134	926.002	3.55009	4.12199	0.75	44.9801	3.58459	-0.89201	0.601044	-37.2934	-30.23	-33.5865	-29.362	76.3707	0.269141	-0.156178	0.159944	-6.90264	1.36023	437.533	-80.7463	-6.63341	-0.541814	9.60387	-2.32732	347.098	-75.6097	-6.8507	-0.375374	-16.158	1.89796	9.095	10.0045	Neg	Neg
1135	972.256	3.6838	4.68271	0.573871	61.9741	0.943622	1.53299	1.78654	-27.6708	-24.835	-31.4341	-25.0577	122.624	0.402855	0.404544	-0.0161852	10.0913	-1.28074	392.948	-39.2809	-2.86896	-0.0593333	-2.27309	-2.58974	393.352	-75.4759	-6.28997	-0.551503	0.835964	-0.743015	11.52	11.19	Neg	Neg
1136	921.884	2.85263	4.65772	0.654683	48.522	1.21236	-0.89201	-0.643456	-30.0958	-27.265	-33.5865	-30.6065	72.2528	-0.428322	0.379561	0.0646272	-3.36071	-1.012	433.415	-81.4437	-4.41183	-0.157088	48.3931	-2.73197	342.98	-76.3071	-6.31496	-0.470691	-12.616	-0.474279	9.095	8.76	Neg	Neg
1137	53.1645	168.975	6.90429	0.958597	100.763	0.538971	1.53299	1.78654	-27.6708	-24.835	-31.4341	-25.0577	-4.19502	15.3055	-10.179	-0.433042	49.7058	-5.01741	-526.143	126.011	-3.28323	-0.15809	16.9128	-2.82147	-525.739	89.8155	-4.06839	-0.166777	39.6252	-1.14767	11.52	11.19	Neg	Neg
1138	845.654	3.50557	4.24345	0.555926	67.708	0.980626	0.10799	-0.0434559	-36.2934	-30.8745	-32.8591	-26.8877	-3.97704	0.224625	-0.0347092	-0.0341298	15.8252	-1.24373	266.346	-39.4591	-3.25386	-0.127879	-1.42008	-2.56846	266.751	-75.6542	-6.72923	-0.569448	6.56987	-0.706011	10.095	9.36	Neg	Neg
1139	858.608	3.21538	4.27283	0.586137	49.3751	1.23363	13.85	21.6147	63.9192	64.415	60.4285	61.0735	8.97645	-0.065573	-0.00533673	-0.00391857	-2.50771	-0.990728	370.139	-81.081	-2.22846	-0.477043	23.816	-1.48701	279.704	-75.9444	-6.69985	-0.539237	-11.763	-0.453004	103.11	100.44	Pos	Pos
1140	52.1282	256.441	9.08765	0.638641	76.1861	1.78393	1.28299	4.69154	-27.9208	-21.93	-31.4115	-25.2715	-5.23125	102.771	-7.99565	-0.752998	25.1286	-3.77245	-436.34	172.145	-6.65839	-0.461001	-3.84813	-2.05859	-526.775	177.281	-1.88503	-0.486733	15.048	0.097296	11.27	14.095	Neg	Neg
1141	921.884	2.85263	4.65772	0.654683	48.522	1.21236	13.85	21.6147	63.9192	64.415	60.4285	61.0735	72.2528	-0.428322	0.379561	0.0646272	-3.36071	-1.012	433.415	-81.4437	-7.13342	-0.611084	15.3378	-2.05859	342.98	-76.3071	-6.31496	-0.470691	-12.616	-0.474279	103.11	100.44	Pos	Pos
1142	925.662	2.13921	4.1827	0.5046	67.708	1.21236	-0.39701	1.14554	-36.7984	-29.6855	-33.0915	-28.8175	76.0313	-1.14174	-0.0954676	-0.0854553	15.8252	-1.012	346.355	-40.8255	-2.86896	0.270984	-17.2907	1.1244	346.759	-77.0205	-6.78999	-0.620773	6.56987	-0.474279	9.59	10.549	Neg	Neg
1143	913.759	2.85263	4.65772	0.985	33.5044	4.9265	-3.57701	0.941544	-39.9784	-29.8895	-36.5441	-25.9027	64.1277	-0.428322	0.379561	0.394944	-18.3783	2.70214	425.29	-81.4437	-7.14019	-0.541814	9.60387	-2.32732	334.855	-76.3071	-6.31496	-0.140374	-27.6337	3.23986	6.41	10.345	Neg	Neg
1144	961.35	3.4722	4.17592	0.573871	61.9741	0.943622	-1.53534	-2.87346	-30.7391	-29.495	-34.5025	-29.7177	111.719	0.191255	-0.102239	-0.0161852	10.0913	-1.28074	382.042	-39.4925	-2.84398	-0.140146	11.1789	-2.85847	382.447	-75.6875	-6.79676	-0.551503	0.835964	-0.743015	8.45167	6.53	Neg	Neg
1145	972.256	3.6838	4.68271	0.573871	61.9741	0.943622	-1.35	2.71467	48.7192	45.515	45.2285	42.1735	122.624	0.402855	0.404544	-0.0161852	10.0913	-1.28074	392.948	-39.2809	-3.4047	-0.133168	5.37202	-3.11249	393.352	-75.4759	-6.28997	-0.551503	0.835964	-0.743015	87.91	81.54	Pos	Pos
1146	848.038	3.55009	4.12199	0.580848	56.1672	0.68961	-9.17	-6.68533	33.7016	31.9055	37.4085	32.7735	-1.59352	0.269141	-0.156178	-0.00920781	4.2844	-1.53475	268.73	-39.4146	-3.25386	-0.0720714	-4.80406	-2.74236	269.134	-75.6097	-6.8507	-0.544526	-4.97094	-0.997027	80.09	72.14	Pos	Pos
1147	1178.74	3.21538	4.27283	0.641945	45.9911	1.05973	-1.53534	-4.19346	-30.7391	-30.815	-34.5025	-31.0377	329.111	-0.065573	-0.00533673	0.0518891	-5.89168	-1.16463	690.273	-81.081	-6.62431	-0.753684	-12.8464	0.230964	599.838	-75.9444	-6.69985	-0.483429	-15.147	-0.626903	8.45167	5.21	Neg	Neg
1148	812.08	3.2834	4.69181	0.362	39.5238	3.50191	-1.57701	-0.152456	-37.9784	-30.9835	-34.2715	-30.1155	-37.5509	0.00244952	0.413643	-0.228056	-12.3589	1.27755	232.772	-39.6813	-3.35076	-0.140146	11.1789	-2.85847	233.177	-75.8763	-6.28088	-0.763374	-21.6143	1.81527	8.41	9.251	Neg	Neg
1149	961.35	3.4722	4.17592	0.573871	61.9741	0.943622	-1.35	2.71467	48.7192	45.515	45.2285	42.1735	111.719	0.191255	-0.102239	-0.0161852	10.0913	-1.28074	382.042	-39.4925	-3.34399	-0.209416	16.9128	-2.58974	382.447	-75.6875	-6.79676	-0.551503	0.835964	-0.743015	87.91	81.54	Pos	Pos
1150	925.662	2.13921	4.1827	0.5046	67.708	1.21236	103.54	34.3447	146.412	72.9355	149.846	76.9223	76.0313	-1.14174	-0.0954676	-0.0854553	15.8252	-1.012	346.355	-40.8255	-3.13427	0.154484	-6.13055	-0.813659	346.759	-77.0205	-6.78999	-0.620773	6.56987	-0.474279	192.8	113.17	Pos	Pos
1151	815.759	3.76192	4.39241	0.8685	44.6646	2.98844	-9.17	-6.68533	33.7016	31.9055	37.4085	32.7735	-33.872	0.480968	0.114251	0.278444	-7.21818	0.764078	236.451	-39.2028	50.1027	1.08024	3.01203	-2.67684	236.856	-75.3978	-6.58027	-0.256874	-16.4735	1.3018	80.09	72.14	Pos	Pos
1152	39.1582	194.009	57.6294	1.79425	53.8072	1.12526	1.77299	3.53254	-34.6284	-27.2985	-30.9215	-26.4305	-18.2013	40.3394	40.5461	0.402613	2.74966	-4.43112	-449.31	109.713	-10.0438	0.761463	7.19547	-2.18317	-539.745	114.849	46.6567	0.668878	-7.33093	-0.56138	11.76	12.936	Neg	Neg
1153	47.6007	26.9794	1.27234	1.87715	59.5657	1.08777	1.53299	1.78654	-27.6708	-24.835	-31.4341	-25.0577	-9.75881	-126.69	-15.811	0.485509	8.50815	-4.4686	-531.707	-15.9852	2.03646	-0.608016	-21.9382	7.53491	-531.303	-52.1803	-9.70035	0.751774	-1.57244	-0.598863	11.52	11.19	Neg	Neg
1154	73.6102	57.6826	9.56315	0.106	28.8569	11.337	5.77299	3.57654	-30.6284	-27.2545	-27.1941	-23.2677	16.2508	-95.9871	-7.52016	-1.28564	-22.2006	5.78063	-414.858	-26.6137	-10.5836	5.15689	27.0106	-0.0290796	-505.293	-21.4771	-1.40953	-1.01937	-32.2812	9.65037	15.76	12.98	Neg	Neg
1155	57.9883	64.1974	0.732512	6.27257	79.3807	3.24186	-2.68	0.274667	47.3892	43.075	43.6259	42.8523	0.628841	-89.4724	-16.3508	4.88093	28.3232	-2.31451	-430.48	-20.099	-7.14019	-0.541814	9.60387	-2.32732	-520.915	-14.9624	-10.2402	5.1472	18.2426	1.55523	86.58	79.1	Pos	Pos
1156	961.35	3.4722	4.17592	0.573871	61.9741	0.943622	-23.96	-20.1253	26.1092	22.675	22.6185	19.3335	111.719	0.191255	-0.102239	-0.0161852	10.0913	-1.28074	382.042	-39.4925	1.79679	0.273984	-20.6982	7.36873	382.447	-75.6875	-6.79676	-0.551503	0.835964	-0.743015	65.3	58.7	Pos	Pos
1157	68.4189	71.3403	9.32347	0.988	30.097	11.1708	4.10799	0.186544	-25.0958	-26.435	-28.5865	-29.7765	11.0594	-82.3295	-7.75983	-0.403639	-20.9605	5.61445	-510.889	28.3756	-4.14618	-0.251329	-11.1353	-0.058743	-510.485	-7.81945	-1.64921	-0.137374	-31.0411	9.48419	14.095	9.59	Neg	Neg
1158	486.071	1.91045	3.3805	0.462688	39.6598	3.74335	-23.96	-20.1253	18.9116	18.4655	22.6185	19.3335	-363.561	-1.3705	-0.897665	-0.127368	-12.223	1.51899	-93.2374	-41.0542	3.11627	-0.165016	-16.2859	7.62641	-92.833	-77.2493	-7.59218	-0.662686	-21.4783	2.05672	65.3	58.7	Pos	Pos
1159	83.037	119.51	10.643	0.549	34.5092	11.4285	-1.53534	-2.87346	-30.7391	-29.495	-34.5025	-29.7177	25.6775	-34.1593	-6.44035	-0.842639	-16.5483	5.87213	-496.271	76.5458	-3.34399	-0.143552	52.2594	-2.58974	-495.867	40.3507	-0.329725	-0.576374	-26.6289	9.74187	8.45167	6.53	Neg	Neg
1160	461.165	2.13921	4.1827	0.570465	103.055	1.21236	-3.57701	0.941544	-39.9784	-29.8895	-36.5441	-25.9027	-388.466	-1.14174	-0.0954676	-0.0195911	51.1718	-1.012	-27.3036	-82.1572	-7.34653	-0.685116	9.32656	-2.02311	-117.739	-77.0205	-6.78999	-0.554909	41.9165	-0.474279	6.41	10.345	Neg	Neg
1161	976.34	6.44306	3.96959	0.430568	61.6967	1.24784	2.42299	0.691544	-33.9784	-30.1395	-30.2715	-29.2715	126.709	3.16211	-0.308574	-0.159487	9.81399	-0.976525	487.871	-77.8533	-1.50903	0.0938988	0.852061	-2.52234	397.436	-72.7167	-7.00309	-0.694805	0.558653	-0.438802	12.41	10.095	Neg	Neg
1162	119.694	211.012	9.80709	1.20958	53.2222	0.748608	-3.56701	-5.55346	-32.7708	-32.175	-36.5341	-32.3977	62.3342	57.342	-7.27622	-0.182056	2.16474	-4.80777	-368.775	126.715	-7.14019	-0.541814	9.60387	-2.32732	-459.21	131.852	-1.16559	0.0842092	-7.91585	-0.938029	6.42	3.85	Neg	Neg
1163	961.35	3.4722	4.17592	0.573871	61.9741	0.943622	2.42299	0.691544	-33.9784	-30.1395	-30.2715	-29.2715	111.719	0.191255	-0.102239	-0.0161852	10.0913	-1.28074	382.042	-39.4925	-3.34399	0.0689838	-12.4303	-0.0114477	382.447	-75.6875	-6.79676	-0.551503	0.835964	-0.743015	12.41	10.095	Neg	Neg
1164	415.675	2.13921	4.1827	0.783	38.3648	3.79065	-2.83701	-2.48346	-32.0408	-29.105	-35.8041	-29.3277	-433.957	-1.14174	-0.0954676	0.192944	-13.518	1.56629	-72.794	-82.1572	-7.24799	-0.862684	-13.7007	1.71174	-163.229	-77.0205	-6.78999	-0.342374	-22.7733	2.10401	7.15	6.92	Neg	Neg
1165	709.621	2.73096	4.06812	0.253	38.6695	4.98268	4.10799	2.35654	-25.0958	-24.265	-28.5865	-27.6065	-140.01	-0.549985	-0.210039	-0.337056	-13.2133	2.75832	130.313	-40.2337	-3.01654	-0.220407	-2.27309	-2.18454	130.718	-76.4288	-6.90456	-0.872374	-22.4686	3.29605	14.095	11.76	Neg	Neg
1166	806.129	3.47784	4.51014	0.493609	48.522	1.61755	-9.17	-6.68533	33.7016	31.9055	37.4085	32.7735	-43.5026	0.196892	0.231979	-0.0964466	-3.36071	-0.606808	317.66	-80.8185	11.5314	0.675542	-6.84317	-2.97488	227.225	-75.6819	-6.46254	-0.631765	-12.616	-0.069084	80.09	72.14	Pos	Pos
1167	60.033	226.202	22.8475	1.79123	45.527	0.296066	-1.57701	-0.152456	-37.9784	-30.9835	-34.2715	-30.1155	2.6735	72.5326	5.7642	0.399587	-5.53049	-5.26031	-428.436	141.906	-6.65839	-0.461001	-3.84813	-2.05859	-518.871	147.043	11.8748	0.665853	-15.6111	-1.39057	8.41	9.251	Neg	Neg
1168	921.884	2.85263	4.65772	0.654683	48.522	1.21236	4.10799	2.35654	-25.0958	-24.265	-28.5865	-27.6065	72.2528	-0.428322	0.379561	0.0646272	-3.36071	-1.012	433.415	-81.4437	-7.13342	-0.611084	15.3378	-2.05859	342.98	-76.3071	-6.31496	-0.470691	-12.616	-0.474279	14.095	11.76	Neg	Neg
1169	925.662	2.13921	4.1827	0.5046	67.708	1.21236	-2.68	0.274667	40.1916	38.8655	43.8985	39.7335	76.0313	-1.14174	-0.0954676	-0.0854553	15.8252	-1.012	346.355	-40.8255	-3.01202	-0.338016	-13.5176	0.974359	346.759	-77.0205	-6.78999	-0.620773	6.56987	-0.474279	86.58	79.1	Pos	Pos
1170	860.279	3.62806	4.51467	0.376	37.2776	4.77646	-2.16701	-2.98346	-31.3708	-29.605	-35.1341	-29.8277	10.6477	0.347111	0.236505	-0.214056	-14.6052	2.5521	280.971	-39.3366	2.2804	0.495567	2.42711	-3.05349	281.375	-75.5317	-6.45801	-0.749374	-23.8605	3.08982	7.82	6.42	Neg	Neg
1171	119.694	211.012	9.80709	1.20958	53.2222	0.748608	13.85	21.6147	63.9192	64.415	60.4285	61.0735	62.3342	57.342	-7.27622	-0.182056	2.16474	-4.80777	-368.775	126.715	0.649287	-0.233184	-23.777	6.94939	-459.21	131.852	-1.16559	0.0842092	-7.91585	-0.938029	103.11	100.44	Pos	Pos
1172	59.0714	95.9063	11.9654	0.8825	28.5932	10.2203	5.77299	3.57654	-30.6284	-27.2545	-27.1941	-23.2677	1.71191	-57.7635	-5.1179	-0.509139	-22.4643	4.66396	-520.237	52.9417	8.50206	0.0208794	13.7807	-2.16263	-519.832	16.7466	0.99272	-0.242874	-32.5449	8.5337	15.76	12.98	Neg	Neg
1173	42.3047	83.9278	16.0287	0.734896	64.5759	1.63946	-2.68	0.274667	40.1916	38.8655	43.8985	39.7335	-15.0548	-69.742	-1.05456	-0.656743	13.5184	-3.91691	-446.164	-0.368554	46.3132	0.678567	1.43698	-2.14569	-536.599	4.76807	5.05606	-0.390478	3.43778	-0.0471719	86.58	79.1	Pos	Pos
1174	39.1582	194.009	57.6294	1.79425	53.8072	1.12526	3.52	3.88467	46.3916	42.4755	50.0985	43.3435	-18.2013	40.3394	40.5461	0.402613	2.74966	-4.43112	-449.31	109.713	-7.13342	-0.54522	50.6844	-2.05859	-539.745	114.849	46.6567	0.668878	-7.33093	-0.56138	92.78	82.71	Pos	Pos
1175	461.165	2.13921	4.1827	0.570465	103.055	1.21236	1.77299	3.53254	-34.6284	-27.2985	-30.9215	-26.4305	-388.466	-1.14174	-0.0954676	-0.0195911	51.1718	-1.012	-27.3036	-82.1572	37.2542	1.12609	24.5831	-1.36347	-117.739	-77.0205	-6.78999	-0.554909	41.9165	-0.474279	11.76	12.936	Neg	Neg
1176	39.9523	428.416	48.5703	2.24177	76.9532	1.90747	1.28299	0.766544	-35.1184	-30.0645	-31.6841	-26.0777	-17.4072	274.747	31.487	0.850136	25.8957	-3.64891	-448.516	344.12	-6.65839	-0.461001	-3.84813	-2.05859	-538.951	349.257	37.5976	1.1164	15.8152	0.220834	11.27	10.17	Neg	Neg
1177	921.884	2.85263	4.65772	0.654683	48.522	1.21236	13.85	21.6147	56.7216	60.2055	60.4285	61.0735	72.2528	-0.428322	0.379561	0.0646272	-3.36071	-1.012	433.415	-81.4437	-8.68892	-0.880684	-12.7104	0.47241	342.98	-76.3071	-6.31496	-0.470691	-12.616	-0.474279	103.11	100.44	Pos	Pos
1178	58.1821	3.2359	2.6272	0.235	39.6598	3.74335	0.498	-12.5253	43.3696	26.0655	47.0765	26.9335	-791.449	-0.0450486	-1.65097	-0.355056	-12.223	1.51899	-521.126	-39.7288	-2.83488	-0.352016	-11.2713	-0.300189	-520.722	-75.9238	-8.34548	-0.890374	-21.4783	2.05672	89.758	66.3	Pos	Pos
1179	812.08	3.2834	4.69181	0.362	39.5238	3.50191	-0.89201	-0.643456	-30.0958	-27.265	-33.5865	-30.6065	-37.5509	0.00244952	0.413643	-0.228056	-12.3589	1.27755	232.772	-39.6813	-3.25386	0.0881594	-9.10855	-2.6651	233.177	-75.8763	-6.28088	-0.763374	-21.6143	1.81527	9.095	8.76	Neg	Neg
1180	764.966	3.21538	4.27283	0.802176	41.6866	1.13699	-9.17	-6.68533	40.8992	36.115	37.1359	35.8923	-84.6647	-0.065573	-0.00533673	0.21212	-10.1962	-1.08737	276.498	-81.081	-7.07266	-0.712684	-19.3021	-0.130588	186.063	-75.9444	-6.69985	-0.323198	-19.4515	-0.549644	80.09	72.14	Pos	Pos
1181	586.628	3.50557	4.24345	0.403	33.0681	3.14036	-1.53534	-4.19346	-30.7391	-30.815	-34.5025	-31.0377	-263.004	0.224625	-0.0347092	-0.187056	-18.8147	0.915995	7.31968	-39.4591	-2.86896	-0.0593333	-2.27309	-2.58974	7.72402	-75.6542	-6.72923	-0.722374	-28.07	1.45372	8.45167	5.21	Neg	Neg
1182	921.884	2.85263	4.65772	0.654683	48.522	1.21236	-17.74	-13.0053	25.1316	25.5855	28.5659	29.5723	72.2528	-0.428322	0.379561	0.0646272	-3.36071	-1.012	433.415	-81.4437	-6.65839	-0.461001	-3.84813	-2.05859	342.98	-76.3071	-6.31496	-0.470691	-12.616	-0.474279	71.52	65.82	Pos	Pos
1183	921.884	2.85263	4.65772	0.654683	48.522	1.21236	-3.57701	0.941544	-39.9784	-29.8895	-36.5441	-25.9027	72.2528	-0.428322	0.379561	0.0646272	-3.36071	-1.012	433.415	-81.4437	2.29583	-0.753684	-21.2728	7.72906	342.98	-76.3071	-6.31496	-0.470691	-12.616	-0.474279	6.41	10.345	Neg	Neg
1184	68.49	124.734	13.6119	0.362	31.0974	11	-9.17	-6.68533	40.8992	36.115	37.1359	35.8923	11.1305	-28.9359	-3.47136	-1.02964	-19.9601	5.44362	-419.979	40.4375	21.0575	2.13557	15.6537	-1.50423	-510.414	45.5741	2.63926	-0.763374	-30.0407	9.31336	80.09	72.14	Pos	Pos
1185	50.614	125.064	32.3736	3.25125	68.0238	1.76672	0.28299	1.89354	-36.1184	-28.9375	-32.4115	-28.0695	-6.74547	-28.6057	15.2903	1.85961	16.9663	-3.78966	-437.855	40.7677	-1.83162	-0.309325	-5.54014	-2.04204	-528.29	45.9044	21.401	2.12588	6.88576	0.0800815	10.27	11.297	Neg	Neg
1186	36.6574	191.698	9.48449	0.806359	46.83	1.2289	-2.16701	-2.98346	-31.3708	-29.605	-35.1341	-29.8277	-20.7021	38.028	-7.59881	-0.58528	-4.22746	-4.32748	-542.651	148.733	-2.83488	-0.352016	-11.2713	-0.300189	-542.246	112.538	-1.48819	-0.319015	-14.308	-0.457735	7.82	6.42	Neg	Neg
1187	812.08	3.2834	4.69181	0.362	39.5238	3.50191	-2.68	0.274667	40.1916	38.8655	43.8985	39.7335	-37.5509	0.00244952	0.413643	-0.228056	-12.3589	1.27755	232.772	-39.6813	1.0241	1.52776	0.780911	-2.44487	233.177	-75.8763	-6.28088	-0.763374	-21.6143	1.81527	86.58	79.1	Pos	Pos
1188	39.175	446.552	8.55078	2.24177	51.576	1.35723	1.77299	3.53254	-34.6284	-27.2985	-30.9215	-26.4305	-18.1845	292.882	-8.53252	0.850136	0.518542	-4.19915	-449.294	362.255	-0.673157	-0.566684	-17.861	8.15756	-539.729	367.392	-2.4219	1.1164	-9.56205	-0.329408	11.76	12.936	Neg	Neg
1189	83.037	119.51	10.643	0.549	34.5092	11.4285	0.28299	1.89354	-36.1184	-28.9375	-32.4115	-28.0695	25.6775	-34.1593	-6.44035	-0.842639	-16.5483	5.87213	-496.271	76.5458	24.847	2.53724	17.2287	-2.03538	-495.867	40.3507	-0.329725	-0.576374	-26.6289	9.74187	10.27	11.297	Neg	Neg
1190	50.614	125.064	32.3736	3.25125	68.0238	1.76672	-23.96	-20.1253	26.1092	22.675	22.6185	19.3335	-6.74547	-28.6057	15.2903	1.85961	16.9663	-3.78966	-437.855	40.7677	-7.34653	-0.685116	9.32656	-2.02311	-528.29	45.9044	21.401	2.12588	6.88576	0.0800815	65.3	58.7	Pos	Pos
1191	976.34	6.44306	3.96959	0.430568	61.6967	1.24784	1.53299	1.78654	-27.6708	-24.835	-31.4341	-25.0577	126.709	3.16211	-0.308574	-0.159487	9.81399	-0.976525	487.871	-77.8533	-1.83162	-0.309325	-5.54014	-2.04204	397.436	-72.7167	-7.00309	-0.694805	0.558653	-0.438802	11.52	11.19	Neg	Neg
1192	36.6574	191.698	9.48449	0.806359	46.83	1.2289	13.85	21.6147	63.9192	64.415	60.1559	64.1923	-20.7021	38.028	-7.59881	-0.58528	-4.22746	-4.32748	-542.651	148.733	-3.13427	0.154484	-6.13055	-0.813659	-542.246	112.538	-1.48819	-0.319015	-14.308	-0.457735	103.11	100.44	Pos	Pos
1193	815.759	3.76192	4.39241	0.8685	44.6646	2.98844	2.42299	0.691544	-33.9784	-30.1395	-30.2715	-29.2715	-33.872	0.480968	0.114251	0.278444	-7.21818	0.764078	236.451	-39.2028	4.43872	0.168484	-22.202	6.41824	236.856	-75.3978	-6.58027	-0.256874	-16.4735	1.3018	12.41	10.095	Neg	Neg
1194	59.0714	95.9063	11.9654	0.8825	28.5932	10.2203	3.10299	0.486544	-26.1008	-26.135	-29.8641	-26.3577	1.71191	-57.7635	-5.1179	-0.509139	-22.4643	4.66396	-520.237	52.9417	50.1027	1.08024	3.01203	-2.67684	-519.832	16.7466	0.99272	-0.242874	-32.5449	8.5337	13.09	9.89	Neg	Neg
1195	39.1582	194.009	57.6294	1.79425	53.8072	1.12526	-17.74	-13.0053	25.1316	25.5855	28.5659	29.5723	-18.2013	40.3394	40.5461	0.402613	2.74966	-4.43112	-449.31	109.713	-4.41183	-0.157088	48.3931	-2.73197	-539.745	114.849	46.6567	0.668878	-7.33093	-0.56138	71.52	65.82	Pos	Pos
1196	53.1645	168.975	6.90429	0.958597	100.763	0.538971	-2.008	-3.97733	40.8636	34.6135	44.2979	38.6003	-4.19502	15.3055	-10.179	-0.433042	49.7058	-5.01741	-526.143	126.011	-3.0528	-0.174191	-4.61803	-2.64865	-525.739	89.8155	-4.06839	-0.166777	39.6252	-1.14767	87.252	74.848	Pos	Pos
1197	861.182	3.59463	4.47388	0.539825	46.1771	1.15344	5.77299	3.57654	-30.6284	-27.2545	-27.1941	-23.2677	11.5505	0.313686	0.195718	-0.0502304	-5.70565	-1.07092	281.874	-39.37	1.79679	0.273984	-20.6982	7.36873	282.278	-75.5651	-6.4988	-0.585548	-14.961	-0.533195	15.76	12.98	Neg	Neg
1198	68.4189	71.3403	9.32347	0.988	30.097	11.1708	-9.26	-1.42533	33.6116	37.1655	37.3185	38.0335	11.0594	-82.3295	-7.75983	-0.403639	-20.9605	5.61445	-510.889	28.3756	-3.55709	-0.0483815	13.2635	-2.05503	-510.485	-7.81945	-1.64921	-0.137374	-31.0411	9.48419	80	77.4	Pos	Pos
1199	1189.54	1.74754	3.96959	0.665635	64.0586	1.74707	13.85	21.6147	63.9192	64.415	60.4285	61.0735	339.912	-1.53341	-0.308574	0.0755789	12.1758	-0.477291	701.075	-82.5488	-6.80597	-0.622075	-3.84813	-1.65339	610.64	-77.4122	-7.00309	-0.459739	2.92051	0.0604322	103.11	100.44	Pos	Pos
1200	806.129	3.47784	4.51014	0.493609	48.522	1.61755	-3.57701	0.941544	-39.9784	-29.8895	-36.5441	-25.9027	-43.5026	0.196892	0.231979	-0.0964466	-3.36071	-0.606808	317.66	-80.8185	-7.04329	-0.313509	-10.6836	-2.13395	227.225	-75.6819	-6.46254	-0.631765	-12.616	-0.069084	6.41	10.345	Neg	Neg
1201	764.966	3.21538	4.27283	0.802176	41.6866	1.13699	0.63799	0.941544	-35.7634	-29.8895	-32.3291	-25.9027	-84.6647	-0.065573	-0.00533673	0.21212	-10.1962	-1.08737	276.498	-81.081	-6.80145	-0.541814	9.60387	-2.32732	186.063	-75.9444	-6.69985	-0.323198	-19.4515	-0.549644	10.625	10.345	Neg	Neg
1202	858.385	3.62806	4.51467	0.573871	61.9741	0.943622	1.53299	1.78654	-27.6708	-24.835	-31.4341	-25.0577	8.75339	0.347111	0.236505	-0.0161852	10.0913	-1.28074	279.077	-39.3366	3.11627	-0.165016	-16.2859	7.62641	279.481	-75.5317	-6.45801	-0.551503	0.835964	-0.743015	11.52	11.19	Neg	Neg
1203	83.037	119.51	10.643	0.549	34.5092	11.4285	1.28299	2.35654	-27.9208	-24.265	-31.4115	-27.6065	25.6775	-34.1593	-6.44035	-0.842639	-16.5483	5.87213	-496.271	76.5458	-3.34399	-0.143552	52.2594	-2.58974	-495.867	40.3507	-0.329725	-0.576374	-26.6289	9.74187	11.27	11.76	Neg	Neg
1204	461.165	2.13921	4.1827	0.570465	103.055	1.21236	-1.22701	-0.308456	-30.4308	-26.93	-33.9215	-30.2715	-388.466	-1.14174	-0.0954676	-0.0195911	51.1718	-1.012	-27.3036	-82.1572	-10.0438	0.761463	7.19547	-2.18317	-117.739	-77.0205	-6.78999	-0.554909	41.9165	-0.474279	8.76	9.095	Neg	Neg
1205	47.6007	26.9794	1.27234	1.87715	59.5657	1.08777	0.10799	1.70104	-36.2934	-29.13	-32.5865	-28.262	-9.75881	-126.69	-15.811	0.485509	8.50815	-4.4686	-531.707	-15.9852	-3.01202	-0.140146	11.1789	-2.85847	-531.303	-52.1803	-9.70035	0.751774	-1.57244	-0.598863	10.095	11.1045	Neg	Neg
1206	858.385	3.62806	4.51467	0.573871	61.9741	0.943622	0.63799	0.941544	-35.7634	-29.8895	-32.3291	-25.9027	8.75339	0.347111	0.236505	-0.0161852	10.0913	-1.28074	279.077	-39.3366	-3.13427	0.154484	-6.13055	-0.813659	279.481	-75.5317	-6.45801	-0.551503	0.835964	-0.743015	10.625	10.345	Neg	Neg
1207	815.759	3.76192	4.39241	0.8685	44.6646	2.98844	4.10799	0.186544	-25.0958	-26.435	-28.5865	-29.7765	-33.872	0.480968	0.114251	0.278444	-7.21818	0.764078	236.451	-39.2028	-3.45856	-0.461016	-12.1256	1.18059	236.856	-75.3978	-6.58027	-0.256874	-16.4735	1.3018	14.095	9.59	Neg	Neg
1208	709.621	2.73096	4.06812	0.253	38.6695	4.98268	0.10799	-0.0434559	-36.2934	-30.8745	-32.8591	-26.8877	-140.01	-0.549985	-0.210039	-0.337056	-13.2133	2.75832	130.313	-40.2337	-3.28323	-0.15809	16.9128	-2.82147	130.718	-76.4288	-6.90456	-0.872374	-22.4686	3.29605	10.095	9.36	Neg	Neg
1209	845.654	3.50557	4.24345	0.555926	67.708	0.980626	0.498	-12.5253	43.3696	26.0655	47.0765	26.9335	-3.97704	0.224625	-0.0347092	-0.0341298	15.8252	-1.24373	266.346	-39.4591	-3.0528	0.102984	-5.43969	-0.249165	266.751	-75.6542	-6.72923	-0.569448	6.56987	-0.706011	89.758	66.3	Pos	Pos
1210	664.712	3.59463	4.47388	0.817	45.3554	3.55293	0.10799	1.70104	-36.2934	-29.13	-32.5865	-28.262	-184.92	0.313686	0.195718	0.226944	-6.52732	1.32857	85.4037	-39.37	-3.35076	-0.327016	-11.7355	-0.541394	85.808	-75.5651	-6.4988	-0.308374	-15.7827	1.86629	10.095	11.1045	Neg	Neg
1211	836.531	3.4722	4.17592	0.387	39.0596	3.2607	1.53299	1.78654	-27.6708	-24.835	-31.4341	-25.0577	-13.1003	0.191255	-0.102239	-0.203056	-12.8231	1.03634	257.223	-39.4925	-3.0528	0.102984	-5.43969	-0.249165	257.627	-75.6875	-6.79676	-0.738374	-22.0785	1.57407	11.52	11.19	Neg	Neg
1212	664.712	3.59463	4.47388	0.817	45.3554	3.55293	-23.96	-20.1253	26.1092	22.675	22.6185	19.3335	-184.92	0.313686	0.195718	0.226944	-6.52732	1.32857	85.4037	-39.37	-6.25435	1.16313	8.77052	-2.71432	85.808	-75.5651	-6.4988	-0.308374	-15.7827	1.86629	65.3	58.7	Pos	Pos
1213	47.6007	26.9794	1.27234	1.87715	59.5657	1.08777	13.85	21.6147	63.9192	64.415	60.4285	61.0735	-9.75881	-126.69	-15.811	0.485509	8.50815	-4.4686	-531.707	-15.9852	-3.01202	-0.140146	11.1789	-2.85847	-531.303	-52.1803	-9.70035	0.751774	-1.57244	-0.598863	103.11	100.44	Pos	Pos
1214	858.385	3.62806	4.51467	0.573871	61.9741	0.943622	-5.27701	-4.92346	-34.4808	-31.545	-38.2441	-31.7677	8.75339	0.347111	0.236505	-0.0161852	10.0913	-1.28074	279.077	-39.3366	-6.79417	5.55855	28.5856	-0.560233	279.481	-75.5317	-6.45801	-0.551503	0.835964	-0.743015	4.71	4.48	Neg	Neg
1215	57.9883	64.1974	0.732512	6.27257	79.3807	3.24186	-3.57701	-2.35246	-39.9784	-33.1835	-36.2715	-32.3155	0.628841	-89.4724	-16.3508	4.88093	28.3232	-2.31451	-430.48	-20.099	-7.13342	-0.54522	50.6844	-2.05859	-520.915	-14.9624	-10.2402	5.1472	18.2426	1.55523	6.41	7.051	Neg	Neg
1216	461.165	2.13921	4.1827	0.570465	103.055	1.21236	-2.83701	-2.48346	-32.0408	-29.105	-35.8041	-29.3277	-388.466	-1.14174	-0.0954676	-0.0195911	51.1718	-1.012	-27.3036	-82.1572	4.71263	-0.380789	12.2057	-1.63148	-117.739	-77.0205	-6.78999	-0.554909	41.9165	-0.474279	7.15	6.92	Neg	Neg
1217	42.3047	83.9278	16.0287	0.734896	64.5759	1.63946	-0.89201	0.601044	-37.2934	-30.23	-33.5865	-29.362	-15.0548	-69.742	-1.05456	-0.656743	13.5184	-3.91691	-446.164	-0.368554	43.7435	0.22477	11.6884	16.451	-536.599	4.76807	5.05606	-0.390478	3.43778	-0.0471719	9.095	10.0045	Neg	Neg
1218	45.9921	318.606	55.0597	1.34045	64.0586	19.7219	-1.22701	-0.308456	-30.4308	-26.93	-33.9215	-30.2715	-11.3674	164.936	37.9764	-0.0511851	13.0011	14.1656	-533.316	275.642	4.05835	-0.492016	-12.1999	7.18221	-532.912	239.447	44.087	0.21508	2.92051	18.0353	8.76	9.095	Neg	Neg
1219	68.4908	69.1548	11.585	0.222	38.5952	10.9843	-0.39701	1.14554	-36.7984	-29.6855	-33.0915	-28.8175	11.1313	-84.515	-5.49827	-1.16964	-12.4623	5.42793	-419.978	-15.1416	-10.0438	0.761463	7.19547	-2.18317	-510.413	-10.0049	0.612348	-0.903374	-22.5429	9.29767	9.59	10.549	Neg	Neg
1220	47.6007	26.9794	1.27234	1.87715	59.5657	1.08777	-1.22701	-0.308456	-30.4308	-26.93	-33.9215	-30.2715	-9.75881	-126.69	-15.811	0.485509	8.50815	-4.4686	-531.707	-15.9852	-3.01654	-0.220407	-2.27309	-2.18454	-531.303	-52.1803	-9.70035	0.751774	-1.57244	-0.598863	8.76	9.095	Neg	Neg
1221	806.129	3.47784	4.51014	0.493609	48.522	1.61755	3.10299	0.486544	-26.1008	-26.135	-29.8641	-26.3577	-43.5026	0.196892	0.231979	-0.0964466	-3.36071	-0.606808	317.66	-80.8185	-7.24799	-0.862684	-13.7007	1.71174	227.225	-75.6819	-6.46254	-0.631765	-12.616	-0.069084	13.09	9.89	Neg	Neg
1222	709.621	2.73096	4.06812	0.253	38.6695	4.98268	-23.96	-20.1253	26.1092	22.675	22.6185	19.3335	-140.01	-0.549985	-0.210039	-0.337056	-13.2133	2.75832	130.313	-40.2337	-3.25386	-0.0720714	-4.80406	-2.74236	130.718	-76.4288	-6.90456	-0.872374	-22.4686	3.29605	65.3	58.7	Pos	Pos
1223	1178.74	3.21538	4.27283	0.641945	45.9911	1.05973	7.04	13.4747	49.9116	52.0655	53.6185	52.9335	329.111	-0.065573	-0.00533673	0.0518891	-5.89168	-1.16463	690.273	-81.081	37.2542	1.12609	24.5831	-1.36347	599.838	-75.9444	-6.69985	-0.483429	-15.147	-0.626903	96.3	92.3	Pos	Pos
1224	39.9523	428.416	48.5703	2.24177	76.9532	1.90747	-3.57701	0.941544	-39.9784	-29.8895	-36.5441	-25.9027	-17.4072	274.747	31.487	0.850136	25.8957	-3.64891	-448.516	344.12	-10.0438	0.761463	7.19547	-2.18317	-538.951	349.257	37.5976	1.1164	15.8152	0.220834	6.41	10.345	Neg	Neg
1225	47.6007	26.9794	1.27234	1.87715	59.5657	1.08777	-1.53534	-4.19346	-30.7391	-30.815	-34.5025	-31.0377	-9.75881	-126.69	-15.811	0.485509	8.50815	-4.4686	-531.707	-15.9852	-2.84398	0.181984	-13.0479	1.17356	-531.303	-52.1803	-9.70035	0.751774	-1.57244	-0.598863	8.45167	5.21	Neg	Neg
1226	476.4	3.6838	4.68271	0.896	37.7472	4.97565	0.28299	-0.308456	-28.9208	-26.93	-32.4115	-30.2715	-373.231	0.402855	0.404544	0.305944	-14.1356	2.75129	-12.0684	-80.6126	-7.13342	-0.332684	-14.0054	0.519705	-102.503	-75.4759	-6.28997	-0.229374	-23.3909	3.28902	10.27	9.095	Neg	Neg
1227	415.675	2.13921	4.1827	0.783	38.3648	3.79065	1.28299	0.766544	-35.1184	-30.0645	-31.6841	-26.0777	-433.957	-1.14174	-0.0954676	0.192944	-13.518	1.56629	-72.794	-82.1572	-7.34653	-0.45005	11.6884	-1.52387	-163.229	-77.0205	-6.78999	-0.342374	-22.7733	2.10401	11.27	10.17	Neg	Neg
1228	1189.54	1.74754	3.96959	0.665635	64.0586	1.74707	-0.89201	0.601044	-37.2934	-30.23	-33.5865	-29.362	339.912	-1.53341	-0.308574	0.0755789	12.1758	-0.477291	701.075	-82.5488	-7.24799	-0.862684	-13.7007	1.71174	610.64	-77.4122	-7.00309	-0.459739	2.92051	0.0604322	9.095	10.0045	Neg	Neg
1229	709.621	2.73096	4.06812	0.253	38.6695	4.98268	0.498	-12.5253	43.3696	26.0655	47.0765	26.9335	-140.01	-0.549985	-0.210039	-0.337056	-13.2133	2.75832	130.313	-40.2337	-3.13427	0.0578257	18.3911	-2.80755	130.718	-76.4288	-6.90456	-0.872374	-22.4686	3.29605	89.758	66.3	Pos	Pos
1230	1167.72	3.76192	4.39241	0.771842	69.1862	0.99455	-5.27701	-4.92346	-34.4808	-31.545	-38.2441	-31.7677	318.086	0.480968	0.114251	0.181786	17.3035	-1.22981	588.41	-39.2028	-6.79417	5.55855	28.5856	-0.560233	588.814	-75.3978	-6.58027	-0.353532	8.04813	-0.692087	4.71	4.48	Neg	Neg
1231	57.9883	64.1974	0.732512	6.27257	79.3807	3.24186	-0.89201	0.601044	-37.2934	-30.23	-33.5865	-29.362	0.628841	-89.4724	-16.3508	4.88093	28.3232	-2.31451	-430.48	-20.099	-7.13342	-0.54522	50.6844	-2.05859	-520.915	-14.9624	-10.2402	5.1472	18.2426	1.55523	9.095	10.0045	Neg	Neg
1232	461.165	2.13921	4.1827	0.570465	103.055	1.21236	1.53299	1.78654	-27.6708	-24.835	-31.4341	-25.0577	-388.466	-1.14174	-0.0954676	-0.0195911	51.1718	-1.012	-27.3036	-82.1572	-6.63341	-0.219684	-14.623	1.70471	-117.739	-77.0205	-6.78999	-0.554909	41.9165	-0.474279	11.52	11.19	Neg	Neg
1233	476.4	3.6838	4.68271	0.896	37.7472	4.97565	-9.26	-1.42533	33.6116	37.1655	37.3185	38.0335	-373.231	0.402855	0.404544	0.305944	-14.1356	2.75129	-12.0684	-80.6126	-0.676114	-0.634184	-27.4042	9.76213	-102.503	-75.4759	-6.28997	-0.229374	-23.3909	3.28902	80	77.4	Pos	Pos
1234	60.6515	191.285	10.64	0.4815	24.966	13.0331	0.498	-12.5253	43.3696	26.0655	47.0765	26.9335	3.292	37.6149	-6.4433	-0.910139	-26.0915	7.47669	-518.656	148.32	4.05835	-0.492016	-12.1999	7.18221	-518.252	112.125	-0.332681	-0.643874	-36.1721	11.3464	89.758	66.3	Pos	Pos
1235	68.4908	69.1548	11.585	0.222	38.5952	10.9843	0.498	-12.5253	43.3696	26.0655	47.0765	26.9335	11.1313	-84.515	-5.49827	-1.16964	-12.4623	5.42793	-419.978	-15.1416	-7.04329	-0.473739	-6.37911	-2.21121	-510.413	-10.0049	0.612348	-0.903374	-22.5429	9.29767	89.758	66.3	Pos	Pos
1236	1178.74	3.21538	4.27283	0.641945	45.9911	1.05973	2.60299	-2.99346	-33.7984	-33.8245	-30.0915	-32.9565	329.111	-0.065573	-0.00533673	0.0518891	-5.89168	-1.16463	690.273	-81.081	-1.99264	-0.127684	-22.2732	7.89988	599.838	-75.9444	-6.69985	-0.483429	-15.147	-0.626903	12.59	6.41	Neg	Neg
1237	68.4189	71.3403	9.32347	0.988	30.097	11.1708	1.77299	1.86654	-27.4308	-24.755	-30.9215	-28.0965	11.0594	-82.3295	-7.75983	-0.403639	-20.9605	5.61445	-510.889	28.3756	-3.45856	-0.461016	-12.1256	1.18059	-510.485	-7.81945	-1.64921	-0.137374	-31.0411	9.48419	11.76	11.27	Neg	Neg
1238	709.621	2.73096	4.06812	0.253	38.6695	4.98268	0.28299	1.89354	-36.1184	-28.9375	-32.4115	-28.0695	-140.01	-0.549985	-0.210039	-0.337056	-13.2133	2.75832	130.313	-40.2337	-3.55709	-0.0483815	13.2635	-2.05503	130.718	-76.4288	-6.90456	-0.872374	-22.4686	3.29605	10.27	11.297	Neg	Neg
1239	1189.54	1.74754	3.96959	0.665635	64.0586	1.74707	-2.68	0.274667	47.3892	43.075	43.8985	39.7335	339.912	-1.53341	-0.308574	0.0755789	12.1758	-0.477291	701.075	-82.5488	-0.676114	-0.634184	-27.4042	9.76213	610.64	-77.4122	-7.00309	-0.459739	2.92051	0.0604322	86.58	79.1	Pos	Pos
1240	60.6515	191.285	10.64	0.4815	24.966	13.0331	0.28299	1.89354	-36.1184	-28.9375	-32.4115	-28.0695	3.292	37.6149	-6.4433	-0.910139	-26.0915	7.47669	-518.656	148.32	3.11627	-0.165016	-16.2859	7.62641	-518.252	112.125	-0.332681	-0.643874	-36.1721	11.3464	10.27	11.297	Neg	Neg
1241	83.037	119.51	10.643	0.549	34.5092	11.4285	103.54	34.3447	146.412	72.9355	149.846	76.9223	25.6775	-34.1593	-6.44035	-0.842639	-16.5483	5.87213	-496.271	76.5458	3.11332	-0.232516	-25.8292	9.23097	-495.867	40.3507	-0.329725	-0.576374	-26.6289	9.74187	192.8	113.17	Pos	Pos
1242	60.6515	191.285	10.64	0.4815	24.966	13.0331	7.04	13.4747	49.9116	52.0655	53.6185	52.9335	3.292	37.6149	-6.4433	-0.910139	-26.0915	7.47669	-518.656	148.32	-6.25435	1.16313	8.77052	-2.71432	-518.252	112.125	-0.332681	-0.643874	-36.1721	11.3464	96.3	92.3	Pos	Pos
1243	47.6007	26.9794	1.27234	1.87715	59.5657	1.08777	-21.11	-17.2753	21.7616	21.3155	25.1959	25.3023	-9.75881	-126.69	-15.811	0.485509	8.50815	-4.4686	-531.707	-15.9852	1.95781	0.0923429	-3.96509	-2.57319	-531.303	-52.1803	-9.70035	0.751774	-1.57244	-0.598863	68.15	61.55	Pos	Pos
1244	36.6574	191.698	9.48449	0.806359	46.83	1.2289	-1.53534	-4.19346	-30.7391	-30.815	-34.5025	-31.0377	-20.7021	38.028	-7.59881	-0.58528	-4.22746	-4.32748	-542.651	148.733	-3.17946	-0.263054	19.9866	-2.77267	-542.246	112.538	-1.48819	-0.319015	-14.308	-0.457735	8.45167	5.21	Neg	Neg
1245	997.779	2.63198	4.34722	0.450962	70.7817	1.02943	-0.89201	-0.643456	-30.0958	-27.265	-33.5865	-30.6065	148.148	-0.648965	0.069056	-0.139094	18.8989	-1.19493	509.311	-81.6644	21.0575	2.13557	15.6537	-1.50423	418.876	-76.5278	-6.62546	-0.674412	9.64361	-0.657209	9.095	8.76	Neg	Neg
1246	50.614	125.064	32.3736	3.25125	68.0238	1.76672	13.85	21.6147	63.9192	64.415	60.1559	64.1923	-6.74547	-28.6057	15.2903	1.85961	16.9663	-3.78966	-437.855	40.7677	21.0575	2.13557	15.6537	-1.50423	-528.29	45.9044	21.401	2.12588	6.88576	0.0800815	103.11	100.44	Pos	Pos
1247	50.614	125.064	32.3736	3.25125	68.0238	1.76672	3.52	3.88467	53.5892	46.685	50.0985	43.3435	-6.74547	-28.6057	15.2903	1.85961	16.9663	-3.78966	-437.855	40.7677	-2.05649	-0.338188	2.12196	-2.35509	-528.29	45.9044	21.401	2.12588	6.88576	0.0800815	92.78	82.71	Pos	Pos
1248	47.7122	28.769	9.25962	0.777496	54.4921	0.915856	-23.96	-20.1253	26.1092	22.675	22.6185	19.3335	-9.64729	-124.901	-7.82368	-0.614142	3.43464	-4.64052	-531.596	-14.1957	-3.13427	0.154484	-6.13055	-0.813659	-531.191	-50.3907	-1.71306	-0.347877	-6.64595	-0.770781	65.3	58.7	Pos	Pos
1249	815.759	3.76192	4.39241	0.8685	44.6646	2.98844	-3.57701	-2.35246	-39.9784	-33.1835	-36.2715	-32.3155	-33.872	0.480968	0.114251	0.278444	-7.21818	0.764078	236.451	-39.2028	3.11332	-0.232516	-25.8292	9.23097	236.856	-75.3978	-6.58027	-0.256874	-16.4735	1.3018	6.41	7.051	Neg	Neg
1250	60.6515	191.285	10.64	0.4815	24.966	13.0331	0.10799	-0.0434559	-36.2934	-30.8745	-32.8591	-26.8877	3.292	37.6149	-6.4433	-0.910139	-26.0915	7.47669	-518.656	148.32	-3.25386	-0.127879	-1.42008	-2.56846	-518.252	112.125	-0.332681	-0.643874	-36.1721	11.3464	10.095	9.36	Neg	Neg
1251	858.608	3.21538	4.27283	0.586137	49.3751	1.23363	-23.96	-20.1253	26.1092	22.675	22.6185	19.3335	8.97645	-0.065573	-0.00533673	-0.00391857	-2.50771	-0.990728	370.139	-81.081	-10.0438	0.761463	7.19547	-2.18317	279.704	-75.9444	-6.69985	-0.539237	-11.763	-0.453004	65.3	58.7	Pos	Pos
1252	47.6007	26.9794	1.27234	1.87715	59.5657	1.08777	0.63799	0.941544	-35.7634	-29.8895	-32.3291	-25.9027	-9.75881	-126.69	-15.811	0.485509	8.50815	-4.4686	-531.707	-15.9852	-2.83488	-0.199903	36.3605	-2.98504	-531.303	-52.1803	-9.70035	0.751774	-1.57244	-0.598863	10.625	10.345	Neg	Neg
1253	1649.98	3.2834	4.69181	0.514113	87.1556	0.817056	13.85	21.6147	56.7216	60.2055	60.4285	61.0735	800.353	0.00244952	0.413643	-0.0759424	35.2728	-1.4073	1070.68	-39.6813	-3.35076	-0.327016	-11.7355	-0.541394	1071.08	-75.8763	-6.28088	-0.61126	26.0175	-0.869581	103.11	100.44	Pos	Pos
1254	836.531	3.4722	4.17592	0.387	39.0596	3.2607	1.28299	0.766544	-35.1184	-30.0645	-31.6841	-26.0777	-13.1003	0.191255	-0.102239	-0.203056	-12.8231	1.03634	257.223	-39.4925	-3.34399	-0.209416	16.9128	-2.58974	257.627	-75.6875	-6.79676	-0.738374	-22.0785	1.57407	11.27	10.17	Neg	Neg
1255	925.662	2.13921	4.1827	0.5046	67.708	1.21236	1.53299	1.78654	-27.6708	-24.835	-31.4341	-25.0577	76.0313	-1.14174	-0.0954676	-0.0854553	15.8252	-1.012	346.355	-40.8255	-3.0528	-0.174191	-4.61803	-2.64865	346.759	-77.0205	-6.78999	-0.620773	6.56987	-0.474279	11.52	11.19	Neg	Neg
1256	861.182	3.59463	4.47388	0.539825	46.1771	1.15344	-0.89201	-0.643456	-30.0958	-27.265	-33.5865	-30.6065	11.5505	0.313686	0.195718	-0.0502304	-5.70565	-1.07092	281.874	-39.37	-3.25386	-0.127879	-1.42008	-2.56846	282.278	-75.5651	-6.4988	-0.585548	-14.961	-0.533195	9.095	8.76	Neg	Neg
1257	858.608	3.21538	4.27283	0.586137	49.3751	1.23363	2.42299	0.691544	-33.9784	-30.1395	-30.2715	-29.2715	8.97645	-0.065573	-0.00533673	-0.00391857	-2.50771	-0.990728	370.139	-81.081	-7.07266	-0.712684	-19.3021	-0.130588	279.704	-75.9444	-6.69985	-0.539237	-11.763	-0.453004	12.41	10.095	Neg	Neg
1258	586.628	3.50557	4.24345	0.403	33.0681	3.14036	-17.74	-13.0053	25.1316	25.5855	28.5659	29.5723	-263.004	0.224625	-0.0347092	-0.187056	-18.8147	0.915995	7.31968	-39.4591	-2.84398	0.181984	-13.0479	1.17356	7.72402	-75.6542	-6.72923	-0.722374	-28.07	1.45372	71.52	65.82	Pos	Pos
1259	476.4	3.6838	4.68271	0.896	37.7472	4.97565	4.10799	2.35654	-25.0958	-24.265	-28.5865	-27.6065	-373.231	0.402855	0.404544	0.305944	-14.1356	2.75129	-12.0684	-80.6126	-0.673157	-0.566684	-17.861	8.15756	-102.503	-75.4759	-6.28997	-0.229374	-23.3909	3.28902	14.095	11.76	Neg	Neg
1260	83.037	119.51	10.643	0.549	34.5092	11.4285	5.77299	3.57654	-30.6284	-27.2545	-27.1941	-23.2677	25.6775	-34.1593	-6.44035	-0.842639	-16.5483	5.87213	-496.271	76.5458	-3.35076	-0.327016	-11.7355	-0.541394	-495.867	40.3507	-0.329725	-0.576374	-26.6289	9.74187	15.76	12.98	Neg	Neg
1261	836.531	3.4722	4.17592	0.387	39.0596	3.2607	-2.83701	-2.48346	-32.0408	-29.105	-35.8041	-29.3277	-13.1003	0.191255	-0.102239	-0.203056	-12.8231	1.03634	257.223	-39.4925	41.0436	1.52776	26.1581	-1.89463	257.627	-75.6875	-6.79676	-0.738374	-22.0785	1.57407	7.15	6.92	Neg	Neg
1262	39.9523	428.416	48.5703	2.24177	76.9532	1.90747	-3.57701	-2.35246	-39.9784	-33.1835	-36.2715	-32.3155	-17.4072	274.747	31.487	0.850136	25.8957	-3.64891	-448.516	344.12	-7.19413	-0.565746	-12.6538	-2.51323	-538.951	349.257	37.5976	1.1164	15.8152	0.220834	6.41	7.051	Neg	Neg
1263	1000.47	3.55009	4.12199	0.549938	39.7164	0.757712	-9.17	-6.68533	40.8992	36.115	37.1359	35.8923	150.834	0.269141	-0.156178	-0.0401173	-12.1664	-1.46665	421.157	-39.4146	-6.25435	1.16313	8.77052	-2.71432	421.562	-75.6097	-6.8507	-0.575435	-21.4217	-0.928925	80.09	72.14	Pos	Pos
1264	47.6007	26.9794	1.27234	1.87715	59.5657	1.08777	13.85	21.6147	56.7216	60.2055	60.4285	61.0735	-9.75881	-126.69	-15.811	0.485509	8.50815	-4.4686	-531.707	-15.9852	-3.34399	0.0689838	-12.4303	-0.0114477	-531.303	-52.1803	-9.70035	0.751774	-1.57244	-0.598863	103.11	100.44	Pos	Pos
1265	415.675	2.13921	4.1827	0.783	38.3648	3.79065	0.10799	1.70104	-36.2934	-29.13	-32.5865	-28.262	-433.957	-1.14174	-0.0954676	0.192944	-13.518	1.56629	-72.794	-82.1572	-6.63341	-0.541814	9.60387	-2.32732	-163.229	-77.0205	-6.78999	-0.342374	-22.7733	2.10401	10.095	11.1045	Neg	Neg
1266	914.424	3.6838	4.68271	0.573871	61.9741	0.943622	-0.89201	-0.643456	-30.0958	-27.265	-33.5865	-30.6065	64.7931	0.402855	0.404544	-0.0161852	10.0913	-1.28074	335.116	-39.2809	1.95781	0.0923429	-3.96509	-2.57319	335.521	-75.4759	-6.28997	-0.551503	0.835964	-0.743015	9.095	8.76	Neg	Neg
1267	36.6574	191.698	9.48449	0.806359	46.83	1.2289	-23.96	-20.1253	26.1092	22.675	22.6185	19.3335	-20.7021	38.028	-7.59881	-0.58528	-4.22746	-4.32748	-542.651	148.733	50.1027	1.08024	3.01203	-2.67684	-542.246	112.538	-1.48819	-0.319015	-14.308	-0.457735	65.3	58.7	Pos	Pos
1268	39.1582	194.009	57.6294	1.79425	53.8072	1.12526	-1.22701	0.866544	-30.4308	-25.755	-33.9215	-29.0965	-18.2013	40.3394	40.5461	0.402613	2.74966	-4.43112	-449.31	109.713	-6.84223	-0.298684	-7.01474	0.281988	-539.745	114.849	46.6567	0.668878	-7.33093	-0.56138	8.76	10.27	Neg	Neg
1269	664.712	3.59463	4.47388	0.817	45.3554	3.55293	-2.83701	-2.48346	-32.0408	-29.105	-35.8041	-29.3277	-184.92	0.313686	0.195718	0.226944	-6.52732	1.32857	85.4037	-39.37	-3.0528	0.102984	-5.43969	-0.249165	85.808	-75.5651	-6.4988	-0.308374	-15.7827	1.86629	7.15	6.92	Neg	Neg
1270	664.712	3.59463	4.47388	0.817	45.3554	3.55293	-2.68	0.274667	47.3892	43.075	43.8985	39.7335	-184.92	0.313686	0.195718	0.226944	-6.52732	1.32857	85.4037	-39.37	-3.34399	-0.209416	16.9128	-2.58974	85.808	-75.5651	-6.4988	-0.308374	-15.7827	1.86629	86.58	79.1	Pos	Pos
1271	925.662	2.13921	4.1827	0.5046	67.708	1.21236	-2.68	0.274667	47.3892	43.075	43.8985	39.7335	76.0313	-1.14174	-0.0954676	-0.0854553	15.8252	-1.012	346.355	-40.8255	-3.17946	-0.263054	19.9866	-2.77267	346.759	-77.0205	-6.78999	-0.620773	6.56987	-0.474279	86.58	79.1	Pos	Pos
1272	997.779	2.63198	4.34722	0.450962	70.7817	1.02943	-1.22701	-0.308456	-30.4308	-26.93	-33.9215	-30.2715	148.148	-0.648965	0.069056	-0.139094	18.8989	-1.19493	509.311	-81.6644	-7.07266	-0.712684	-19.3021	-0.130588	418.876	-76.5278	-6.62546	-0.674412	9.64361	-0.657209	8.76	9.095	Neg	Neg
1273	586.628	3.50557	4.24345	0.403	33.0681	3.14036	3.52	3.88467	53.5892	46.685	49.8259	46.4623	-263.004	0.224625	-0.0347092	-0.187056	-18.8147	0.915995	7.31968	-39.4591	1.56097	-0.0753753	25.391	-2.01816	7.72402	-75.6542	-6.72923	-0.722374	-28.07	1.45372	92.78	82.71	Pos	Pos
1274	52.1282	256.441	9.08765	0.638641	76.1861	1.78393	1.28299	0.766544	-35.1184	-30.0645	-31.6841	-26.0777	-5.23125	102.771	-7.99565	-0.752998	25.1286	-3.77245	-436.34	172.145	0.649287	-0.233184	-23.777	6.94939	-526.775	177.281	-1.88503	-0.486733	15.048	0.097296	11.27	10.17	Neg	Neg
1275	59.0714	95.9063	11.9654	0.8825	28.5932	10.2203	-0.89201	0.601044	-37.2934	-30.23	-33.5865	-29.362	1.71191	-57.7635	-5.1179	-0.509139	-22.4643	4.66396	-520.237	52.9417	4.05332	-0.516016	-29.4756	6.81381	-519.832	16.7466	0.99272	-0.242874	-32.5449	8.5337	9.095	10.0045	Neg	Neg
1276	63.3721	25.0479	11.58	0.198	21.3195	10.6159	-23.96	-20.1253	18.9116	18.4655	22.6185	19.3335	6.0126	-128.622	-5.5033	-1.19364	-29.738	5.05953	-425.097	-59.2485	0.263886	-0.917684	-31.0507	7.34496	-515.532	-54.1119	0.607319	-0.927374	-39.8186	8.92927	65.3	58.7	Pos	Pos
1277	63.3721	25.0479	11.58	0.198	21.3195	10.6159	-2.68	0.274667	40.1916	38.8655	43.8985	39.7335	6.0126	-128.622	-5.5033	-1.19364	-29.738	5.05953	-425.097	-59.2485	-7.14019	-0.541814	9.60387	-2.32732	-515.532	-54.1119	0.607319	-0.927374	-39.8186	8.92927	86.58	79.1	Pos	Pos
1278	961.35	3.4722	4.17592	0.573871	61.9741	0.943622	-0.89201	-0.643456	-30.0958	-27.265	-33.5865	-30.6065	111.719	0.191255	-0.102239	-0.0161852	10.0913	-1.28074	382.042	-39.4925	4.05332	-0.516016	-29.4756	6.81381	382.447	-75.6875	-6.79676	-0.551503	0.835964	-0.743015	9.095	8.76	Neg	Neg
1279	63.3721	25.0479	11.58	0.198	21.3195	10.6159	-1.35	2.71467	48.7192	45.515	45.2285	42.1735	6.0126	-128.622	-5.5033	-1.19364	-29.738	5.05953	-425.097	-59.2485	-6.9237	-0.247184	-7.7056	-0.282506	-515.532	-54.1119	0.607319	-0.927374	-39.8186	8.92927	87.91	81.54	Pos	Pos
1280	815.759	3.76192	4.39241	0.8685	44.6646	2.98844	4.10799	2.35654	-25.0958	-24.265	-28.5865	-27.6065	-33.872	0.480968	0.114251	0.278444	-7.21818	0.764078	236.451	-39.2028	-3.4047	0.0359838	-5.81502	-0.217502	236.856	-75.3978	-6.58027	-0.256874	-16.4735	1.3018	14.095	11.76	Neg	Neg
1281	926.002	3.55009	4.12199	0.75	44.9801	3.58459	-2.008	-3.97733	40.8636	34.6135	44.2979	38.6003	76.3707	0.269141	-0.156178	0.159944	-6.90264	1.36023	437.533	-80.7463	-7.04329	-0.313509	-10.6836	-2.13395	347.098	-75.6097	-6.8507	-0.375374	-16.158	1.89796	87.252	74.848	Pos	Pos
1282	764.966	3.21538	4.27283	0.802176	41.6866	1.13699	13.85	21.6147	63.9192	64.415	60.1559	64.1923	-84.6647	-0.065573	-0.00533673	0.21212	-10.1962	-1.08737	276.498	-81.081	-7.07266	-0.712684	-19.3021	-0.130588	186.063	-75.9444	-6.69985	-0.323198	-19.4515	-0.549644	103.11	100.44	Pos	Pos
1283	586.628	3.50557	4.24345	0.403	33.0681	3.14036	0.498	-12.5253	43.3696	26.0655	47.0765	26.9335	-263.004	0.224625	-0.0347092	-0.187056	-18.8147	0.915995	7.31968	-39.4591	-4.89949	-0.479016	-11.1353	-0.058743	7.72402	-75.6542	-6.72923	-0.722374	-28.07	1.45372	89.758	66.3	Pos	Pos
1284	58.1821	3.2359	2.6272	0.235	39.6598	3.74335	1.53299	1.78654	-27.6708	-24.835	-31.4341	-25.0577	-791.449	-0.0450486	-1.65097	-0.355056	-12.223	1.51899	-521.126	-39.7288	-0.622395	0.24458	49.9681	-3.26313	-520.722	-75.9238	-8.34548	-0.890374	-21.4783	2.05672	11.52	11.19	Neg	Neg
1285	53.1645	168.975	6.90429	0.958597	100.763	0.538971	3.10299	0.486544	-26.1008	-26.135	-29.8641	-26.3577	-4.19502	15.3055	-10.179	-0.433042	49.7058	-5.01741	-526.143	126.011	-2.84398	-0.140146	11.1789	-2.85847	-525.739	89.8155	-4.06839	-0.166777	39.6252	-1.14767	13.09	9.89	Neg	Neg
1286	972.256	3.6838	4.68271	0.573871	61.9741	0.943622	-14.96	-11.4653	35.1092	31.335	31.3459	31.1123	122.624	0.402855	0.404544	-0.0161852	10.0913	-1.28074	392.948	-39.2809	-3.34399	-0.209416	16.9128	-2.58974	393.352	-75.4759	-6.28997	-0.551503	0.835964	-0.743015	74.3	67.36	Pos	Pos
1287	925.662	2.13921	4.1827	0.5046	67.708	1.21236	-1.53534	-2.87346	-30.7391	-29.495	-34.5025	-29.7177	76.0313	-1.14174	-0.0954676	-0.0854553	15.8252	-1.012	346.355	-40.8255	-0.622395	0.24458	49.9681	-3.26313	346.759	-77.0205	-6.78999	-0.620773	6.56987	-0.474279	8.45167	6.53	Neg	Neg
1288	53.1645	168.975	6.90429	0.958597	100.763	0.538971	1.28299	4.69154	-27.9208	-21.93	-31.4115	-25.2715	-4.19502	15.3055	-10.179	-0.433042	49.7058	-5.01741	-526.143	126.011	-3.13427	0.154484	-6.13055	-0.813659	-525.739	89.8155	-4.06839	-0.166777	39.6252	-1.14767	11.27	14.095	Neg	Neg
1289	815.759	3.76192	4.39241	0.8685	44.6646	2.98844	-1.22701	-0.308456	-30.4308	-26.93	-33.9215	-30.2715	-33.872	0.480968	0.114251	0.278444	-7.21818	0.764078	236.451	-39.2028	-2.84398	-0.140146	11.1789	-2.85847	236.856	-75.3978	-6.58027	-0.256874	-16.4735	1.3018	8.76	9.095	Neg	Neg
1290	972.256	3.6838	4.68271	0.573871	61.9741	0.943622	13.85	21.6147	56.7216	60.2055	60.4285	61.0735	122.624	0.402855	0.404544	-0.0161852	10.0913	-1.28074	392.948	-39.2809	1.73294	0.0634802	3.69701	-2.88624	393.352	-75.4759	-6.28997	-0.551503	0.835964	-0.743015	103.11	100.44	Pos	Pos
1291	47.7122	28.769	9.25962	0.777496	54.4921	0.915856	-9.17	-6.68533	33.7016	31.9055	37.4085	32.7735	-9.64729	-124.901	-7.82368	-0.614142	3.43464	-4.64052	-531.596	-14.1957	-3.01202	-0.338016	-13.5176	0.974359	-531.191	-50.3907	-1.71306	-0.347877	-6.64595	-0.770781	80.09	72.14	Pos	Pos
1292	860.279	3.62806	4.51467	0.376	37.2776	4.77646	-2.68	0.274667	47.3892	43.075	43.6259	42.8523	10.6477	0.347111	0.236505	-0.214056	-14.6052	2.5521	280.971	-39.3366	24.847	2.53724	17.2287	-2.03538	281.375	-75.5317	-6.45801	-0.749374	-23.8605	3.08982	86.58	79.1	Pos	Pos
1293	50.614	125.064	32.3736	3.25125	68.0238	1.76672	1.77299	3.53254	-34.6284	-27.2985	-30.9215	-26.4305	-6.74547	-28.6057	15.2903	1.85961	16.9663	-3.78966	-437.855	40.7677	-1.50903	0.0938988	0.852061	-2.52234	-528.29	45.9044	21.401	2.12588	6.88576	0.0800815	11.76	12.936	Neg	Neg
1294	119.694	211.012	9.80709	1.20958	53.2222	0.748608	-1.53534	-2.87346	-30.7391	-29.495	-34.5025	-29.7177	62.3342	57.342	-7.27622	-0.182056	2.16474	-4.80777	-368.775	126.715	-2.05649	-0.338188	2.12196	-2.35509	-459.21	131.852	-1.16559	0.0842092	-7.91585	-0.938029	8.45167	6.53	Neg	Neg
1295	47.7122	28.769	9.25962	0.777496	54.4921	0.915856	3.52	3.88467	53.5892	46.685	49.8259	46.4623	-9.64729	-124.901	-7.82368	-0.614142	3.43464	-4.64052	-531.596	-14.1957	-3.01202	-0.338016	-13.5176	0.974359	-531.191	-50.3907	-1.71306	-0.347877	-6.64595	-0.770781	92.78	82.71	Pos	Pos
1296	860.279	3.62806	4.51467	0.376	37.2776	4.77646	-1.22701	-0.308456	-30.4308	-26.93	-33.9215	-30.2715	10.6477	0.347111	0.236505	-0.214056	-14.6052	2.5521	280.971	-39.3366	-2.86896	-0.0593333	-2.27309	-2.58974	281.375	-75.5317	-6.45801	-0.749374	-23.8605	3.08982	8.76	9.095	Neg	Neg
1297	921.884	2.85263	4.65772	0.654683	48.522	1.21236	-21.11	-17.2753	21.7616	21.3155	25.1959	25.3023	72.2528	-0.428322	0.379561	0.0646272	-3.36071	-1.012	433.415	-81.4437	-2.76533	1.12609	-0.794136	-1.91372	342.98	-76.3071	-6.31496	-0.470691	-12.616	-0.474279	68.15	61.55	Pos	Pos
1298	39.175	446.552	8.55078	2.24177	51.576	1.35723	13.85	21.6147	56.7216	60.2055	60.4285	61.0735	-18.1845	292.882	-8.53252	0.850136	0.518542	-4.19915	-449.294	362.255	21.0575	2.13557	15.6537	-1.50423	-539.729	367.392	-2.4219	1.1164	-9.56205	-0.329408	103.11	100.44	Pos	Pos
1299	50.614	125.064	32.3736	3.25125	68.0238	1.76672	4.10799	2.35654	-25.0958	-24.265	-28.5865	-27.6065	-6.74547	-28.6057	15.2903	1.85961	16.9663	-3.78966	-437.855	40.7677	-6.63341	-0.541814	9.60387	-2.32732	-528.29	45.9044	21.401	2.12588	6.88576	0.0800815	14.095	11.76	Neg	Neg
1300	972.256	3.6838	4.68271	0.573871	61.9741	0.943622	-3.56701	-5.55346	-32.7708	-32.175	-36.5341	-32.3977	122.624	0.402855	0.404544	-0.0161852	10.0913	-1.28074	392.948	-39.2809	4.05332	-0.516016	-29.4756	6.81381	393.352	-75.4759	-6.28997	-0.551503	0.835964	-0.743015	6.42	3.85	Neg	Neg
1301	63.3721	25.0479	11.58	0.198	21.3195	10.6159	1.53299	1.78654	-27.6708	-24.835	-31.4341	-25.0577	6.0126	-128.622	-5.5033	-1.19364	-29.738	5.05953	-425.097	-59.2485	-2.22846	-0.477043	23.816	-1.48701	-515.532	-54.1119	0.607319	-0.927374	-39.8186	8.92927	11.52	11.19	Neg	Neg
1302	52.1282	256.441	9.08765	0.638641	76.1861	1.78393	-1.35	2.71467	48.7192	45.515	45.2285	42.1735	-5.23125	102.771	-7.99565	-0.752998	25.1286	-3.77245	-436.34	172.145	46.3132	0.678567	1.43698	-2.14569	-526.775	177.281	-1.88503	-0.486733	15.048	0.097296	87.91	81.54	Pos	Pos
1303	39.1582	194.009	57.6294	1.79425	53.8072	1.12526	-23.96	-20.1253	26.1092	22.675	22.6185	19.3335	-18.2013	40.3394	40.5461	0.402613	2.74966	-4.43112	-449.31	109.713	-7.19413	-0.365684	-7.39007	0.313651	-539.745	114.849	46.6567	0.668878	-7.33093	-0.56138	65.3	58.7	Pos	Pos
1304	926.002	3.55009	4.12199	0.75	44.9801	3.58459	0.28299	1.89354	-36.1184	-28.9375	-32.4115	-28.0695	76.3707	0.269141	-0.156178	0.159944	-6.90264	1.36023	437.533	-80.7463	-2.76533	1.12609	-0.794136	-1.91372	347.098	-75.6097	-6.8507	-0.375374	-16.158	1.89796	10.27	11.297	Neg	Neg
1305	39.175	446.552	8.55078	2.24177	51.576	1.35723	-9.26	-1.42533	33.6116	37.1655	37.3185	38.0335	-18.1845	292.882	-8.53252	0.850136	0.518542	-4.19915	-449.294	362.255	-7.04329	-0.313509	-10.6836	-2.13395	-539.729	367.392	-2.4219	1.1164	-9.56205	-0.329408	80	77.4	Pos	Pos
1306	764.966	3.21538	4.27283	0.802176	41.6866	1.13699	-0.39701	1.14554	-36.7984	-29.6855	-33.0915	-28.8175	-84.6647	-0.065573	-0.00533673	0.21212	-10.1962	-1.08737	276.498	-81.081	-6.63341	-0.219684	-14.623	1.70471	186.063	-75.9444	-6.69985	-0.323198	-19.4515	-0.549644	9.59	10.549	Neg	Neg
1307	476.4	3.6838	4.68271	0.896	37.7472	4.97565	0.10799	-0.0434559	-36.2934	-30.8745	-32.8591	-26.8877	-373.231	0.402855	0.404544	0.305944	-14.1356	2.75129	-12.0684	-80.6126	-10.5836	5.15689	27.0106	-0.0290796	-102.503	-75.4759	-6.28997	-0.229374	-23.3909	3.28902	10.095	9.36	Neg	Neg
1308	57.9883	64.1974	0.732512	6.27257	79.3807	3.24186	1.53299	1.78654	-27.6708	-24.835	-31.4341	-25.0577	0.628841	-89.4724	-16.3508	4.88093	28.3232	-2.31451	-430.48	-20.099	-7.19413	-0.365684	-7.39007	0.313651	-520.915	-14.9624	-10.2402	5.1472	18.2426	1.55523	11.52	11.19	Neg	Neg
1309	926.002	3.55009	4.12199	0.75	44.9801	3.58459	-9.17	-6.68533	40.8992	36.115	37.1359	35.8923	76.3707	0.269141	-0.156178	0.159944	-6.90264	1.36023	437.533	-80.7463	-6.84223	-0.575859	-6.19308	-2.1175	347.098	-75.6097	-6.8507	-0.375374	-16.158	1.89796	80.09	72.14	Pos	Pos
1310	861.182	3.59463	4.47388	0.539825	46.1771	1.15344	1.28299	0.766544	-35.1184	-30.0645	-31.6841	-26.0777	11.5505	0.313686	0.195718	-0.0502304	-5.70565	-1.07092	281.874	-39.37	-2.84398	-0.140146	11.1789	-2.85847	282.278	-75.5651	-6.4988	-0.585548	-14.961	-0.533195	11.27	10.17	Neg	Neg
1311	972.256	3.6838	4.68271	0.573871	61.9741	0.943622	-21.11	-17.2753	21.7616	21.3155	25.4685	22.1835	122.624	0.402855	0.404544	-0.0161852	10.0913	-1.28074	392.948	-39.2809	1.73294	0.0634802	3.69701	-2.88624	393.352	-75.4759	-6.28997	-0.551503	0.835964	-0.743015	68.15	61.55	Pos	Pos
1312	47.7122	28.769	9.25962	0.777496	54.4921	0.915856	13.85	21.6147	56.7216	60.2055	60.4285	61.0735	-9.64729	-124.901	-7.82368	-0.614142	3.43464	-4.64052	-531.596	-14.1957	-2.84398	-0.140146	11.1789	-2.85847	-531.191	-50.3907	-1.71306	-0.347877	-6.64595	-0.770781	103.11	100.44	Pos	Pos
1313	914.424	3.6838	4.68271	0.573871	61.9741	0.943622	-2.68	0.274667	47.3892	43.075	43.8985	39.7335	64.7931	0.402855	0.404544	-0.0161852	10.0913	-1.28074	335.116	-39.2809	-3.13427	0.154484	-6.13055	-0.813659	335.521	-75.4759	-6.28997	-0.551503	0.835964	-0.743015	86.58	79.1	Pos	Pos
1314	815.759	3.76192	4.39241	0.8685	44.6646	2.98844	-2.16701	-2.98346	-31.3708	-29.605	-35.1341	-29.8277	-33.872	0.480968	0.114251	0.278444	-7.21818	0.764078	236.451	-39.2028	3.11627	-0.165016	-16.2859	7.62641	236.856	-75.3978	-6.58027	-0.256874	-16.4735	1.3018	7.82	6.42	Neg	Neg
1315	83.037	119.51	10.643	0.549	34.5092	11.4285	-9.17	-6.68533	33.7016	31.9055	37.4085	32.7735	25.6775	-34.1593	-6.44035	-0.842639	-16.5483	5.87213	-496.271	76.5458	8.8694	1.56865	-9.4689	-3.15541	-495.867	40.3507	-0.329725	-0.576374	-26.6289	9.74187	80.09	72.14	Pos	Pos
1316	41.952	8.89468	16.3961	2.28267	41.3262	0.646687	1.28299	0.766544	-35.1184	-30.0645	-31.6841	-26.0777	-15.4074	-144.775	-0.687224	0.891031	-9.73127	-4.90969	-537.356	-34.07	-3.4047	-0.164078	-11.0787	-3.04439	-536.952	-70.2651	5.4234	1.1573	-19.8119	-1.03995	11.27	10.17	Neg	Neg
1317	1000.47	3.55009	4.12199	0.549938	39.7164	0.757712	-21.11	-17.2753	21.7616	21.3155	25.4685	22.1835	150.834	0.269141	-0.156178	-0.0401173	-12.1664	-1.46665	421.157	-39.4146	-2.84398	0.181984	-13.0479	1.17356	421.562	-75.6097	-6.8507	-0.575435	-21.4217	-0.928925	68.15	61.55	Pos	Pos
1318	476.4	3.6838	4.68271	0.896	37.7472	4.97565	-0.89201	-0.643456	-30.0958	-27.265	-33.5865	-30.6065	-373.231	0.402855	0.404544	0.305944	-14.1356	2.75129	-12.0684	-80.6126	0.649287	-0.233184	-23.777	6.94939	-102.503	-75.4759	-6.28997	-0.229374	-23.3909	3.28902	9.095	8.76	Neg	Neg
1319	59.0714	95.9063	11.9654	0.8825	28.5932	10.2203	-21.11	-17.2753	21.7616	21.3155	25.1959	25.3023	1.71191	-57.7635	-5.1179	-0.509139	-22.4643	4.66396	-520.237	52.9417	-3.55709	-0.0483815	13.2635	-2.05503	-519.832	16.7466	0.99272	-0.242874	-32.5449	8.5337	68.15	61.55	Pos	Pos
1320	1189.54	1.74754	3.96959	0.665635	64.0586	1.74707	1.53299	1.78654	-27.6708	-24.835	-31.4341	-25.0577	339.912	-1.53341	-0.308574	0.0755789	12.1758	-0.477291	701.075	-82.5488	-10.0438	0.761463	7.19547	-2.18317	610.64	-77.4122	-7.00309	-0.459739	2.92051	0.0604322	11.52	11.19	Neg	Neg
1321	47.6007	26.9794	1.27234	1.87715	59.5657	1.08777	-23.96	-20.1253	26.1092	22.675	22.6185	19.3335	-9.75881	-126.69	-15.811	0.485509	8.50815	-4.4686	-531.707	-15.9852	-3.01654	0.0649838	-11.1164	0.37076	-531.303	-52.1803	-9.70035	0.751774	-1.57244	-0.598863	65.3	58.7	Pos	Pos
1322	1108.99	3.47784	4.51014	0.779	39.6788	4.17286	3.52	3.88467	53.5892	46.685	50.0985	43.3435	259.359	0.196892	0.231979	0.188944	-12.204	1.9485	620.522	-80.8185	-1.83162	-0.309325	-5.54014	-2.04204	530.087	-75.6819	-6.46254	-0.346374	-21.4593	2.48622	92.78	82.71	Pos	Pos
1323	36.6574	191.698	9.48449	0.806359	46.83	1.2289	-1.53534	-2.87346	-30.7391	-29.495	-34.5025	-29.7177	-20.7021	38.028	-7.59881	-0.58528	-4.22746	-4.32748	-542.651	148.733	-3.01654	0.0649838	-11.1164	0.37076	-542.246	112.538	-1.48819	-0.319015	-14.308	-0.457735	8.45167	6.53	Neg	Neg
1324	1108.99	3.47784	4.51014	0.779	39.6788	4.17286	1.28299	4.69154	-27.9208	-21.93	-31.4115	-25.2715	259.359	0.196892	0.231979	0.188944	-12.204	1.9485	620.522	-80.8185	-6.9237	-0.343842	16.816	-2.27639	530.087	-75.6819	-6.46254	-0.346374	-21.4593	2.48622	11.27	14.095	Neg	Neg
1325	1167.72	3.76192	4.39241	0.771842	69.1862	0.99455	-1.22701	-0.308456	-30.4308	-26.93	-33.9215	-30.2715	318.086	0.480968	0.114251	0.181786	17.3035	-1.22981	588.41	-39.2028	-0.622395	0.24458	49.9681	-3.26313	588.814	-75.3978	-6.58027	-0.353532	8.04813	-0.692087	8.76	9.095	Neg	Neg
1326	53.1645	168.975	6.90429	0.958597	100.763	0.538971	3.52	3.88467	53.5892	46.685	50.0985	43.3435	-4.19502	15.3055	-10.179	-0.433042	49.7058	-5.01741	-526.143	126.011	24.847	2.53724	17.2287	-2.03538	-525.739	89.8155	-4.06839	-0.166777	39.6252	-1.14767	92.78	82.71	Pos	Pos
1327	50.614	125.064	32.3736	3.25125	68.0238	1.76672	1.28299	2.35654	-27.9208	-24.265	-31.4115	-27.6065	-6.74547	-28.6057	15.2903	1.85961	16.9663	-3.78966	-437.855	40.7677	4.71263	-0.380789	12.2057	-1.63148	-528.29	45.9044	21.401	2.12588	6.88576	0.0800815	11.27	11.76	Neg	Neg
1328	42.3047	83.9278	16.0287	0.734896	64.5759	1.63946	-0.89201	0.601044	-37.2934	-30.23	-33.5865	-29.362	-15.0548	-69.742	-1.05456	-0.656743	13.5184	-3.91691	-446.164	-0.368554	-6.63341	-0.541814	9.60387	-2.32732	-536.599	4.76807	5.05606	-0.390478	3.43778	-0.0471719	9.095	10.0045	Neg	Neg
1329	914.424	3.6838	4.68271	0.573871	61.9741	0.943622	-1.35	2.71467	48.7192	45.515	45.2285	42.1735	64.7931	0.402855	0.404544	-0.0161852	10.0913	-1.28074	335.116	-39.2809	-3.4047	-0.164078	-11.0787	-3.04439	335.521	-75.4759	-6.28997	-0.551503	0.835964	-0.743015	87.91	81.54	Pos	Pos
1330	1000.47	3.55009	4.12199	0.549938	39.7164	0.757712	2.42299	0.691544	-33.9784	-30.1395	-30.2715	-29.2715	150.834	0.269141	-0.156178	-0.0401173	-12.1664	-1.46665	421.157	-39.4146	-3.01202	-0.338016	-13.5176	0.974359	421.562	-75.6097	-6.8507	-0.575435	-21.4217	-0.928925	12.41	10.095	Neg	Neg
1331	860.279	3.62806	4.51467	0.376	37.2776	4.77646	-0.89201	0.601044	-37.2934	-30.23	-33.5865	-29.362	10.6477	0.347111	0.236505	-0.214056	-14.6052	2.5521	280.971	-39.3366	-3.4047	-0.133168	5.37202	-3.11249	281.375	-75.5317	-6.45801	-0.749374	-23.8605	3.08982	9.095	10.0045	Neg	Neg
1332	848.038	3.55009	4.12199	0.580848	56.1672	0.68961	-1.22701	0.866544	-30.4308	-25.755	-33.9215	-29.0965	-1.59352	0.269141	-0.156178	-0.00920781	4.2844	-1.53475	268.73	-39.4146	-0.622395	0.24458	49.9681	-3.26313	269.134	-75.6097	-6.8507	-0.544526	-4.97094	-0.997027	8.76	10.27	Neg	Neg
1333	53.1645	168.975	6.90429	0.958597	100.763	0.538971	1.53299	1.78654	-27.6708	-24.835	-31.4341	-25.0577	-4.19502	15.3055	-10.179	-0.433042	49.7058	-5.01741	-526.143	126.011	50.1027	1.08024	3.01203	-2.67684	-525.739	89.8155	-4.06839	-0.166777	39.6252	-1.14767	11.52	11.19	Neg	Neg
1334	39.1582	194.009	57.6294	1.79425	53.8072	1.12526	3.10299	0.486544	-26.1008	-26.135	-29.8641	-26.3577	-18.2013	40.3394	40.5461	0.402613	2.74966	-4.43112	-449.31	109.713	-7.19413	-0.365684	-7.39007	0.313651	-539.745	114.849	46.6567	0.668878	-7.33093	-0.56138	13.09	9.89	Neg	Neg
1335	926.002	3.55009	4.12199	0.75	44.9801	3.58459	1.53299	1.78654	-27.6708	-24.835	-31.4341	-25.0577	76.3707	0.269141	-0.156178	0.159944	-6.90264	1.36023	437.533	-80.7463	-7.24799	-0.862684	-13.7007	1.71174	347.098	-75.6097	-6.8507	-0.375374	-16.158	1.89796	11.52	11.19	Neg	Neg
1336	709.621	2.73096	4.06812	0.253	38.6695	4.98268	-2.68	0.274667	40.1916	38.8655	43.8985	39.7335	-140.01	-0.549985	-0.210039	-0.337056	-13.2133	2.75832	130.313	-40.2337	-0.622395	0.24458	49.9681	-3.26313	130.718	-76.4288	-6.90456	-0.872374	-22.4686	3.29605	86.58	79.1	Pos	Pos
1337	53.1645	168.975	6.90429	0.958597	100.763	0.538971	0.28299	1.89354	-36.1184	-28.9375	-32.4115	-28.0695	-4.19502	15.3055	-10.179	-0.433042	49.7058	-5.01741	-526.143	126.011	-3.28323	-0.311016	-17.7271	-0.661741	-525.739	89.8155	-4.06839	-0.166777	39.6252	-1.14767	10.27	11.297	Neg	Neg
1338	586.628	3.50557	4.24345	0.403	33.0681	3.14036	4.10799	2.35654	-25.0958	-24.265	-28.5865	-27.6065	-263.004	0.224625	-0.0347092	-0.187056	-18.8147	0.915995	7.31968	-39.4591	-3.45856	-0.461016	-12.1256	1.18059	7.72402	-75.6542	-6.72923	-0.722374	-28.07	1.45372	14.095	11.76	Neg	Neg
1339	709.621	2.73096	4.06812	0.253	38.6695	4.98268	-2.16701	-2.98346	-31.3708	-29.605	-35.1341	-29.8277	-140.01	-0.549985	-0.210039	-0.337056	-13.2133	2.75832	130.313	-40.2337	-3.25386	-0.0720714	-4.80406	-2.74236	130.718	-76.4288	-6.90456	-0.872374	-22.4686	3.29605	7.82	6.42	Neg	Neg
1340	1178.74	3.21538	4.27283	0.641945	45.9911	1.05973	103.54	34.3447	146.412	72.9355	149.846	76.9223	329.111	-0.065573	-0.00533673	0.0518891	-5.89168	-1.16463	690.273	-81.081	-1.50903	0.0938988	0.852061	-2.52234	599.838	-75.9444	-6.69985	-0.483429	-15.147	-0.626903	192.8	113.17	Pos	Pos
1341	119.694	211.012	9.80709	1.20958	53.2222	0.748608	2.42299	0.691544	-33.9784	-30.1395	-30.2715	-29.2715	62.3342	57.342	-7.27622	-0.182056	2.16474	-4.80777	-368.775	126.715	-1.83162	-0.309325	-5.54014	-2.04204	-459.21	131.852	-1.16559	0.0842092	-7.91585	-0.938029	12.41	10.095	Neg	Neg
1342	36.6574	191.698	9.48449	0.806359	46.83	1.2289	-1.22701	0.866544	-30.4308	-25.755	-33.9215	-29.0965	-20.7021	38.028	-7.59881	-0.58528	-4.22746	-4.32748	-542.651	148.733	1.56097	-0.0753753	25.391	-2.01816	-542.246	112.538	-1.48819	-0.319015	-14.308	-0.457735	8.76	10.27	Neg	Neg
1343	52.1282	256.441	9.08765	0.638641	76.1861	1.78393	1.53299	1.78654	-27.6708	-24.835	-31.4341	-25.0577	-5.23125	102.771	-7.99565	-0.752998	25.1286	-3.77245	-436.34	172.145	-6.65839	-0.130684	-18.8657	1.65556	-526.775	177.281	-1.88503	-0.486733	15.048	0.097296	11.52	11.19	Neg	Neg
1344	913.759	2.85263	4.65772	0.985	33.5044	4.9265	-5.27701	-4.92346	-34.4808	-31.545	-38.2441	-31.7677	64.1277	-0.428322	0.379561	0.394944	-18.3783	2.70214	425.29	-81.4437	-2.76533	1.12609	-0.794136	-1.91372	334.855	-76.3071	-6.31496	-0.140374	-27.6337	3.23986	4.71	4.48	Neg	Neg
1345	39.175	446.552	8.55078	2.24177	51.576	1.35723	0.10799	1.70104	-36.2934	-29.13	-32.5865	-28.262	-18.1845	292.882	-8.53252	0.850136	0.518542	-4.19915	-449.294	362.255	-1.50903	0.0938988	0.852061	-2.52234	-539.729	367.392	-2.4219	1.1164	-9.56205	-0.329408	10.095	11.1045	Neg	Neg
1346	119.694	211.012	9.80709	1.20958	53.2222	0.748608	-14.96	-11.4653	35.1092	31.335	31.3459	31.1123	62.3342	57.342	-7.27622	-0.182056	2.16474	-4.80777	-368.775	126.715	-6.96889	-0.664722	18.4115	-2.24152	-459.21	131.852	-1.16559	0.0842092	-7.91585	-0.938029	74.3	67.36	Pos	Pos
1347	997.779	2.63198	4.34722	0.450962	70.7817	1.02943	4.10799	2.35654	-25.0958	-24.265	-28.5865	-27.6065	148.148	-0.648965	0.069056	-0.139094	18.8989	-1.19493	509.311	-81.6644	-6.9237	-0.247184	-7.7056	-0.282506	418.876	-76.5278	-6.62546	-0.674412	9.64361	-0.657209	14.095	11.76	Neg	Neg
1348	815.759	3.76192	4.39241	0.8685	44.6646	2.98844	-2.68	0.274667	47.3892	43.075	43.6259	42.8523	-33.872	0.480968	0.114251	0.278444	-7.21818	0.764078	236.451	-39.2028	3.11627	-0.165016	-16.2859	7.62641	236.856	-75.3978	-6.58027	-0.256874	-16.4735	1.3018	86.58	79.1	Pos	Pos
1349	83.037	119.51	10.643	0.549	34.5092	11.4285	-2.68	0.274667	40.1916	38.8655	43.8985	39.7335	25.6775	-34.1593	-6.44035	-0.842639	-16.5483	5.87213	-496.271	76.5458	2.03646	-0.608016	-21.9382	7.53491	-495.867	40.3507	-0.329725	-0.576374	-26.6289	9.74187	86.58	79.1	Pos	Pos
1350	73.6102	57.6826	9.56315	0.106	28.8569	11.337	0.498	-12.5253	43.3696	26.0655	47.0765	26.9335	16.2508	-95.9871	-7.52016	-1.28564	-22.2006	5.78063	-414.858	-26.6137	-7.19413	-0.565746	-12.6538	-2.51323	-505.293	-21.4771	-1.40953	-1.01937	-32.2812	9.65037	89.758	66.3	Pos	Pos
1351	1000.47	3.55009	4.12199	0.549938	39.7164	0.757712	3.52	3.88467	53.5892	46.685	50.0985	43.3435	150.834	0.269141	-0.156178	-0.0401173	-12.1664	-1.46665	421.157	-39.4146	-3.17946	-0.263054	19.9866	-2.77267	421.562	-75.6097	-6.8507	-0.575435	-21.4217	-0.928925	92.78	82.71	Pos	Pos
1352	997.779	2.63198	4.34722	0.450962	70.7817	1.02943	-1.57701	-0.152456	-37.9784	-30.9835	-34.2715	-30.1155	148.148	-0.648965	0.069056	-0.139094	18.8989	-1.19493	509.311	-81.6644	-7.24799	-0.862684	-13.7007	1.71174	418.876	-76.5278	-6.62546	-0.674412	9.64361	-0.657209	8.41	9.251	Neg	Neg
1353	709.621	2.73096	4.06812	0.253	38.6695	4.98268	-0.89201	0.601044	-37.2934	-30.23	-33.5865	-29.362	-140.01	-0.549985	-0.210039	-0.337056	-13.2133	2.75832	130.313	-40.2337	4.05835	-0.492016	-12.1999	7.18221	130.718	-76.4288	-6.90456	-0.872374	-22.4686	3.29605	9.095	10.0045	Neg	Neg
1354	68.4908	69.1548	11.585	0.222	38.5952	10.9843	3.52	3.88467	53.5892	46.685	49.8259	46.4623	11.1313	-84.515	-5.49827	-1.16964	-12.4623	5.42793	-419.978	-15.1416	-8.68892	-0.880684	-12.7104	0.47241	-510.413	-10.0049	0.612348	-0.903374	-22.5429	9.29767	92.78	82.71	Pos	Pos
1355	58.1821	3.2359	2.6272	0.235	39.6598	3.74335	3.10299	0.486544	-26.1008	-26.135	-29.8641	-26.3577	-791.449	-0.0450486	-1.65097	-0.355056	-12.223	1.51899	-521.126	-39.7288	-2.86896	0.270984	-17.2907	1.1244	-520.722	-75.9238	-8.34548	-0.890374	-21.4783	2.05672	13.09	9.89	Neg	Neg
1356	913.759	2.85263	4.65772	0.985	33.5044	4.9265	5.77299	3.57654	-30.6284	-27.2545	-27.1941	-23.2677	64.1277	-0.428322	0.379561	0.394944	-18.3783	2.70214	425.29	-81.4437	-7.19413	-0.565746	-12.6538	-2.51323	334.855	-76.3071	-6.31496	-0.140374	-27.6337	3.23986	15.76	12.98	Neg	Neg
1357	1000.47	3.55009	4.12199	0.549938	39.7164	0.757712	-9.26	-1.42533	33.6116	37.1655	37.3185	38.0335	150.834	0.269141	-0.156178	-0.0401173	-12.1664	-1.46665	421.157	-39.4146	-4.89949	-0.479016	-11.1353	-0.058743	421.562	-75.6097	-6.8507	-0.575435	-21.4217	-0.928925	80	77.4	Pos	Pos
1358	58.1821	3.2359	2.6272	0.235	39.6598	3.74335	-23.96	-20.1253	26.1092	22.675	22.6185	19.3335	-791.449	-0.0450486	-1.65097	-0.355056	-12.223	1.51899	-521.126	-39.7288	-4.14618	-0.251329	-11.1353	-0.058743	-520.722	-75.9238	-8.34548	-0.890374	-21.4783	2.05672	65.3	58.7	Pos	Pos
1359	486.071	1.91045	3.3805	0.462688	39.6598	3.74335	0.28299	1.89354	-36.1184	-28.9375	-32.4115	-28.0695	-363.561	-1.3705	-0.897665	-0.127368	-12.223	1.51899	-93.2374	-41.0542	-3.0528	-0.174191	-4.61803	-2.64865	-92.833	-77.2493	-7.59218	-0.662686	-21.4783	2.05672	10.27	11.297	Neg	Neg
1360	861.182	3.59463	4.47388	0.539825	46.1771	1.15344	-0.39701	1.14554	-36.7984	-29.6855	-33.0915	-28.8175	11.5505	0.313686	0.195718	-0.0502304	-5.70565	-1.07092	281.874	-39.37	3.11332	-0.232516	-25.8292	9.23097	282.278	-75.5651	-6.4988	-0.585548	-14.961	-0.533195	9.59	10.549	Neg	Neg
1361	60.6515	191.285	10.64	0.4815	24.966	13.0331	1.53299	1.78654	-27.6708	-24.835	-31.4341	-25.0577	3.292	37.6149	-6.4433	-0.910139	-26.0915	7.47669	-518.656	148.32	1.79679	0.273984	-20.6982	7.36873	-518.252	112.125	-0.332681	-0.643874	-36.1721	11.3464	11.52	11.19	Neg	Neg
1362	68.4189	71.3403	9.32347	0.988	30.097	11.1708	3.52	3.88467	46.3916	42.4755	50.0985	43.3435	11.0594	-82.3295	-7.75983	-0.403639	-20.9605	5.61445	-510.889	28.3756	-2.84398	0.181984	-13.0479	1.17356	-510.485	-7.81945	-1.64921	-0.137374	-31.0411	9.48419	92.78	82.71	Pos	Pos
1363	476.4	3.6838	4.68271	0.896	37.7472	4.97565	-1.22701	0.866544	-30.4308	-25.755	-33.9215	-29.0965	-373.231	0.402855	0.404544	0.305944	-14.1356	2.75129	-12.0684	-80.6126	-6.80597	-0.622075	-3.84813	-1.65339	-102.503	-75.4759	-6.28997	-0.229374	-23.3909	3.28902	8.76	10.27	Neg	Neg
1364	806.129	3.47784	4.51014	0.493609	48.522	1.61755	-21.11	-17.2753	21.7616	21.3155	25.1959	25.3023	-43.5026	0.196892	0.231979	-0.0964466	-3.36071	-0.606808	317.66	-80.8185	-7.14019	-0.728684	-13.3106	-0.0102409	227.225	-75.6819	-6.46254	-0.631765	-12.616	-0.069084	68.15	61.55	Pos	Pos
1365	836.531	3.4722	4.17592	0.387	39.0596	3.2607	7.04	13.4747	49.9116	52.0655	53.6185	52.9335	-13.1003	0.191255	-0.102239	-0.203056	-12.8231	1.03634	257.223	-39.4925	-6.25435	1.16313	8.77052	-2.71432	257.627	-75.6875	-6.79676	-0.738374	-22.0785	1.57407	96.3	92.3	Pos	Pos
1366	47.6007	26.9794	1.27234	1.87715	59.5657	1.08777	-0.39701	1.14554	-36.7984	-29.6855	-33.0915	-28.8175	-9.75881	-126.69	-15.811	0.485509	8.50815	-4.4686	-531.707	-15.9852	-3.25386	0.0881594	-9.10855	-2.6651	-531.303	-52.1803	-9.70035	0.751774	-1.57244	-0.598863	9.59	10.549	Neg	Neg
1367	764.966	3.21538	4.27283	0.802176	41.6866	1.13699	-0.89201	0.601044	-37.2934	-30.23	-33.5865	-29.362	-84.6647	-0.065573	-0.00533673	0.21212	-10.1962	-1.08737	276.498	-81.081	-7.07266	-0.712684	-19.3021	-0.130588	186.063	-75.9444	-6.69985	-0.323198	-19.4515	-0.549644	9.095	10.0045	Neg	Neg
1368	586.628	3.50557	4.24345	0.403	33.0681	3.14036	-2.68	0.274667	47.3892	43.075	43.6259	42.8523	-263.004	0.224625	-0.0347092	-0.187056	-18.8147	0.915995	7.31968	-39.4591	-2.83488	-0.199903	36.3605	-2.98504	7.72402	-75.6542	-6.72923	-0.722374	-28.07	1.45372	86.58	79.1	Pos	Pos
1369	1649.98	3.2834	4.69181	0.514113	87.1556	0.817056	-1.22701	0.866544	-30.4308	-25.755	-33.9215	-29.0965	800.353	0.00244952	0.413643	-0.0759424	35.2728	-1.4073	1070.68	-39.6813	-3.13427	0.154484	-6.13055	-0.813659	1071.08	-75.8763	-6.28088	-0.61126	26.0175	-0.869581	8.76	10.27	Neg	Neg
1370	815.759	3.76192	4.39241	0.8685	44.6646	2.98844	-1.57701	-0.152456	-37.9784	-30.9835	-34.2715	-30.1155	-33.872	0.480968	0.114251	0.278444	-7.21818	0.764078	236.451	-39.2028	-3.01202	-0.140146	11.1789	-2.85847	236.856	-75.3978	-6.58027	-0.256874	-16.4735	1.3018	8.41	9.251	Neg	Neg
1371	858.385	3.62806	4.51467	0.573871	61.9741	0.943622	-23.96	-20.1253	26.1092	22.675	22.6185	19.3335	8.75339	0.347111	0.236505	-0.0161852	10.0913	-1.28074	279.077	-39.3366	8.50206	0.0208794	13.7807	-2.16263	279.481	-75.5317	-6.45801	-0.551503	0.835964	-0.743015	65.3	58.7	Pos	Pos
1372	42.3047	83.9278	16.0287	0.734896	64.5759	1.63946	-1.57701	-0.152456	-37.9784	-30.9835	-34.2715	-30.1155	-15.0548	-69.742	-1.05456	-0.656743	13.5184	-3.91691	-446.164	-0.368554	46.3132	0.678567	1.43698	-2.14569	-536.599	4.76807	5.05606	-0.390478	3.43778	-0.0471719	8.41	9.251	Neg	Neg
1373	39.1582	194.009	57.6294	1.79425	53.8072	1.12526	-2.008	-3.97733	40.8636	34.6135	44.2979	38.6003	-18.2013	40.3394	40.5461	0.402613	2.74966	-4.43112	-449.31	109.713	-2.76533	1.12609	-0.794136	-1.91372	-539.745	114.849	46.6567	0.668878	-7.33093	-0.56138	87.252	74.848	Pos	Pos
1374	39.175	446.552	8.55078	2.24177	51.576	1.35723	1.28299	2.35654	-27.9208	-24.265	-31.4115	-27.6065	-18.1845	292.882	-8.53252	0.850136	0.518542	-4.19915	-449.294	362.255	-7.24799	-0.862684	-13.7007	1.71174	-539.729	367.392	-2.4219	1.1164	-9.56205	-0.329408	11.27	11.76	Neg	Neg
1375	709.621	2.73096	4.06812	0.253	38.6695	4.98268	-1.57701	-0.152456	-37.9784	-30.9835	-34.2715	-30.1155	-140.01	-0.549985	-0.210039	-0.337056	-13.2133	2.75832	130.313	-40.2337	-3.01654	-0.220407	-2.27309	-2.18454	130.718	-76.4288	-6.90456	-0.872374	-22.4686	3.29605	8.41	9.251	Neg	Neg
1376	806.129	3.47784	4.51014	0.493609	48.522	1.61755	3.52	3.88467	53.5892	46.685	49.8259	46.4623	-43.5026	0.196892	0.231979	-0.0964466	-3.36071	-0.606808	317.66	-80.8185	-6.63341	-0.541814	9.60387	-2.32732	227.225	-75.6819	-6.46254	-0.631765	-12.616	-0.069084	92.78	82.71	Pos	Pos
1377	972.256	3.6838	4.68271	0.573871	61.9741	0.943622	1.28299	2.35654	-27.9208	-24.265	-31.4115	-27.6065	122.624	0.402855	0.404544	-0.0161852	10.0913	-1.28074	392.948	-39.2809	-3.35076	-0.327016	-11.7355	-0.541394	393.352	-75.4759	-6.28997	-0.551503	0.835964	-0.743015	11.27	11.76	Neg	Neg
1378	836.531	3.4722	4.17592	0.387	39.0596	3.2607	-0.89201	-0.643456	-30.0958	-27.265	-33.5865	-30.6065	-13.1003	0.191255	-0.102239	-0.203056	-12.8231	1.03634	257.223	-39.4925	-4.14618	-0.251329	-11.1353	-0.058743	257.627	-75.6875	-6.79676	-0.738374	-22.0785	1.57407	9.095	8.76	Neg	Neg
1379	486.071	1.91045	3.3805	0.462688	39.6598	3.74335	1.28299	2.35654	-27.9208	-24.265	-31.4115	-27.6065	-363.561	-1.3705	-0.897665	-0.127368	-12.223	1.51899	-93.2374	-41.0542	1.56097	-0.0753753	25.391	-2.01816	-92.833	-77.2493	-7.59218	-0.662686	-21.4783	2.05672	11.27	11.76	Neg	Neg
1380	52.1282	256.441	9.08765	0.638641	76.1861	1.78393	-1.57701	-0.152456	-37.9784	-30.9835	-34.2715	-30.1155	-5.23125	102.771	-7.99565	-0.752998	25.1286	-3.77245	-436.34	172.145	-7.13342	-0.611084	15.3378	-2.05859	-526.775	177.281	-1.88503	-0.486733	15.048	0.097296	8.41	9.251	Neg	Neg
1381	925.662	2.13921	4.1827	0.5046	67.708	1.21236	13.85	21.6147	63.9192	64.415	60.4285	61.0735	76.0313	-1.14174	-0.0954676	-0.0854553	15.8252	-1.012	346.355	-40.8255	-3.0528	0.102984	-5.43969	-0.249165	346.759	-77.0205	-6.78999	-0.620773	6.56987	-0.474279	103.11	100.44	Pos	Pos
1382	664.712	3.59463	4.47388	0.817	45.3554	3.55293	-9.26	-1.42533	33.6116	37.1655	37.3185	38.0335	-184.92	0.313686	0.195718	0.226944	-6.52732	1.32857	85.4037	-39.37	-3.35076	-0.140146	11.1789	-2.85847	85.808	-75.5651	-6.4988	-0.308374	-15.7827	1.86629	80	77.4	Pos	Pos
1383	961.35	3.4722	4.17592	0.573871	61.9741	0.943622	-2.68	0.274667	47.3892	43.075	43.6259	42.8523	111.719	0.191255	-0.102239	-0.0161852	10.0913	-1.28074	382.042	-39.4925	-3.4047	0.0359838	-5.81502	-0.217502	382.447	-75.6875	-6.79676	-0.551503	0.835964	-0.743015	86.58	79.1	Pos	Pos
1384	926.002	3.55009	4.12199	0.75	44.9801	3.58459	1.53299	1.78654	-27.6708	-24.835	-31.4341	-25.0577	76.3707	0.269141	-0.156178	0.159944	-6.90264	1.36023	437.533	-80.7463	-7.07266	-0.559758	15.3378	-2.29032	347.098	-75.6097	-6.8507	-0.375374	-16.158	1.89796	11.52	11.19	Neg	Neg
1385	845.654	3.50557	4.24345	0.555926	67.708	0.980626	-3.57701	0.941544	-39.9784	-29.8895	-36.5441	-25.9027	-3.97704	0.224625	-0.0347092	-0.0341298	15.8252	-1.24373	266.346	-39.4591	-4.89949	-0.479016	-11.1353	-0.058743	266.751	-75.6542	-6.72923	-0.569448	6.56987	-0.706011	6.41	10.345	Neg	Neg
1386	58.1821	3.2359	2.6272	0.235	39.6598	3.74335	3.52	3.88467	53.5892	46.685	50.0985	43.3435	-791.449	-0.0450486	-1.65097	-0.355056	-12.223	1.51899	-521.126	-39.7288	4.05332	-0.516016	-29.4756	6.81381	-520.722	-75.9238	-8.34548	-0.890374	-21.4783	2.05672	92.78	82.71	Pos	Pos
1387	63.3721	25.0479	11.58	0.198	21.3195	10.6159	-2.008	-3.97733	40.8636	34.6135	44.2979	38.6003	6.0126	-128.622	-5.5033	-1.19364	-29.738	5.05953	-425.097	-59.2485	-6.65839	-0.461001	-3.84813	-2.05859	-515.532	-54.1119	0.607319	-0.927374	-39.8186	8.92927	87.252	74.848	Pos	Pos
1388	921.884	2.85263	4.65772	0.654683	48.522	1.21236	3.52	3.88467	53.5892	46.685	49.8259	46.4623	72.2528	-0.428322	0.379561	0.0646272	-3.36071	-1.012	433.415	-81.4437	-7.07266	-0.559758	15.3378	-2.29032	342.98	-76.3071	-6.31496	-0.470691	-12.616	-0.474279	92.78	82.71	Pos	Pos
1389	845.654	3.50557	4.24345	0.555926	67.708	0.980626	2.42299	0.691544	-33.9784	-30.1395	-30.2715	-29.2715	-3.97704	0.224625	-0.0347092	-0.0341298	15.8252	-1.24373	266.346	-39.4591	-3.25386	-0.127879	-1.42008	-2.56846	266.751	-75.6542	-6.72923	-0.569448	6.56987	-0.706011	12.41	10.095	Neg	Neg
1390	858.608	3.21538	4.27283	0.586137	49.3751	1.23363	-9.26	-1.42533	33.6116	37.1655	37.3185	38.0335	8.97645	-0.065573	-0.00533673	-0.00391857	-2.50771	-0.990728	370.139	-81.081	-7.13342	-0.332684	-14.0054	0.519705	279.704	-75.9444	-6.69985	-0.539237	-11.763	-0.453004	80	77.4	Pos	Pos
1391	415.675	2.13921	4.1827	0.783	38.3648	3.79065	2.42299	0.691544	-33.9784	-30.1395	-30.2715	-29.2715	-433.957	-1.14174	-0.0954676	0.192944	-13.518	1.56629	-72.794	-82.1572	-7.14019	-0.541814	9.60387	-2.32732	-163.229	-77.0205	-6.78999	-0.342374	-22.7733	2.10401	12.41	10.095	Neg	Neg
1392	961.35	3.4722	4.17592	0.573871	61.9741	0.943622	1.77299	3.53254	-34.6284	-27.2985	-30.9215	-26.4305	111.719	0.191255	-0.102239	-0.0161852	10.0913	-1.28074	382.042	-39.4925	-3.0528	-0.174191	-4.61803	-2.64865	382.447	-75.6875	-6.79676	-0.551503	0.835964	-0.743015	11.76	12.936	Neg	Neg
1393	861.182	3.59463	4.47388	0.539825	46.1771	1.15344	-2.16701	-2.98346	-31.3708	-29.605	-35.1341	-29.8277	11.5505	0.313686	0.195718	-0.0502304	-5.70565	-1.07092	281.874	-39.37	-3.34399	-0.143552	52.2594	-2.58974	282.278	-75.5651	-6.4988	-0.585548	-14.961	-0.533195	7.82	6.42	Neg	Neg
1394	461.165	2.13921	4.1827	0.570465	103.055	1.21236	-17.74	-13.0053	25.1316	25.5855	28.5659	29.5723	-388.466	-1.14174	-0.0954676	-0.0195911	51.1718	-1.012	-27.3036	-82.1572	11.5314	0.675542	-6.84317	-2.97488	-117.739	-77.0205	-6.78999	-0.554909	41.9165	-0.474279	71.52	65.82	Pos	Pos
1395	60.033	226.202	22.8475	1.79123	45.527	0.296066	-2.68	0.274667	47.3892	43.075	43.8985	39.7335	2.6735	72.5326	5.7642	0.399587	-5.53049	-5.26031	-428.436	141.906	-4.41183	-0.157088	48.3931	-2.73197	-518.871	147.043	11.8748	0.665853	-15.6111	-1.39057	86.58	79.1	Pos	Pos
1396	53.1645	168.975	6.90429	0.958597	100.763	0.538971	-1.22701	0.866544	-30.4308	-25.755	-33.9215	-29.0965	-4.19502	15.3055	-10.179	-0.433042	49.7058	-5.01741	-526.143	126.011	15.3208	1.07721	-5.26812	-3.50603	-525.739	89.8155	-4.06839	-0.166777	39.6252	-1.14767	8.76	10.27	Neg	Neg
1397	60.033	226.202	22.8475	1.79123	45.527	0.296066	1.53299	1.78654	-27.6708	-24.835	-31.4341	-25.0577	2.6735	72.5326	5.7642	0.399587	-5.53049	-5.26031	-428.436	141.906	-6.80597	-0.622075	-3.84813	-1.65339	-518.871	147.043	11.8748	0.665853	-15.6111	-1.39057	11.52	11.19	Neg	Neg
1398	806.129	3.47784	4.51014	0.493609	48.522	1.61755	-2.68	0.274667	47.3892	43.075	43.6259	42.8523	-43.5026	0.196892	0.231979	-0.0964466	-3.36071	-0.606808	317.66	-80.8185	-7.93562	-0.652997	-12.7104	0.47241	227.225	-75.6819	-6.46254	-0.631765	-12.616	-0.069084	86.58	79.1	Pos	Pos
1399	486.071	1.91045	3.3805	0.462688	39.6598	3.74335	1.53299	1.78654	-27.6708	-24.835	-31.4341	-25.0577	-363.561	-1.3705	-0.897665	-0.127368	-12.223	1.51899	-93.2374	-41.0542	-2.83488	-0.199903	36.3605	-2.98504	-92.833	-77.2493	-7.59218	-0.662686	-21.4783	2.05672	11.52	11.19	Neg	Neg
1400	1649.98	3.2834	4.69181	0.514113	87.1556	0.817056	-2.16701	-2.98346	-31.3708	-29.605	-35.1341	-29.8277	800.353	0.00244952	0.413643	-0.0759424	35.2728	-1.4073	1070.68	-39.6813	-4.14618	-0.251329	-11.1353	-0.058743	1071.08	-75.8763	-6.28088	-0.61126	26.0175	-0.869581	7.82	6.42	Neg	Neg
1401	486.071	1.91045	3.3805	0.462688	39.6598	3.74335	3.10299	0.486544	-26.1008	-26.135	-29.8641	-26.3577	-363.561	-1.3705	-0.897665	-0.127368	-12.223	1.51899	-93.2374	-41.0542	-3.25386	-0.127879	-1.42008	-2.56846	-92.833	-77.2493	-7.59218	-0.662686	-21.4783	2.05672	13.09	9.89	Neg	Neg
1402	858.608	3.21538	4.27283	0.586137	49.3751	1.23363	-1.22701	0.866544	-30.4308	-25.755	-33.9215	-29.0965	8.97645	-0.065573	-0.00533673	-0.00391857	-2.50771	-0.990728	370.139	-81.081	-6.84223	-0.575859	-6.19308	-2.1175	279.704	-75.9444	-6.69985	-0.539237	-11.763	-0.453004	8.76	10.27	Neg	Neg
1403	861.182	3.59463	4.47388	0.539825	46.1771	1.15344	13.85	21.6147	63.9192	64.415	60.1559	64.1923	11.5505	0.313686	0.195718	-0.0502304	-5.70565	-1.07092	281.874	-39.37	-3.0528	-0.174191	-4.61803	-2.64865	282.278	-75.5651	-6.4988	-0.585548	-14.961	-0.533195	103.11	100.44	Pos	Pos
1404	861.182	3.59463	4.47388	0.539825	46.1771	1.15344	0.498	-12.5253	43.3696	26.0655	47.0765	26.9335	11.5505	0.313686	0.195718	-0.0502304	-5.70565	-1.07092	281.874	-39.37	4.43872	0.168484	-22.202	6.41824	282.278	-75.5651	-6.4988	-0.585548	-14.961	-0.533195	89.758	66.3	Pos	Pos
1405	59.0714	95.9063	11.9654	0.8825	28.5932	10.2203	-1.57701	-0.152456	-37.9784	-30.9835	-34.2715	-30.1155	1.71191	-57.7635	-5.1179	-0.509139	-22.4643	4.66396	-520.237	52.9417	3.11627	-0.165016	-16.2859	7.62641	-519.832	16.7466	0.99272	-0.242874	-32.5449	8.5337	8.41	9.251	Neg	Neg
1406	83.037	119.51	10.643	0.549	34.5092	11.4285	-3.57701	-2.35246	-39.9784	-33.1835	-36.2715	-32.3155	25.6775	-34.1593	-6.44035	-0.842639	-16.5483	5.87213	-496.271	76.5458	-3.55709	-0.283448	10.9016	-2.55426	-495.867	40.3507	-0.329725	-0.576374	-26.6289	9.74187	6.41	7.051	Neg	Neg
1407	976.34	6.44306	3.96959	0.430568	61.6967	1.24784	-3.57701	-2.35246	-39.9784	-33.1835	-36.2715	-32.3155	126.709	3.16211	-0.308574	-0.159487	9.81399	-0.976525	487.871	-77.8533	-6.84223	-0.298684	-7.01474	0.281988	397.436	-72.7167	-7.00309	-0.694805	0.558653	-0.438802	6.41	7.051	Neg	Neg
1408	664.712	3.59463	4.47388	0.817	45.3554	3.55293	-23.96	-20.1253	18.9116	18.4655	22.6185	19.3335	-184.92	0.313686	0.195718	0.226944	-6.52732	1.32857	85.4037	-39.37	15.3208	1.07721	-5.26812	-3.50603	85.808	-75.5651	-6.4988	-0.308374	-15.7827	1.86629	65.3	58.7	Pos	Pos
1409	60.033	226.202	22.8475	1.79123	45.527	0.296066	3.52	3.88467	46.3916	42.4755	50.0985	43.3435	2.6735	72.5326	5.7642	0.399587	-5.53049	-5.26031	-428.436	141.906	-6.84223	-0.298684	-7.01474	0.281988	-518.871	147.043	11.8748	0.665853	-15.6111	-1.39057	92.78	82.71	Pos	Pos
1410	664.712	3.59463	4.47388	0.817	45.3554	3.55293	7.04	13.4747	49.9116	52.0655	53.6185	52.9335	-184.92	0.313686	0.195718	0.226944	-6.52732	1.32857	85.4037	-39.37	4.43872	0.168484	-22.202	6.41824	85.808	-75.5651	-6.4988	-0.308374	-15.7827	1.86629	96.3	92.3	Pos	Pos
1411	59.0714	95.9063	11.9654	0.8825	28.5932	10.2203	13.85	21.6147	63.9192	64.415	60.1559	64.1923	1.71191	-57.7635	-5.1179	-0.509139	-22.4643	4.66396	-520.237	52.9417	-3.34399	-0.209416	16.9128	-2.58974	-519.832	16.7466	0.99272	-0.242874	-32.5449	8.5337	103.11	100.44	Pos	Pos
[truncated: 2,127 more rows]
